# Supplementary material for: Cyclopropanone: Preparation, Rotational Spectroscopy, and Semi-Experimental Equilibrium (r e SE) Structure
Source: J Am Chem Soc. 2026 Mar 30;148(13):14072–85. doi: 10.1021/jacs.5c23052 (PMC13067281; doi:10.1021/jacs.5c23052)
Supplement: Supplementary file 2 [file ja5c23052_si_002.zip › SI_revised/Magnetic/cyclopropanone_09_mag.out]

 --invoking executable--
/home/besselman/CFOUR_18/cfour18/bin/xjoda


   *************************************************************************
         <<<     CCCCCC     CCCCCC   |||     CCCCCC     CCCCCC   >>>
       <<<      CCC        CCC       |||    CCC        CCC         >>>
      <<<      CCC        CCC        |||   CCC        CCC            >>>
    <<<        CCC        CCC        |||   CCC        CCC              >>>
      <<<      CCC        CCC        |||   CCC        CCC            >>>
       <<<      CCC        CCC       |||    CCC        CCC         >>>
         <<<     CCCCCC     CCCCCC   |||     CCCCCC     CCCCCC   >>>
   *************************************************************************

     ****************************************************************
     * CFOUR Coupled-Cluster techniques for Computational Chemistry *
     ****************************************************************
 

   Department of Chemistry                Institut fuer Physikalische Chemie
   University of Texas at Austin          Universitaet Mainz
   Austin, TX  78712, USA                 D-55099 Mainz, Germany
 
                       Version 1.2
 
                     compute-0-10.local                                
                     Sat Feb 17 07:16:26 CST 2024                      
                     integer*8 version is running
 
********************************************************************************
*                          Input from ZMAT file                                *
********************************************************************************
cyclopropanone opt singlet CCSD[T]/cc-pCVTZ                                     
O                                                                               
C 1 R1                                                                          
C 2 R2 1 A1                                                                     
C 2 R2 1 A1 3 D180                                                              
H 3 R3 2 A2 1 D1                                                                
H 3 R3 2 A2 1 Dn1                                                               
H 4 R3 2 A2 1 D1                                                                
H 4 R3 2 A2 1 Dn1                                                               
                                                                                
R1   =        1.198724417788331                                                 
R2   =        1.471062207026606                                                 
A1   =      147.637108268674410                                                 
D180 =      180.000000000000000                                                 
R3   =        1.081936223602009                                                 
A2   =      118.633790303965739                                                 
D1   =       74.377470855720247                                                 
Dn1  =      -74.377470855720247                                                 
                                                                                
*CFOUR(CALC=CCSD(T)                                                             
BASIS=cc-pCVTZ                                                                  
PROP=MAGNETIC                                                                   
FCGRADNEW=2                                                                     
GEO_METHOD=NR                                                                   
ABCDTYPE=AOBASIS                                                                
CC_PROG=ECC                                                                     
GEO_CONV=7                                                                      
SCF_CONV=10                                                                     
CC_CONV=9                                                                       
LINEQ_CONV=9                                                                    
LINEQ_MAXCYC=200                                                                
GEO_MAXSTEP=150                                                                 
MULT=1                                                                          
FROZEN_CORE=OFF                                                                 
MEM_UNIT=GB                                                                     
MEM=190)                                                                        
                                                                                
%masses                                                                         
15.99491463                                                                     
12.0000000                                                                      
12.0000000                                                                      
12.0000000                                                                      
2.014101779                                                                     
2.014101779                                                                     
2.014101779                                                                     
1.007825035                                                                     
                                                                                
********************************************************************************
    -------------------------------------------------------------------
                    CFOUR Control Parameters 
    -------------------------------------------------------------------
        External           Internal           Value            Units
          Name               Name
    -------------------------------------------------------------------
       ABCDTYPE             IABCDT         AOBASIS     [  2]    ***   
       ANHARMONIC           IANHAR         OFF         [  0]    ***   
       ANH_ALGORIT          IANALG         STANDARD    [  0]    ***   
       ANH_DERIVAT          IANDER         SECOND      [  1]    ***   
       ANH_MODE             ANHMOD         VIBRATION   [  0]    ***   
       ANH_POINTS           IANPOI              1               ***   
       ANH_STEPSIZ          ICUBST             50000          x 10-6  
       ANH_SYMMETR          IANHSM         ABELIAN     [  0]    ***   
       AO_LADDERS           IAOLAD         SINGLEPASS  [  1]    ***   
       AV_SCF               IAVSCF         OFF         [  0]    ***   
       BASIS                IBASIS         PCVTZ       [ 24]    ***   
       BFIELD               IBFIEL         OFF         [  0]    a.u.  
       BOTHVECTORS          BOTHVC         OFF         [  0]    ***   
       BOX_POTENT           IPIAB          OFF         [  0]    ***   
       BREIT                IBREIT         OFF         [  0]    ***   
       BRUCK_CONV           IBRTOL          10D-  4             ***   
       BRUECKNER            IBRKNR         OFF         [  0]    ***   
       BUFFERSIZE           IBUFFS              4096            ***   
       CACHE_RECS           ICHREC             10               ***   
       CALCLEVEL            ICLLVL         CCSD(T)     [ 22]    ***   
       CAS_GECCO            ICMRCC         OFF         [  0]    ***   
       CAS_GUESS            ICGUES         CANONICAL   [  0]    ***   
       CAS_INPUT            ICSINP         ORBITALS    [  0]    ***   
       CAS_ITMAX            ICITMX          10D- 50           cycles  
       CAS_JACDAV           ICJDAV         OFF         [  0]    ***   
       CAS_MICMAX           ICMIMN          10D- 10             ***   
       CAS_MICMIN           ICMIMX          10D-  2             ***   
       CAS_MICRO            ICSALG         ILU/JACOBI  [  0]    ***   
       CAS_MITMAX           ICMIMX          10D-100           cycles  
       CAS_MMAX             ICMMAX          10D- 50             ***   
       CAS_PRINT            ICPRT           10D-  0             ***   
       CCORBOPT             ICCORB         OFF         [  0]  x 0.01  
       CC_CONV              ICCCNV          10D-  9             ***   
       CC_EXPORDER          ICCEOR              5               ***   
       CC_EXTRAPOL          ICCEXT         DIIS        [  1]    ***   
       CC_GUESS             ICCGES         MP2         [  0]    ***   
       CC_MAXCYC            ICCCYC            100              cycles 
       CC_PROGRAM           ICCPRO         ECC         [  1]    ***   
       CHARGE               ICHRGE              0               ***   
       CHOLESKY             ICHOLE         OFF         [  0]    ***   
       CIS_CONV             ICISTL              5               ***   
       COMM_SIZE            IPSIZE            ***               ***   
       CONSTANT             ICONST         OLD         [  1]    ***   
       CONTINUUM            ICONTU         NONE        [  0]    ***   
       CONTRACTION          ICNTYP         GENERAL     [  1]    ***   
       COORDINATES          ICOORD         INTERNAL    [  0]    ***   
       CPHF_CONVER          ICPHFT          10D- 16             ***   
       CPHF_MAXCYC          ICPHFC             64              cycles 
       CUBIC                ICUBIC         OFF         [  0]    ***   
       CURVILINEAR          ICURVY         OFF         [  0]    ***   
       CV_ELEMENT           ICVELM              0               ***   
       CV_ORBITALS          ICVORB      NONE         
       CV_SEPARATE          ICVSEP         OFF         [  0]    ***   
       DBOC                 IDBOC          OFF         [  0]    ***   
       DCT                  IDCT           OFF         [  0]    ***   
       DERIV_LEV            IDRLVL         SECOND      [  2]    ***   
       DEVMEM_SIZE          IDVMEM         *********           MByte  
       DIAG_MRCC            IEOMST          10D-  0             ***   
       DIFF_TYPE            IDIFTY         RELAXED     [  0]    ***   
       DIRECT               IDIRCT         OFF         [  0]    ***   
       DROPMO               IDRPMO      NONE         
       ECP                  IECP           OFF         [  0]    ***   
       EIGENVECTOR          IVEC                1               ***   
       EL_ANHARM            IELANH         OFF         [  0]    ***   
       EOMFOLLOW            IEOMSR         ENERGY      [  0]    ***   
       EOMIP                IEOMIP         OFF         [  0]    ***   
       EOMLEVEL             HBARFM         SAME        [  0]    ***   
       EOM_MRCC             IMRCCE         NEW         [  1]    ***   
       EOM_NONIT            EOMNON         OFF         [  0]    ***   
       EOM_NSING            IEOMSI          10D-  0             ***   
       EOM_NSTATES          IMRCCD         DAVIDSON    [  0]    ***   
       EOM_NTRIP            IEOMTR          10D-  0             ***   
       EOM_ORDER            IEXORD         ENERGY      [  0]    ***   
       EOM_PROPSTA          IEOMST              0               ***   
       ESTATE_CONV          IEXTOL          10D-  5             ***   
       ESTATE_DIAG          IEXDIG         ITERATIVE   [  0]    ***   
       ESTATE_LOCK          IESLOC         ON          [  1]    ***   
       ESTATE_MAXC          IEXMXC             40               ***   
       ESTATE_PROP          IEXPRP         OFF         [  0]    ***   
       EVAL_HESS            IRECAL              0            # of cyc.
       EXCITATION           IEXCIT              0               ***   
       EXCITE               IEXCIT         NONE        [  0]    ***   
       EXTERN_POT           IEXPOT         OFF         [  0]    ***   
       FCGRADNEW            IFCGNW         OFF         [  0]    ***   
       FC_FIELD             IFINFC              0             x 10-6  
       FD_CALTYPE           IFDCAL         GRADONLY    [  0]    ***   
       FD_PROJECT           IFDPRJ         OFF         [  1]    ***   
       FD_STEPSIZE          IDISFD              0            10-4 bohr
       FD_USEGROUP          IFDGRP         FULL        [  0]    ***   
       FILE_RECSIZ          IFLREC              4096           words  
       FINITE_PERT          IFIPER              0             x 10-6  
       FIXGEOM              IFIXGM         OFF         [  0]    ***   
       FOCK                 IFOCK          AO          [  1]    ***   
       FREQ_ALGORI          IVIALG         STANDARD    [  0]    ***   
       FROZEN_CORE          IFROCO         OFF         [  0]    ***   
       FROZEN_VIRT          IFROVI         OFF         [  0]    ***   
       GAMMA_ABCD           IGABCD         DIRECT      [  1]    ***   
       GAMMA_ABCI           IGABCI         STORE       [  0]    ***   
       GENBAS_1             IGNBS1              0               ***   
       GENBAS_2             IGNBS2              0               ***   
       GENBAS_3             IGNBS3              0               ***   
       GENBAS_4             IGNBS4              0               ***   
       GEO_CONV             ICONTL              7              H/bohr 
       GEO_MAXCYC           IOPTCY             50               ***   
       GEO_MAXSTEP          IMXSTP            150            millibohr
       GEO_METHOD           INR            SINGLE_POINT[  5]    ***   
       GIAO                 IGIAO          ON          [  0]    ***   
       GIMIC                IGIMIC         OFF         [  0]    ***   
       GRID                 IGRID          OFF         [  0]    ***   
       GRID_ALGO            IGALGO         SERIAL      [  0]    ***   
       GUESS                IGUESS         MOREAD      [  0]    ***   
       HBAR                 IHBAR          OFF         [  0]    ***   
       HESS_TYPE            IHESTP         SCF         [  0]    ***   
       HF2_FILE             IHF2Fl         USE         [  1]    ***   
       HFSTABILITY          ISTABL         OFF         [  0]    ***   
       INCORE               INCORE         OFF         [  0]    ***   
       INPUT_MRCC           IMRCC          ON          [  1]    ***   
       INTEGRALS            INTTYP         VMOL        [  1]    ***   
       JODA_PRINT           IJPRNT              0               ***   
       KEYWORD_OUT          IDMPKW         NO          [  0]    ***   
       LINDEP_TOL           ILINDP              8               ***   
       LINEQ_CONV           IZTACN          10D-  9           cycles  
       LINEQ_EXPOR          ILMAXD              5               ***   
       LINEQ_MAXCY          ILMAXC            200               ***   
       LINEQ_TYPE           ILTYPE         DIIS        [  1]    ***   
       LOCK_ORBOCC          ILOCOC         OFF         [  0]    ***   
       MEMORY_SIZE          IMEMSZ         *********           words  
       MEM_UNIT             IMEMU          GB          [  3]    ***   
       MRCC                 IMRCCC         OFF         [  0]    ***   
       MULTIPLICTY          IMULTP              1               ***   
       NACOUPLING           IVCOUP         OFF         [  0]    ***   
       NEGEVAL              IDIE           ABORT       [  0]    ***   
       NEWNORM              INEWNO         OFF         [  0]    ***   
       NON-HF               INONHF         OFF         [  0]    ***   
       NTOP_TAMP            ITOPT2             15               ***   
       NUC_MODEL            INUCMO         POINT       [  0]    ***   
       OCCUPATION           IOCCU   ESTIMATED BY SCF 
       OPEN-SHELL           IOPEN          SPIN-ORBITAL[  0]    ***   
       OPTVIB               IOPTVB         OFF         [  0]    ***   
       ORBITALS             IORBTP         STANDARD    [  0]    ***   
       PARALLEL             IPARAL         ON          [  1]    ***   
       PARA_INT             IPINTS         ON          [  1]    ***   
       PARA_PRINT           IPPRIN              0               ***   
       PERT_ORB             IPTORB         CANONICAL   [  1]    ***   
       POINTS               IGRDFD              0               ***   
       PRINT                IPRNT               0               ***   
       PROPS                IPROPS         MAGNETIC    [  6]    ***   
       PROP_INTEGR          IINTYP         INTERNAL    [  0]    ***   
       PSI                  IPSI           OFF         [  0]    ***   
       QC_ALG               IQCALG         FLM         [  0]    ***   
       QC_LINALG            IQCLIN         TRIDIAG     [  2]    ***   
       QC_MAXCYC            IQCMAX            100             cycles  
       QC_MAXSCFCY          IQCMSC             20             cycles  
       QC_RTRUST            IQCRTR          10D-  0           x 10-3  
       QC_SKIPSCF           IQCSKI         OFF         [  0]    ***   
       QC_START             IQCSTA          10D-  3             ***   
       QRHFGUESS            IQGUES         OFF         [  0]    ***   
       QUARTIC              IQUART         OFF         [  0]    ***   
       RAMAN_INT            IRAMIN         OFF         [  0]    ***   
       RAMAN_ORB            IRAMRE         UNRELAXED   [  0]    ***   
       RDO                  IRDOFM         ON          [  1]    ***   
       REDUCE_REPR          REDREP         Ir          [  0]    ***   
       REFERENCE            IREFNC         RHF         [  0]    ***   
       RELATIVIST           IRELAT         OFF         [  0]    ***   
       RELAX_DENS           IRDENS         ON          [  1]    ***   
       RESET_FLAGS          IRESET         OFF         [  0]    ***   
       RESTART_CC           ICCRES         OFF         [  0]    ***   
       ROT_EVEC             ROTVEC              0               ***   
       SAVE_INTS            ISVINT         OFF         [  0]    ***   
       SCALE_ON             ISTCRT              0               ***   
       SCF_CONV             ISCFCV          10D- 10             ***   
       SCF_DAMPING          IDAMP               0             x 10-3  
       SCF_EXPORDE          IRPPOR             10               ***   
       SCF_EXPSTAR          IRPPLS              2               ***   
       SCF_EXTRAPO          IRPP           ON          [  1]    ***   
       SCF_MAXCYC           ISCFCY            150              cycles 
       SCF_NOSTOP           ISCFST         OFF         [  0]    ***   
       SCF_ORBITAL          ISCFOR         REAL        [  0]    ***   
       SCF_PRINT            ISCFPR              0               ***   
       SCF_PROG             ISCFPR         SCF         [  0]    ***   
       SD_FIELD             IFINSD              0             x 10-6  
       SOPERT               IPERSO         OFF         [  0]    ***   
       SPHERICAL            IDFGHI         ON          [  1]    ***   
       SPINORBIT            ISOCAL         OFF         [  0]    ***   
       SPINROTATIO          ISRCON         OFF         [  0]    ***   
       SPIN_FLIP            ISPFLP         OFF         [  0]    ***   
       SPIN_ORBIT           ISPORB         OFF         [  0]    ***   
       SPIN_SCAL            ISCSMP         OFF         [  0]    ***   
       STEEPSCALE           ISTPSC              1000          x 10-3  
       SUBGROUP             ISUBGP         DEFAULT     [  0]    ***   
       SUBGRPAXIS           ISBXYZ         X           [  0]    ***   
       SYMMETRY             ISYM           ON          [  0]    ***   
       SYM_CHECK            ISYMCK         OVERRIDE    [  1]    ***   
       T3_EXTRAPOL          IT3EXT         OFF         [  0]    ***   
       T4_EXTRAPOL          IT4EXP         OFF         [  0]    ***   
       TAMP_SUM             IEVERY              5               ***   
       TESTSUITE            ITESTS         OFF         [  0]    ***   
       THERMOCH             ITHERM         OFF         [  0]    ***   
       TOL_CHOLESK          ITOLCH          10D-  4             ***   
       TRANGRAD             IRESRM         OFF         [  0]    ***   
       TRANS_INV            ITRAIN         USE         [  0]    ***   
       TREAT_PERT           ITREAT         SEQUENTIAL  [  1]    ***   
       TRIP_ALGORI          ITRALG         NORMAL      [  0]    ***   
       UIJ_THRESHO          IUIJTH              1               ***   
       UNITS                IUNITS         ANGSTROM    [  0]    ***   
       UNOS                 IUNOS          OFF         [  0]    ***   
       UPDATE_HESS          IHUPDT         ON          [  1]    ***   
       VIBPHASE             ISETPH         STANDARD    [  0]    ***   
       VIBRATION            IVIB           NO          [  0]    ***   
       VIB_ALGORIT          IGEALG         STANDARD    [  0]    ***   
       VNATORB              IVNORB         OFF         [  0]    ***   
       VTRAN                IVTRAN         PARTIAL     [  2]    ***   
       X2CKEY               IX2CKE         MOLVDINT    [  0]    ***   
       XFIELD               IXEFLD              0             x 10-6  
       XFORM_TOL            IXFTOL          10D- 11             ***   
       YFIELD               IYEFLD              0             x 10-6  
       ZFIELD               IZEFLD              0             x 10-6  
       ZSCALE_EXP           IZEXPS         OFF         [  0]    ***   
    -------------------------------------------------------------------
   8 entries found in Z-matrix 
   Job Title : cyclopropanone opt singlet CCSD[T]/cc-pCVTZ                                     
   There are  8 unique internal coordinates.
   Of these,  0 will be optimized.
   User supplied Z-matrix: 
--------------------------------------------------------------------------------
       SYMBOL    BOND      LENGTH    ANGLE     ANGLE     DIHED     ANGLE
                  TO      (ANGST)    WRT      (DEG)      WRT      (DEG)
--------------------------------------------------------------------------------
        O    
        C          1         R1   
        C          2         R2         1        A1   
        C          2         R2         1        A1         3        D180 
        H          3         R3         2        A2         1        D1   
        H          3         R3         2        A2         1        Dn1  
        H          4         R3         2        A2         1        D1   
        H          4         R3         2        A2         1        Dn1  
                  *Initial values for internal coordinates* 
                      Name             Value
                        R1              1.1987244178
                        R2              1.4710622070
                        A1            147.6371082687
                        D180          180.0000000000
                        R3              1.0819362236
                        A2            118.6337903040
                        D1             74.3774708557
                        Dn1           -74.3774708557
--------------------------------------------------------------------------------
  read masses from ZMAT file 
Line Symbol    AtNr   At. Mass
  1  O          8    15.99491
  2  C          6    12.00000
  3  C          6    12.00000
  4  C          6    12.00000
  5  H          1     2.01410
  6  H          1     2.01410
  7  H          1     2.01410
  8  H          1     1.00783
                     1                     4                    18
  -1.00000000000000       0.535279843973062       0.306973082205523     
  0.269298522797632       0.877700513250758       0.535279843973062     
  0.269298522797632       0.877700513250758       0.535279843973062     
  0.269298522797632       0.877700513250758       0.535279843973062     
  0.269298522797632       0.877700513250758       0.535279843973062     
  R VECTOR before symmetry
  0.000000000000000E+000  0.000000000000000E+000  0.000000000000000E+000
   2.26526132326650       0.000000000000000E+000  0.000000000000000E+000
   2.77990526617007        2.57675363741171       0.000000000000000E+000
   2.77990526617007        2.57675363741171        3.14159265358979     
   2.04456357541173        2.07055024492473        1.29813175573844     
   2.04456357541173        2.07055024492473       -1.29813175573844     
   2.04456357541173        2.07055024492473        1.29813175573844     
   2.04456357541173        2.07055024492473       -1.29813175573844     
   Rotational constants (in cm-1): 
          0.1765203515             0.2252223105             0.5230061310
   Rotational constants (in MHz): 
       5291.9477480678          6751.9959530585         15679.3315542477
********************************************************************************
   The full molecular point group is C1  .
   The largest Abelian subgroup of the full molecular point group is C1  .
   The computational point group is C1  .
********************************************************************************
  R VECTOR 
  0.000000000000000E+000  0.000000000000000E+000  0.000000000000000E+000
   2.26526132326650       0.000000000000000E+000  0.000000000000000E+000
   2.77990526617007        2.57675363741171       0.000000000000000E+000
   2.77990526617007        2.57675363741171        3.14159265358979     
   2.04456357541173        2.07055024492473        1.29813175573844     
   2.04456357541173        2.07055024492473       -1.29813175573844     
   2.04456357541173        2.07055024492473        1.29813175573844     
   2.04456357541173        2.07055024492473       -1.29813175573844     
--------------------------------------------------------------------------------
   Analysis of internal coordinates specified by Z-matrix 
--------------------------------------------------------------------------------
   *The nuclear repulsion energy is  108.740120318147547 a.u.
   *There are  18 degrees of freedom within the tot. symm. molecular subspace.
   *Z-matrix requests optimization of   0 coordinates.
   *The optimization is constrained.
   *The following   6 parameters can have non-zero 
    derivatives within the totally symmetric subspace:
             D1   [15]  A2   [17]  R3   [10]  R2   [ 4]  R1   [ 1]  A1   [ 5]
   *The following   0 parameters are to be optimized:

   *The following coordinates must be varied in an  unconstrained optimization.
             D1   [15]  A2   [17]  R3   [10]  R2   [ 4]  R1   [ 1]  A1   [ 5]
--------------------------------------------------------------------------------


 ----------------------------------------------------------------
         Coordinates used in calculation (QCOMP) 
 ----------------------------------------------------------------
 Z-matrix   Atomic            Coordinates (in bohr)
  Symbol    Number           X              Y              Z
 ----------------------------------------------------------------
     O         8        -2.95406253     0.06136872    -0.02299582
     C         6        -0.69050956    -0.01588811     0.01905389
     C         6         1.70814312     1.38851057    -0.02570095
     C         6         1.60352786    -1.58045195     0.15098416
     H         1         2.28090533     2.40318926     1.65436179
     H         1         2.33791525     2.19588360    -1.79538342
     H         1         2.16773027    -2.63393613    -1.50795735
     H         1         2.11072035    -2.42663047     1.94178787
 ----------------------------------------------------------------
 
   Interatomic distance matrix (Angstroms) 
 
                 O             C             C             C             H    
                [ 1]        [ 2]        [ 3]        [ 4]        [ 5]
  O    [ 1]     0.00000
  C    [ 2]     1.19872     0.00000
  C    [ 3]     2.56514     1.47106     0.00000
  C    [ 4]     2.56514     1.47106     1.57486     0.00000
  H    [ 5]     3.16192     2.20455     1.08194     2.28151     0.00000
  H    [ 6]     3.16192     2.20455     1.08194     2.28151     1.82907
  H    [ 7]     3.16192     2.20455     2.28151     1.08194     3.14786
  H    [ 8]     3.16192     2.20455     2.28151     1.08194     2.56194
 
                 H             H             H    
                [ 6]        [ 7]        [ 8]
  H    [ 6]     0.00000
  H    [ 7]     2.56194     0.00000
  H    [ 8]     3.14786     1.82907     0.00000
   Rotational constants (order x, y, z, in cm-1): 
          0.5230061310             0.2252223105             0.1765203515
   Rotational constants (order x, y, z, in MHz): 
      15679.3315542477          6751.9959530585          5291.9477480678
  ECPDATA file not present.   Using default ECPDATA. 
  There are  228 basis functions.
 @CHECKOUT-I, Total execution time (CPU/WALL):         0.35/       0.38 seconds.
--executable xjoda finished with status     0 in        0.50 seconds (walltime).
 --invoking executable--
/home/besselman/CFOUR_18/cfour18/bin/xvmol
 SERIAL VERSION OF MOLECULE STARTED
********************************************************************************
                    INPUT FROM MOL FILE
********************************************************************************
INTGRL        1    0    1    0    0    0    0    0    0                         
         *** CFOUR Program System (Release V0.1) ***                            
cyclopropanone opt singlet CCSD[T]/cc-pCVTZ                                     
    8    0            0.10E-08              0    0                              
   9999.00      3.00                                                            
          8.00000000    1    4    1    1    1    1                              
O #1  -2.954062530127571   0.061368717699676  -0.022995817563434                
   12    6                                                                      
   15330.0000000000       5.080000000000000E-004 -1.150000000000000E-004        
  0.000000000000000E+000  0.000000000000000E+000  0.000000000000000E+000        
  0.000000000000000E+000                                                        
   2299.00000000000       3.929000000000000E-003 -8.950000000000000E-004        
  0.000000000000000E+000  0.000000000000000E+000  0.000000000000000E+000        
  0.000000000000000E+000                                                        
   522.400000000000       2.024300000000000E-002 -4.636000000000000E-003        
  0.000000000000000E+000  0.000000000000000E+000  0.000000000000000E+000        
  0.000000000000000E+000                                                        
   147.300000000000       7.918100000000000E-002 -1.872400000000000E-002        
  0.000000000000000E+000  0.000000000000000E+000  0.000000000000000E+000        
  0.000000000000000E+000                                                        
   47.5500000000000       0.230687000000000      -5.846300000000000E-002        
  0.000000000000000E+000  0.000000000000000E+000  0.000000000000000E+000        
  0.000000000000000E+000                                                        
   16.7600000000000       0.433118000000000      -0.136463000000000             
  0.000000000000000E+000  0.000000000000000E+000  0.000000000000000E+000        
  0.000000000000000E+000                                                        
   6.20700000000000       0.350260000000000      -0.175740000000000             
  0.000000000000000E+000  0.000000000000000E+000  0.000000000000000E+000        
  0.000000000000000E+000                                                        
   1.75200000000000       4.272800000000000E-002  0.160934000000000             
   1.00000000000000       0.000000000000000E+000  0.000000000000000E+000        
  0.000000000000000E+000                                                        
  0.688200000000000      -8.154000000000000E-003  0.603418000000000             
  0.000000000000000E+000  0.000000000000000E+000  0.000000000000000E+000        
  0.000000000000000E+000                                                        
  0.238400000000000       2.381000000000000E-003  0.378765000000000             
  0.000000000000000E+000   1.00000000000000       0.000000000000000E+000        
  0.000000000000000E+000                                                        
   7.84500000000000       0.000000000000000E+000  0.000000000000000E+000        
  0.000000000000000E+000  0.000000000000000E+000   1.00000000000000             
  0.000000000000000E+000                                                        
   21.0320000000000       0.000000000000000E+000  0.000000000000000E+000        
  0.000000000000000E+000  0.000000000000000E+000  0.000000000000000E+000        
   1.00000000000000                                                             
    7    5                                                                      
   34.4600000000000       1.592800000000000E-002  0.000000000000000E+000        
  0.000000000000000E+000  0.000000000000000E+000  0.000000000000000E+000        
   7.74900000000000       9.974000000000000E-002  0.000000000000000E+000        
  0.000000000000000E+000  0.000000000000000E+000  0.000000000000000E+000        
   2.28000000000000       0.310492000000000       0.000000000000000E+000        
  0.000000000000000E+000  0.000000000000000E+000  0.000000000000000E+000        
  0.715600000000000       0.491026000000000        1.00000000000000             
  0.000000000000000E+000  0.000000000000000E+000  0.000000000000000E+000        
  0.214000000000000       0.336337000000000       0.000000000000000E+000        
   1.00000000000000       0.000000000000000E+000  0.000000000000000E+000        
   15.1590000000000       0.000000000000000E+000  0.000000000000000E+000        
  0.000000000000000E+000   1.00000000000000       0.000000000000000E+000        
   57.4370000000000       0.000000000000000E+000  0.000000000000000E+000        
  0.000000000000000E+000  0.000000000000000E+000   1.00000000000000             
    3    3                                                                      
   2.31400000000000        1.00000000000000       0.000000000000000E+000        
  0.000000000000000E+000                                                        
  0.645000000000000       0.000000000000000E+000   1.00000000000000             
  0.000000000000000E+000                                                        
   15.8580000000000       0.000000000000000E+000  0.000000000000000E+000        
   1.00000000000000                                                             
    1    1                                                                      
   1.42800000000000        1.00000000000000                                     
          6.00000000    1    4    1    1    1    1                              
C #2  -0.690509555696099  -0.015888107381214   0.019053886454204                
   12    6                                                                      
   8236.00000000000       5.310000000000000E-004 -1.130000000000000E-004        
  0.000000000000000E+000  0.000000000000000E+000  0.000000000000000E+000        
  0.000000000000000E+000                                                        
   1235.00000000000       4.108000000000000E-003 -8.780000000000000E-004        
  0.000000000000000E+000  0.000000000000000E+000  0.000000000000000E+000        
  0.000000000000000E+000                                                        
   280.800000000000       2.108700000000000E-002 -4.540000000000000E-003        
  0.000000000000000E+000  0.000000000000000E+000  0.000000000000000E+000        
  0.000000000000000E+000                                                        
   79.2700000000000       8.185300000000000E-002 -1.813300000000000E-002        
  0.000000000000000E+000  0.000000000000000E+000  0.000000000000000E+000        
  0.000000000000000E+000                                                        
   25.5900000000000       0.234817000000000      -5.576000000000000E-002        
  0.000000000000000E+000  0.000000000000000E+000  0.000000000000000E+000        
  0.000000000000000E+000                                                        
   8.99700000000000       0.434401000000000      -0.126895000000000             
  0.000000000000000E+000  0.000000000000000E+000  0.000000000000000E+000        
  0.000000000000000E+000                                                        
   3.31900000000000       0.346129000000000      -0.170352000000000             
  0.000000000000000E+000  0.000000000000000E+000  0.000000000000000E+000        
  0.000000000000000E+000                                                        
  0.905900000000000       3.937800000000000E-002  0.140382000000000             
   1.00000000000000       0.000000000000000E+000  0.000000000000000E+000        
  0.000000000000000E+000                                                        
  0.364300000000000      -8.983000000000000E-003  0.598684000000000             
  0.000000000000000E+000  0.000000000000000E+000  0.000000000000000E+000        
  0.000000000000000E+000                                                        
  0.128500000000000       2.385000000000000E-003  0.395389000000000             
  0.000000000000000E+000   1.00000000000000       0.000000000000000E+000        
  0.000000000000000E+000                                                        
   4.29200000000000       0.000000000000000E+000  0.000000000000000E+000        
  0.000000000000000E+000  0.000000000000000E+000   1.00000000000000             
  0.000000000000000E+000                                                        
   11.8760000000000       0.000000000000000E+000  0.000000000000000E+000        
  0.000000000000000E+000  0.000000000000000E+000  0.000000000000000E+000        
   1.00000000000000                                                             
    7    5                                                                      
   18.7100000000000       1.403100000000000E-002  0.000000000000000E+000        
  0.000000000000000E+000  0.000000000000000E+000  0.000000000000000E+000        
   4.13300000000000       8.686600000000000E-002  0.000000000000000E+000        
  0.000000000000000E+000  0.000000000000000E+000  0.000000000000000E+000        
   1.20000000000000       0.290216000000000       0.000000000000000E+000        
  0.000000000000000E+000  0.000000000000000E+000  0.000000000000000E+000        
  0.382700000000000       0.501008000000000        1.00000000000000             
  0.000000000000000E+000  0.000000000000000E+000  0.000000000000000E+000        
  0.120900000000000       0.343406000000000       0.000000000000000E+000        
   1.00000000000000       0.000000000000000E+000  0.000000000000000E+000        
   8.77800000000000       0.000000000000000E+000  0.000000000000000E+000        
  0.000000000000000E+000   1.00000000000000       0.000000000000000E+000        
   33.1900000000000       0.000000000000000E+000  0.000000000000000E+000        
  0.000000000000000E+000  0.000000000000000E+000   1.00000000000000             
    3    3                                                                      
   1.09700000000000        1.00000000000000       0.000000000000000E+000        
  0.000000000000000E+000                                                        
  0.318000000000000       0.000000000000000E+000   1.00000000000000             
  0.000000000000000E+000                                                        
   14.8390000000000       0.000000000000000E+000  0.000000000000000E+000        
   1.00000000000000                                                             
    1    1                                                                      
  0.761000000000000        1.00000000000000                                     
          6.00000000    1    4    1    1    1    1                              
C #3   1.708143115774140   1.388510573605064  -0.025700949851868                
   12    6                                                                      
   8236.00000000000       5.310000000000000E-004 -1.130000000000000E-004        
  0.000000000000000E+000  0.000000000000000E+000  0.000000000000000E+000        
  0.000000000000000E+000                                                        
   1235.00000000000       4.108000000000000E-003 -8.780000000000000E-004        
  0.000000000000000E+000  0.000000000000000E+000  0.000000000000000E+000        
  0.000000000000000E+000                                                        
   280.800000000000       2.108700000000000E-002 -4.540000000000000E-003        
  0.000000000000000E+000  0.000000000000000E+000  0.000000000000000E+000        
  0.000000000000000E+000                                                        
   79.2700000000000       8.185300000000000E-002 -1.813300000000000E-002        
  0.000000000000000E+000  0.000000000000000E+000  0.000000000000000E+000        
  0.000000000000000E+000                                                        
   25.5900000000000       0.234817000000000      -5.576000000000000E-002        
  0.000000000000000E+000  0.000000000000000E+000  0.000000000000000E+000        
  0.000000000000000E+000                                                        
   8.99700000000000       0.434401000000000      -0.126895000000000             
  0.000000000000000E+000  0.000000000000000E+000  0.000000000000000E+000        
  0.000000000000000E+000                                                        
   3.31900000000000       0.346129000000000      -0.170352000000000             
  0.000000000000000E+000  0.000000000000000E+000  0.000000000000000E+000        
  0.000000000000000E+000                                                        
  0.905900000000000       3.937800000000000E-002  0.140382000000000             
   1.00000000000000       0.000000000000000E+000  0.000000000000000E+000        
  0.000000000000000E+000                                                        
  0.364300000000000      -8.983000000000000E-003  0.598684000000000             
  0.000000000000000E+000  0.000000000000000E+000  0.000000000000000E+000        
  0.000000000000000E+000                                                        
  0.128500000000000       2.385000000000000E-003  0.395389000000000             
  0.000000000000000E+000   1.00000000000000       0.000000000000000E+000        
  0.000000000000000E+000                                                        
   4.29200000000000       0.000000000000000E+000  0.000000000000000E+000        
  0.000000000000000E+000  0.000000000000000E+000   1.00000000000000             
  0.000000000000000E+000                                                        
   11.8760000000000       0.000000000000000E+000  0.000000000000000E+000        
  0.000000000000000E+000  0.000000000000000E+000  0.000000000000000E+000        
   1.00000000000000                                                             
    7    5                                                                      
   18.7100000000000       1.403100000000000E-002  0.000000000000000E+000        
  0.000000000000000E+000  0.000000000000000E+000  0.000000000000000E+000        
   4.13300000000000       8.686600000000000E-002  0.000000000000000E+000        
  0.000000000000000E+000  0.000000000000000E+000  0.000000000000000E+000        
   1.20000000000000       0.290216000000000       0.000000000000000E+000        
  0.000000000000000E+000  0.000000000000000E+000  0.000000000000000E+000        
  0.382700000000000       0.501008000000000        1.00000000000000             
  0.000000000000000E+000  0.000000000000000E+000  0.000000000000000E+000        
  0.120900000000000       0.343406000000000       0.000000000000000E+000        
   1.00000000000000       0.000000000000000E+000  0.000000000000000E+000        
   8.77800000000000       0.000000000000000E+000  0.000000000000000E+000        
  0.000000000000000E+000   1.00000000000000       0.000000000000000E+000        
   33.1900000000000       0.000000000000000E+000  0.000000000000000E+000        
  0.000000000000000E+000  0.000000000000000E+000   1.00000000000000             
    3    3                                                                      
   1.09700000000000        1.00000000000000       0.000000000000000E+000        
  0.000000000000000E+000                                                        
  0.318000000000000       0.000000000000000E+000   1.00000000000000             
  0.000000000000000E+000                                                        
   14.8390000000000       0.000000000000000E+000  0.000000000000000E+000        
   1.00000000000000                                                             
    1    1                                                                      
  0.761000000000000        1.00000000000000                                     
          6.00000000    1    4    1    1    1    1                              
C #4   1.603527859102941  -1.580451954037978   0.150984163937522                
   12    6                                                                      
   8236.00000000000       5.310000000000000E-004 -1.130000000000000E-004        
  0.000000000000000E+000  0.000000000000000E+000  0.000000000000000E+000        
  0.000000000000000E+000                                                        
   1235.00000000000       4.108000000000000E-003 -8.780000000000000E-004        
  0.000000000000000E+000  0.000000000000000E+000  0.000000000000000E+000        
  0.000000000000000E+000                                                        
   280.800000000000       2.108700000000000E-002 -4.540000000000000E-003        
  0.000000000000000E+000  0.000000000000000E+000  0.000000000000000E+000        
  0.000000000000000E+000                                                        
   79.2700000000000       8.185300000000000E-002 -1.813300000000000E-002        
  0.000000000000000E+000  0.000000000000000E+000  0.000000000000000E+000        
  0.000000000000000E+000                                                        
   25.5900000000000       0.234817000000000      -5.576000000000000E-002        
  0.000000000000000E+000  0.000000000000000E+000  0.000000000000000E+000        
  0.000000000000000E+000                                                        
   8.99700000000000       0.434401000000000      -0.126895000000000             
  0.000000000000000E+000  0.000000000000000E+000  0.000000000000000E+000        
  0.000000000000000E+000                                                        
   3.31900000000000       0.346129000000000      -0.170352000000000             
  0.000000000000000E+000  0.000000000000000E+000  0.000000000000000E+000        
  0.000000000000000E+000                                                        
  0.905900000000000       3.937800000000000E-002  0.140382000000000             
   1.00000000000000       0.000000000000000E+000  0.000000000000000E+000        
  0.000000000000000E+000                                                        
  0.364300000000000      -8.983000000000000E-003  0.598684000000000             
  0.000000000000000E+000  0.000000000000000E+000  0.000000000000000E+000        
  0.000000000000000E+000                                                        
  0.128500000000000       2.385000000000000E-003  0.395389000000000             
  0.000000000000000E+000   1.00000000000000       0.000000000000000E+000        
  0.000000000000000E+000                                                        
   4.29200000000000       0.000000000000000E+000  0.000000000000000E+000        
  0.000000000000000E+000  0.000000000000000E+000   1.00000000000000             
  0.000000000000000E+000                                                        
   11.8760000000000       0.000000000000000E+000  0.000000000000000E+000        
  0.000000000000000E+000  0.000000000000000E+000  0.000000000000000E+000        
   1.00000000000000                                                             
    7    5                                                                      
   18.7100000000000       1.403100000000000E-002  0.000000000000000E+000        
  0.000000000000000E+000  0.000000000000000E+000  0.000000000000000E+000        
   4.13300000000000       8.686600000000000E-002  0.000000000000000E+000        
  0.000000000000000E+000  0.000000000000000E+000  0.000000000000000E+000        
   1.20000000000000       0.290216000000000       0.000000000000000E+000        
  0.000000000000000E+000  0.000000000000000E+000  0.000000000000000E+000        
  0.382700000000000       0.501008000000000        1.00000000000000             
  0.000000000000000E+000  0.000000000000000E+000  0.000000000000000E+000        
  0.120900000000000       0.343406000000000       0.000000000000000E+000        
   1.00000000000000       0.000000000000000E+000  0.000000000000000E+000        
   8.77800000000000       0.000000000000000E+000  0.000000000000000E+000        
  0.000000000000000E+000   1.00000000000000       0.000000000000000E+000        
   33.1900000000000       0.000000000000000E+000  0.000000000000000E+000        
  0.000000000000000E+000  0.000000000000000E+000   1.00000000000000             
    3    3                                                                      
   1.09700000000000        1.00000000000000       0.000000000000000E+000        
  0.000000000000000E+000                                                        
  0.318000000000000       0.000000000000000E+000   1.00000000000000             
  0.000000000000000E+000                                                        
   14.8390000000000       0.000000000000000E+000  0.000000000000000E+000        
   1.00000000000000                                                             
    1    1                                                                      
  0.761000000000000        1.00000000000000                                     
          1.00000000    1    3    1    1    1                                   
H #5   2.280905326747327   2.403189261453832   1.654361794216637                
    5    3                                                                      
   33.8700000000000       6.068000000000000E-003  0.000000000000000E+000        
  0.000000000000000E+000                                                        
   5.09500000000000       4.530800000000000E-002  0.000000000000000E+000        
  0.000000000000000E+000                                                        
   1.15900000000000       0.202822000000000       0.000000000000000E+000        
  0.000000000000000E+000                                                        
  0.325800000000000       0.503903000000000        1.00000000000000             
  0.000000000000000E+000                                                        
  0.102700000000000       0.383421000000000       0.000000000000000E+000        
   1.00000000000000                                                             
    2    2                                                                      
   1.40700000000000        1.00000000000000       0.000000000000000E+000        
  0.388000000000000       0.000000000000000E+000   1.00000000000000             
    1    1                                                                      
   1.05700000000000        1.00000000000000                                     
          1.00000000    1    3    1    1    1                                   
H #6   2.337915253080916   2.195883602017822  -1.795383424750698                
    5    3                                                                      
   33.8700000000000       6.068000000000000E-003  0.000000000000000E+000        
  0.000000000000000E+000                                                        
   5.09500000000000       4.530800000000000E-002  0.000000000000000E+000        
  0.000000000000000E+000                                                        
   1.15900000000000       0.202822000000000       0.000000000000000E+000        
  0.000000000000000E+000                                                        
  0.325800000000000       0.503903000000000        1.00000000000000             
  0.000000000000000E+000                                                        
  0.102700000000000       0.383421000000000       0.000000000000000E+000        
   1.00000000000000                                                             
    2    2                                                                      
   1.40700000000000        1.00000000000000       0.000000000000000E+000        
  0.388000000000000       0.000000000000000E+000   1.00000000000000             
    1    1                                                                      
   1.05700000000000        1.00000000000000                                     
          1.00000000    1    3    1    1    1                                   
H #7   2.167730272235895  -2.633936129577967  -1.507957348835657                
    5    3                                                                      
   33.8700000000000       6.068000000000000E-003  0.000000000000000E+000        
  0.000000000000000E+000                                                        
   5.09500000000000       4.530800000000000E-002  0.000000000000000E+000        
  0.000000000000000E+000                                                        
   1.15900000000000       0.202822000000000       0.000000000000000E+000        
  0.000000000000000E+000                                                        
  0.325800000000000       0.503903000000000        1.00000000000000             
  0.000000000000000E+000                                                        
  0.102700000000000       0.383421000000000       0.000000000000000E+000        
   1.00000000000000                                                             
    2    2                                                                      
   1.40700000000000        1.00000000000000       0.000000000000000E+000        
  0.388000000000000       0.000000000000000E+000   1.00000000000000             
    1    1                                                                      
   1.05700000000000        1.00000000000000                                     
          1.00000000    1    3    1    1    1                                   
H #8   2.110720345902307  -2.426630470141957   1.941787870131678                
    5    3                                                                      
   33.8700000000000       6.068000000000000E-003  0.000000000000000E+000        
  0.000000000000000E+000                                                        
   5.09500000000000       4.530800000000000E-002  0.000000000000000E+000        
  0.000000000000000E+000                                                        
   1.15900000000000       0.202822000000000       0.000000000000000E+000        
  0.000000000000000E+000                                                        
  0.325800000000000       0.503903000000000        1.00000000000000             
  0.000000000000000E+000                                                        
  0.102700000000000       0.383421000000000       0.000000000000000E+000        
   1.00000000000000                                                             
    2    2                                                                      
   1.40700000000000        1.00000000000000       0.000000000000000E+000        
  0.388000000000000       0.000000000000000E+000   1.00000000000000             
    1    1                                                                      
   1.05700000000000        1.00000000000000                                     
FINISH                                                                          
 
********************************************************************************
 ONE- AND TWO-ELECTRON INTEGRALS OVER SYMMETRY-ADAPTED AOS ARE CALCULATED.

  SPHERICAL HARMONICS ARE USED.
  
  INTEGRALS LESS THAN  0.10E-13 ARE NEGLECTED.

  NUCLEAR REPULSION ENERGY :  108.7401203181 A.U.
  @MOLECU-I, ONE ELECTRON INTEGRALS (CPU/WALL):        0.21/       0.21 SECONDS.
  @TWOEL-I,  290487997 INTEGRALS OF SYMMETRY TYPE  I I I I
  @TWOEL-I, TOTAL NUMBER OF 2-E INTEGRALS  290487997.
  @MOLECU-I, TWO ELECTRON INTEGRALS (CPU/WALL):      602.21/      20.43 SECONDS.
 @CHECKOUT-I, Total execution time (CPU/WALL):       602.44/      20.66 seconds.

Running with 32 threads/proc

--executable xvmol finished with status     0 in       54.40 seconds (walltime).
 --invoking executable--
/home/besselman/CFOUR_18/cfour18/bin/xvmol2ja
 @GETMEM-I,  Allocated  181198 MB of main memory.
 @CHECKOUT-I, Total execution time (CPU/WALL):         1.09/       0.07 seconds.
--executable xvmol2ja finished with status     0 in        0.13 seconds (walltime).
 --invoking executable--
/home/besselman/CFOUR_18/cfour18/bin/xvscf
  -------------------------------------------------
  Self-Consistent-Field Program for HF calculations
  -------------------------------------------------
    Integrals from VMOL are used
  There are  228 functions in the AO basis.

  There are 1 irreducible representations.

       Irrep        # of functions
         1                228


  Parameters for SCF calculation: 
        SCF reference function:  RHF  
  Maximum number of iterations:  150
     Full symmetry point group: C1  
     Computational point group: C1  
        Initial density matrix: MOREAD                 
     SCF convergence tolerance: 10**(-10)
  DIIS convergence acceleration:  ON
          Latest start for DIIS:   2
                     DIIS order:  10

 @GETMEM-I,  Allocated      23 MB of main memory.
   Smallest overlap matrix eigenvalues 
     Symmetry    Eigenvalue    
         1      .4566651090D-03              
  @INITGES-I, Occupancies from core Hamiltonian:

          Alpha population by irrep:  15
           Beta population by irrep:  15


  --------------------------------------------------------------------
  Iteration         Total Energy            Largest Density Difference
  --------------------------------------------------------------------
       0           108.740120318147532              0.0000000000D+00
       1          -142.519121996581248              0.1561190506D+02
       2          -151.850169951628459              0.4315872213D+02
       3          -143.128502556466970              0.4265501619D+02
       4          -166.045936015823884              0.3557466043D+01
       5          -177.821471444336794              0.2611063508D+01
       6          -183.116065687035075              0.1485237726D+01
       7          -190.326356907764648              0.3369959051D+01
       8          -190.691345073095761              0.4299416911D+00
       9          -190.780378503622444              0.2844860896D+00
      10          -190.793232346282366              0.1561649593D+00
      11          -190.795114421115784              0.4486281832D-01
      12          -190.795523351257145              0.2732498545D-01
      13          -190.795585795938678              0.1133959660D-01
      14          -190.795592552969822              0.4970892820D-02
      15          -190.795592904355829              0.7949625662D-03
      16          -190.795592915309726              0.1111091779D-03
      17          -190.795592915892200              0.2014430311D-04
      18          -190.795592915922498              0.3476302779D-05
      19          -190.795592915925397              0.7999771018D-06
      20          -190.795592915921759              0.2552597632D-06
      21          -190.795592915923464              0.5100241818D-07
      22          -190.795592915923180              0.1055129517D-07
      23          -190.795592915926761              0.3887961508D-08
      24          -190.795592915919087              0.7163134530D-09
      25          -190.795592915921702              0.2108930808D-09
      26          -190.795592915922725              0.1007776779D-09
   final occupation vector 
    15
    15

  SCF has converged.

 Density matrix saved to file den.dat
 total electron number:   30.0000000000008     
     E(SCF)=      -190.795592915924203              0.5449113383D-10

  Eigenvector printing suppressed.


 
  ORBITAL EIGENVALUES (ALPHA)  (1H = 27.2113834 eV)

       MO #        E(hartree)               E(eV)           FULLSYM    COMPSYM
       ----   --------------------   --------------------   -------   ---------
    1     1         -20.5659440724        -559.6277891362       A         A (1)
    2     2         -11.3490845050        -308.8242897041       A         A (1)
    3     3         -11.2553211316        -306.2728586016       A         A (1)
    4     4         -11.2548442602        -306.2598822714       A         A (1)
    5     5          -1.4007411484         -38.1161044330       A         A (1)
    6     6          -1.1525364884         -31.3621122683       A         A (1)
    7     7          -0.8665472130         -23.5799484475       A         A (1)
    8     8          -0.7594682400         -20.6661814594       A         A (1)
    9     9          -0.6773637311         -18.4320041896       A         A (1)
   10    10          -0.6718904453         -18.2830685098       A         A (1)
   11    11          -0.6110436452         -16.6273429040       A         A (1)
   12    12          -0.5526225540         -15.0376241936       A         A (1)
   13    13          -0.5168811936         -14.0650523304       A         A (1)
   14    14          -0.4657433963         -12.6735221230       A         A (1)
   15    15          -0.3892062209         -10.5908396996       A         A (1)
  +++++++++++++++++++++++++++++++++++++++++++++++++++++++++++++++++++++++++++++
   16    16           0.1206511923           3.2830858515       A         A (1)
   17    17           0.1348461220           3.6693495252       A         A (1)
   18    18           0.1671245011           4.5476888739       A         A (1)
   19    19           0.1976214623           5.3775533790       A         A (1)
   20    20           0.2283138465           6.2127356118       A         A (1)
   21    21           0.2565288817           6.9805057534       A         A (1)
   22    22           0.2688788620           7.3165658007       A         A (1)
   23    23           0.3028554198           8.2411149416       A         A (1)
   24    24           0.3405084221           9.2657052254       A         A (1)
   25    25           0.3603429280           9.8054295690       A         A (1)
   26    26           0.4583800560          12.4731554460       A         A (1)
   27    27           0.4624433792          12.5837240925       A         A (1)
   28    28           0.4912975198          13.3688851744       A         A (1)
   29    29           0.5105053924          13.8915579592       A         A (1)
   30    30           0.5545911384          15.0911920981       A         A (1)
   31    31           0.5614424859          15.2776267416       A         A (1)
   32    32           0.5706325466          15.5277010053       A         A (1)
   33    33           0.5858760255          15.9424971542       A         A (1)
   34    34           0.5904080900          16.0658208984       A         A (1)
   35    35           0.6182586182          16.8236723015       A         A (1)
   36    36           0.6487404243          17.6531244126       A         A (1)
   37    37           0.6521457805          17.7457888652       A         A (1)
   38    38           0.6562699608          17.8580135183       A         A (1)
   39    39           0.7315355482          19.9060942738       A         A (1)
   40    40           0.7982727445          21.7221057079       A         A (1)
   41    41           0.8213300648          22.3495272900       A         A (1)
   42    42           0.8773401576          23.8736394011       A         A (1)
   43    43           0.9281400440          25.2559745853       A         A (1)
   44    44           0.9382152534          25.5301349713       A         A (1)
   45    45           1.0385224120          28.2596315225       A         A (1)
   46    46           1.0508981798          28.5963932848       A         A (1)
   47    47           1.0530777475          28.6557023366       A         A (1)
   48    48           1.0713080928          29.1517752524       A         A (1)
   49    49           1.1394664998          31.0064597965       A         A (1)
   50    50           1.1668308500          31.7510816236       A         A (1)
   51    51           1.1702103948          31.8430437108       A         A (1)
   52    52           1.1841544743          32.2224814054       A         A (1)
   53    53           1.1917438731          32.4289994442       A         A (1)
   54    54           1.2208996068          33.2223672932       A         A (1)
   55    55           1.2580915569          34.2344117080       A         A (1)
   56    56           1.3348685469          36.3236198191       A         A (1)
   57    57           1.3448907211          36.5963370416       A         A (1)
   58    58           1.3482032721          36.6864761373       A         A (1)
   59    59           1.4113922384          38.4059353269       A         A (1)
   60    60           1.4195736697          38.6285633913       A         A (1)
   61    61           1.4793085328          40.2540316517       A         A (1)
   62    62           1.4802636078          40.2800205661       A         A (1)
   63    63           1.5274989034          41.5653583031       A         A (1)
   64    64           1.5437437676          42.0074035307       A         A (1)
   65    65           1.5491034744          42.1532485676       A         A (1)
   66    66           1.5599731400          42.4490272066       A         A (1)
   67    67           1.5735233568          42.8177473514       A         A (1)
   68    68           1.6099298345          43.8084179747       A         A (1)
   69    69           1.6453020819          44.7709457588       A         A (1)
   70    70           1.7219916160          46.8577740733       A         A (1)
   71    71           1.9097608471          51.9672346131       A         A (1)
   72    72           1.9644982530          53.4567151506       A         A (1)
   73    73           2.0477478269          55.7220512244       A         A (1)
   74    74           2.2783795901          61.9978605560       A         A (1)
   75    75           2.3434267588          63.7678840041       A         A (1)
   76    76           2.3460985758          63.8405878407       A         A (1)
   77    77           2.4516353387          66.7123891596       A         A (1)
   78    78           2.4571127839          66.8614380202       A         A (1)
   79    79           2.4831691215          67.5704670120       A         A (1)
   80    80           2.5006484912          68.0461048429       A         A (1)
   81    81           2.5073404630          68.2282026520       A         A (1)
   82    82           2.6041713425          70.8631048403       A         A (1)
   83    83           2.6551592638          72.2505567140       A         A (1)
   84    84           2.7172560071          73.9402950052       A         A (1)
   85    85           2.7457725850          74.7162705405       A         A (1)
   86    86           2.7739845650          75.4839575437       A         A (1)
   87    87           2.8743722791          78.2156461216       A         A (1)
   88    88           2.8890265576          78.6144093124       A         A (1)
   89    89           2.9234391812          79.5508244074       A         A (1)
   90    90           2.9530419787          80.3563574786       A         A (1)
   91    91           2.9936278649          81.4607555896       A         A (1)
   92    92           3.0331257678          82.5355481675       A         A (1)
   93    93           3.0534937632          83.0897895012       A         A (1)
   94    94           3.0830588446          83.8942962659       A         A (1)
   95    95           3.1172688028          84.8251965538       A         A (1)
   96    96           3.1672888417          86.1863110107       A         A (1)
   97    97           3.2000936780          87.0789759883       A         A (1)
   98    98           3.2499889673          88.4366958346       A         A (1)
   99    99           3.2844370233          89.3740750936       A         A (1)
  100   100           3.2949348343          89.6597350551       A         A (1)
  101   101           3.3048842071          89.9304712519       A         A (1)
  102   102           3.3325493401          90.6832777930       A         A (1)
  103   103           3.3363057840          90.7854958292       A         A (1)
  104   104           3.4121240075          92.8486145772       A         A (1)
  105   105           3.4153863707          92.9373879926       A         A (1)
  106   106           3.4406498270          93.6248415874       A         A (1)
  107   107           3.4496432050          93.8695638443       A         A (1)
  108   108           3.5277185039          95.9941007358       A         A (1)
  109   109           3.5317274221          96.1031889479       A         A (1)
  110   110           3.5534555945          96.6944425766       A         A (1)
  111   111           3.5564030052          96.7746457005       A         A (1)
  112   112           3.5858614624          97.5762510724       A         A (1)
  113   113           3.6058123942          98.1191435262       A         A (1)
  114   114           3.6271858948          98.7007460475       A         A (1)
  115   115           3.7315480506         101.5405846795       A         A (1)
  116   116           3.7864201924         103.0337315696       A         A (1)
  117   117           3.8053529892         103.5489191621       A         A (1)
  118   118           3.8513741361         104.8012182332       A         A (1)
  119   119           3.9427535735         107.2877791407       A         A (1)
  120   120           3.9440959243         107.3243063631       A         A (1)
  121   121           3.9694310400         108.0137099103       A         A (1)
  122   122           3.9891039139         108.5490360225       A         A (1)
  123   123           4.0114415850         109.1568749552       A         A (1)
  124   124           4.0651754054         110.6190465448       A         A (1)
  125   125           4.0701547723         110.7545420063       A         A (1)
  126   126           4.1672698739         113.3971782691       A         A (1)
  127   127           4.1728329101         113.5485561813       A         A (1)
  128   128           4.1925912649         114.0862083477       A         A (1)
  129   129           4.2112276560         114.5933303319       A         A (1)
  130   130           4.3076259063         117.2164600795       A         A (1)
  131   131           4.3227223701         117.6272557457       A         A (1)
  132   132           4.3856025692         119.3383129507       A         A (1)
  133   133           4.4236692524         120.3741600628       A         A (1)
  134   134           4.4587088503         121.3276359944       A         A (1)
  135   135           4.4692552001         121.6146167616       A         A (1)
  136   136           4.4790984335         121.8824647612       A         A (1)
  137   137           4.5359085005         123.4283452754       A         A (1)
  138   138           4.5622855343         124.1461008541       A         A (1)
  139   139           4.7039917921         128.0021241640       A         A (1)
  140   140           4.7485827660         129.2155062523       A         A (1)
  141   141           4.7846882274         130.1979858065       A         A (1)
  142   142           4.8017417881         130.6620367850       A         A (1)
  143   143           4.9464393912         134.5994587398       A         A (1)
  144   144           5.0521020666         137.4746863115       A         A (1)
  145   145           5.1722148076         140.7431201560       A         A (1)
  146   146           5.2056235844         141.6522191914       A         A (1)
  147   147           5.2629215172         143.2113752097       A         A (1)
  148   148           5.2687637811         143.3703512921       A         A (1)
  149   149           5.2709597219         143.4301058788       A         A (1)
  150   150           5.2846380253         143.8023114359       A         A (1)
  151   151           5.3747290830         146.2538137492       A         A (1)
  152   152           5.4853784237         149.2647353806       A         A (1)
  153   153           5.4860377231         149.2826758300       A         A (1)
  154   154           5.5138491261         150.0394625810       A         A (1)
  155   155           5.5324921986         150.5467663723       A         A (1)
  156   156           5.6148541523         152.7879490723       A         A (1)
  157   157           5.6348635108         153.3324313993       A         A (1)
  158   158           5.6974107702         155.0344288545       A         A (1)
  159   159           5.7481161477         156.4141923216       A         A (1)
  160   160           5.8581582819         159.4085910265       A         A (1)
  161   161           6.0291051595         164.0602920543       A         A (1)
  162   162           6.1395323982         167.0651699854       A         A (1)
  163   163           6.1588325106         167.5903527410       A         A (1)
  164   164           6.1627718611         167.6975479190       A         A (1)
  165   165           6.1867744312         168.3506910561       A         A (1)
  166   166           6.3856917880         173.7635075176       A         A (1)
  167   167           6.5408264428         177.9849360879       A         A (1)
  168   168           6.6322341307         180.4722657300       A         A (1)
  169   169           6.8654170986         186.8174968720       A         A (1)
  170   170           6.8791778462         187.1919458496       A         A (1)
  171   171           7.0675674507         192.3182876058       A         A (1)
  172   172           7.3471808490         199.9269549905       A         A (1)
  173   173           7.3807990330         200.8417522840       A         A (1)
  174   174           7.4046133907         201.4897739037       A         A (1)
  175   175           7.4959573792         203.9753701950       A         A (1)
  176   176           8.0406837995         218.7981296663       A         A (1)
  177   177          15.4901670509         421.5088745518       A         A (1)
  178   178          15.7119888581         427.5449527941       A         A (1)
  179   179          15.8151462357         430.3520077465       A         A (1)
  180   180          16.0880426248         437.7778960180       A         A (1)
  181   181          16.4032499520         446.3551234489       A         A (1)
  182   182          16.4957512711         448.8722123096       A         A (1)
  183   183          16.5865785217         451.3437474484       A         A (1)
  184   184          16.7217678213         455.0224353124       A         A (1)
  185   185          16.8124797898         457.4908334644       A         A (1)
  186   186          16.9037410843         459.9741795380       A         A (1)
  187   187          17.2790910491         470.1879713400       A         A (1)
  188   188          17.4533769502         474.9305318162       A         A (1)
  189   189          26.2811568185         715.1466343851       A         A (1)
  190   190          26.4071530726         718.5751667609       A         A (1)
  191   191          27.1326409619         738.3166958678       A         A (1)
  192   192          29.4339900576         800.9395884501       A         A (1)
  193   193          41.3967426864        1126.4626367521       A         A (1)
  194   194          41.4113156236        1126.8591865314       A         A (1)
  195   195          41.4850601650        1128.8658775217       A         A (1)
  196   196          41.4961110342        1129.1665869601       A         A (1)
  197   197          41.5297717312        1130.0825410916       A         A (1)
  198   198          41.5505456063        1130.6478269731       A         A (1)
  199   199          41.5542087723        1130.7475067854       A         A (1)
  200   200          41.6651851683        1133.7673280471       A         A (1)
  201   201          41.6839230988        1134.2772130582       A         A (1)
  202   202          41.6918152114        1134.4919683584       A         A (1)
  203   203          41.7094578729        1134.9720495850       A         A (1)
  204   204          41.7379334625        1135.7469097731       A         A (1)
  205   205          41.7489916862        1136.0478193368       A         A (1)
  206   206          41.7731249206        1136.7045180318       A         A (1)
  207   207          41.8389819403        1138.4965786433       A         A (1)
  208   208          43.8604455757        1193.5034006558       A         A (1)
  209   209          43.8633719711        1193.5830319220       A         A (1)
  210   210          43.9812186376        1196.7898027478       A         A (1)
  211   211          44.0282586991        1198.0698278969       A         A (1)
  212   212          44.1623855372        1201.7196047120       A         A (1)
  213   213          81.0969451889        2206.7600681044       A         A (1)
  214   214          81.2806101643        2211.7578461672       A         A (1)
  215   215          81.3318982678        2213.1534664155       A         A (1)
  216   216          81.5787234683        2219.8699215796       A         A (1)
  217   217          81.7652032571        2224.9442946076       A         A (1)
  218   218          81.8403030714        2226.9878644478       A         A (1)
  219   219          81.9617143979        2230.2916346016       A         A (1)
  220   220          82.0725648324        2233.3080282757       A         A (1)
  221   221          82.1710673412        2235.9884178086       A         A (1)
  222   222          85.9674197424        2339.2924185181       A         A (1)
  223   223          86.7696181513        2361.1213469867       A         A (1)
  224   224          86.8459212594        2363.1976601161       A         A (1)
  225   225         138.4074180951        3766.2573191894       A         A (1)
  226   226         138.4962459251        3768.6744473296       A         A (1)
  227   227         139.2268774675        3788.5559423520       A         A (1)
  228   228         149.9830507188        4081.2462966121       A         A (1)


  VSCF finished.

 @CHECKOUT-I, Total execution time (CPU/WALL):       295.43/     105.88 seconds.
--executable xvscf finished with status     0 in      105.94 seconds (walltime).
 --invoking executable--
/home/besselman/CFOUR_18/cfour18/bin/xvtran
 @GETMEM-I,  Allocated  181198 MB of main memory.
  Partial RHF integral transformation
  Transformation of IIII integrals :
  1 pass through the AO integral file was required.
   290487997 AO integrals were read.
    80892774 MO integrals were written to HF2.
  Summary of active molecular orbitals: 
------------------------------------------------------------------------
 
  Index      Eigenvalue    Symmetry    Index      Eigenvalue    Symmetry
------------------------------------------------------------------------
     1       -20.5659441        1       115         3.7315481        1
     2       -11.3490845        1       116         3.7864202        1
     3       -11.2553211        1       117         3.8053530        1
     4       -11.2548443        1       118         3.8513741        1
     5        -1.4007411        1       119         3.9427536        1
     6        -1.1525365        1       120         3.9440959        1
     7        -0.8665472        1       121         3.9694310        1
     8        -0.7594682        1       122         3.9891039        1
     9        -0.6773637        1       123         4.0114416        1
    10        -0.6718904        1       124         4.0651754        1
    11        -0.6110436        1       125         4.0701548        1
    12        -0.5526226        1       126         4.1672699        1
    13        -0.5168812        1       127         4.1728329        1
    14        -0.4657434        1       128         4.1925913        1
    15        -0.3892062        1       129         4.2112277        1
    16         0.1206512        1       130         4.3076259        1
    17         0.1348461        1       131         4.3227224        1
    18         0.1671245        1       132         4.3856026        1
    19         0.1976215        1       133         4.4236693        1
    20         0.2283138        1       134         4.4587089        1
    21         0.2565289        1       135         4.4692552        1
    22         0.2688789        1       136         4.4790984        1
    23         0.3028554        1       137         4.5359085        1
    24         0.3405084        1       138         4.5622855        1
    25         0.3603429        1       139         4.7039918        1
    26         0.4583801        1       140         4.7485828        1
    27         0.4624434        1       141         4.7846882        1
    28         0.4912975        1       142         4.8017418        1
    29         0.5105054        1       143         4.9464394        1
    30         0.5545911        1       144         5.0521021        1
    31         0.5614425        1       145         5.1722148        1
    32         0.5706325        1       146         5.2056236        1
    33         0.5858760        1       147         5.2629215        1
    34         0.5904081        1       148         5.2687638        1
    35         0.6182586        1       149         5.2709597        1
    36         0.6487404        1       150         5.2846380        1
    37         0.6521458        1       151         5.3747291        1
    38         0.6562700        1       152         5.4853784        1
    39         0.7315355        1       153         5.4860377        1
    40         0.7982727        1       154         5.5138491        1
    41         0.8213301        1       155         5.5324922        1
    42         0.8773402        1       156         5.6148542        1
    43         0.9281400        1       157         5.6348635        1
    44         0.9382153        1       158         5.6974108        1
    45         1.0385224        1       159         5.7481161        1
    46         1.0508982        1       160         5.8581583        1
    47         1.0530777        1       161         6.0291052        1
    48         1.0713081        1       162         6.1395324        1
    49         1.1394665        1       163         6.1588325        1
    50         1.1668309        1       164         6.1627719        1
    51         1.1702104        1       165         6.1867744        1
    52         1.1841545        1       166         6.3856918        1
    53         1.1917439        1       167         6.5408264        1
    54         1.2208996        1       168         6.6322341        1
    55         1.2580916        1       169         6.8654171        1
    56         1.3348685        1       170         6.8791778        1
    57         1.3448907        1       171         7.0675675        1
    58         1.3482033        1       172         7.3471808        1
    59         1.4113922        1       173         7.3807990        1
    60         1.4195737        1       174         7.4046134        1
    61         1.4793085        1       175         7.4959574        1
    62         1.4802636        1       176         8.0406838        1
    63         1.5274989        1       177        15.4901671        1
    64         1.5437438        1       178        15.7119889        1
    65         1.5491035        1       179        15.8151462        1
    66         1.5599731        1       180        16.0880426        1
    67         1.5735234        1       181        16.4032500        1
    68         1.6099298        1       182        16.4957513        1
    69         1.6453021        1       183        16.5865785        1
    70         1.7219916        1       184        16.7217678        1
    71         1.9097608        1       185        16.8124798        1
    72         1.9644983        1       186        16.9037411        1
    73         2.0477478        1       187        17.2790910        1
    74         2.2783796        1       188        17.4533770        1
    75         2.3434268        1       189        26.2811568        1
    76         2.3460986        1       190        26.4071531        1
    77         2.4516353        1       191        27.1326410        1
    78         2.4571128        1       192        29.4339901        1
    79         2.4831691        1       193        41.3967427        1
    80         2.5006485        1       194        41.4113156        1
    81         2.5073405        1       195        41.4850602        1
    82         2.6041713        1       196        41.4961110        1
    83         2.6551593        1       197        41.5297717        1
    84         2.7172560        1       198        41.5505456        1
    85         2.7457726        1       199        41.5542088        1
    86         2.7739846        1       200        41.6651852        1
    87         2.8743723        1       201        41.6839231        1
    88         2.8890266        1       202        41.6918152        1
    89         2.9234392        1       203        41.7094579        1
    90         2.9530420        1       204        41.7379335        1
    91         2.9936279        1       205        41.7489917        1
    92         3.0331258        1       206        41.7731249        1
    93         3.0534938        1       207        41.8389819        1
    94         3.0830588        1       208        43.8604456        1
    95         3.1172688        1       209        43.8633720        1
    96         3.1672888        1       210        43.9812186        1
    97         3.2000937        1       211        44.0282587        1
    98         3.2499890        1       212        44.1623855        1
    99         3.2844370        1       213        81.0969452        1
   100         3.2949348        1       214        81.2806102        1
   101         3.3048842        1       215        81.3318983        1
   102         3.3325493        1       216        81.5787235        1
   103         3.3363058        1       217        81.7652033        1
   104         3.4121240        1       218        81.8403031        1
   105         3.4153864        1       219        81.9617144        1
   106         3.4406498        1       220        82.0725648        1
   107         3.4496432        1       221        82.1710673        1
   108         3.5277185        1       222        85.9674197        1
   109         3.5317274        1       223        86.7696182        1
   110         3.5534556        1       224        86.8459213        1
   111         3.5564030        1       225       138.4074181        1
   112         3.5858615        1       226       138.4962459        1
   113         3.6058124        1       227       139.2268775        1
   114         3.6271859        1       228       149.9830507        1
------------------------------------------------------------------------
 @CHECKOUT-I, Total execution time (CPU/WALL):       126.49/      52.70 seconds.
--executable xvtran finished with status     0 in       52.74 seconds (walltime).
 --invoking executable--
/home/besselman/CFOUR_18/cfour18/bin/xintprc
 @GETMEM-I,  Allocated  181198 MB of main memory.
  @GMOIAA-I, Processing MO integrals for spin case AA.
  @GMOIAA-I, Generation of integral list completed.
                      TYPE                NUMBER
                      ----               --------
                      PPPP                     0
                      PPPH              72715915
                      PPHH               5068698
                      PHPH               2726284
                      PHHH                374899
                      HHHH                  6978

                     TOTAL              80892774

  @FORMT2-I, Second-order MP correlation energies:
            ------------------------------------------------
            E(SCF)                  =   -190.795592915924 a.u.
            E2(AA)                  =     -0.098341109892 a.u.
            E2(AB)                  =     -0.721759944886 a.u.
            E2(TOT)                 =     -0.918442164669 a.u.
            Total MP2 energy        =   -191.714035080593 a.u.
            ------------------------------------------------
   Largest T2 amplitudes for spin case AB:
       _       _                 _       _                 _       _
   i   j   a   b             i   j   a   b             i   j   a   b
-----------------------------------------------------------------------------
[ 13  13  16  16]-0.05125 [ 13  13  19  16]-0.03428 [ 13  13  16  19]-0.03428
[ 14  14  22  22]-0.02700 [ 13  13  19  19]-0.02503 [  9   9  16  16]-0.02034
[ 13  13  40  16]-0.01765 [ 13  13  16  40]-0.01765 [ 14  14  31  22] 0.01737
[ 14  14  22  31] 0.01737 [ 12  12  38  38]-0.01703 [ 15  13  27  16]-0.01608
[ 13  15  16  27]-0.01608 [ 14  14  31  31]-0.01533 [ 13   9  16  16]-0.01483
-----------------------------------------------------------------------------
   Norm of T2AB vector ( 10208025 symmetry allowed elements):  0.4023579636.
-----------------------------------------------------------------------------
 @CHECKOUT-I, Total execution time (CPU/WALL):        41.93/       7.82 seconds.
--executable xintprc finished with status     0 in        7.87 seconds (walltime).
 --invoking executable--
/home/besselman/CFOUR_18/cfour18/bin/xecc
 @GETMEM-I,  Allocated  181198 MB of main memory.
 CCSD(T) energy will be calculated.
 AO based algorithm is used. 
 Largest T2 amplitudes for spin case AB:
        _       _                 _       _                 _       _
    i   j   a   b             i   j   a   b             i   j   a   b
 -----------------------------------------------------------------------------
 [ 13  13  16  16]-0.05125 [ 13  13  19  16]-0.03428 [ 13  13  16  19]-0.03428
 [ 14  14  22  22]-0.02700 [ 13  13  19  19]-0.02503 [  9   9  16  16]-0.02034
 [ 13  13  40  16]-0.01765 [ 13  13  16  40]-0.01765 [ 14  14  31  22] 0.01737
 [ 14  14  22  31] 0.01737 [ 12  12  38  38]-0.01703 [ 15  13  27  16]-0.01608
 [ 13  15  16  27]-0.01608 [ 14  14  31  31]-0.01533 [ 13   9  16  16]-0.01483
 -----------------------------------------------------------------------------
 Norm of T2AB vector ( 10208025 symmetry allowed elements):  0.4023579636.
 -----------------------------------------------------------------------------
 The total correlation energy is -0.918442164669 a.u.
 Resorts of amplitudes and integrals (CPU/WALL):       3.76/       0.40 seconds.
 Starting iterative solution of the CC equations.
 The DIIS procedure is used to accelerate convergence.
 5 expansion vectors are used in the DIIS extrapolation.
 Convergence criterium is 10**(-9).
 Maximum number of iterations is 100.
 >>>>>>>>>>>>>>>>>>>>>>>>>>>>>>>>>>>>>>>>>>>>>>>>>>>>>>>>>>>>>>>>>>>>>>>>>>>>>>>
 Iteration Nr.   1 started:
 Generation of Intermediates required (CPU/WALL):     86.38/       4.20 seconds.
 Transformation of t(ab,ij) amplitudes required    7.6 seconds.
 Contraction of t(mu nu,ij) with AO integrals required  332.0 seconds.
 Backtransformation of t(mu nu,ij) increments required    5.4 seconds.
 Construction of Hbar required (CPU/WALL):           420.04/     331.68 seconds.
 Amplitude changes are:
 -------------------------------------------------------------------
              Spin      RMS          Max.      Max. change for
  Amplitude   Case     Change       Change       i    j    a    b
 -------------------------------------------------------------------
     T1        AA    0.0000182063-0.0218222481   13        16
     T2        AB    0.0000000055 0.0037133885   15   13   27   16
 -------------------------------------------------------------------
 The total correlation energy is -0.918686294933 a.u.
 Convergence information after     1 iterations: 
 Largest element of residual vector : -0.21822248E-01.
 Largest element of DIIS residual   : -0.21822248E-01.
 Iteration Nr.   1 required (CPU/WALL):              532.44/     336.74 seconds.
 >>>>>>>>>>>>>>>>>>>>>>>>>>>>>>>>>>>>>>>>>>>>>>>>>>>>>>>>>>>>>>>>>>>>>>>>>>>>>>>
 Iteration Nr.   2 started:
 Generation of Intermediates required (CPU/WALL):     83.50/       3.82 seconds.
 Transformation of t(ab,ij) amplitudes required    6.3 seconds.
 Contraction of t(mu nu,ij) with AO integrals required  331.9 seconds.
 Backtransformation of t(mu nu,ij) increments required    4.5 seconds.
 Construction of Hbar required (CPU/WALL):           413.61/     330.95 seconds.
 Amplitude changes are:
 -------------------------------------------------------------------
              Spin      RMS          Max.      Max. change for
  Amplitude   Case     Change       Change       i    j    a    b
 -------------------------------------------------------------------
     T1        AA    0.0000032290 0.0034768196   13        16
     T2        AB    0.0000000029-0.0094192228   13   13   16   16
 -------------------------------------------------------------------
 The total correlation energy is -0.941951509126 a.u.
 Convergence information after     2 iterations: 
 Largest element of residual vector : -0.94192228E-02.
 Largest element of DIIS residual   : -0.77353664E-02.
 Iteration Nr.   2 required (CPU/WALL):              531.93/     335.92 seconds.
 >>>>>>>>>>>>>>>>>>>>>>>>>>>>>>>>>>>>>>>>>>>>>>>>>>>>>>>>>>>>>>>>>>>>>>>>>>>>>>>
 Iteration Nr.   3 started:
 Generation of Intermediates required (CPU/WALL):     81.82/       3.85 seconds.
 Transformation of t(ab,ij) amplitudes required    5.7 seconds.
 Contraction of t(mu nu,ij) with AO integrals required  332.3 seconds.
 Backtransformation of t(mu nu,ij) increments required    4.5 seconds.
 Construction of Hbar required (CPU/WALL):           411.13/     331.07 seconds.
 Amplitude changes are:
 -------------------------------------------------------------------
              Spin      RMS          Max.      Max. change for
  Amplitude   Case     Change       Change       i    j    a    b
 -------------------------------------------------------------------
     T1        AA    0.0000031445-0.0057384513   13        16
     T2        AB    0.0000000008-0.0018824136   13   13   16   16
 -------------------------------------------------------------------
 The total correlation energy is -0.940750413172 a.u.
 Convergence information after     3 iterations: 
 Largest element of residual vector : -0.57384513E-02.
 Largest element of DIIS residual   : -0.41038602E-02.
 Iteration Nr.   3 required (CPU/WALL):              533.71/     336.21 seconds.
 >>>>>>>>>>>>>>>>>>>>>>>>>>>>>>>>>>>>>>>>>>>>>>>>>>>>>>>>>>>>>>>>>>>>>>>>>>>>>>>
 Iteration Nr.   4 started:
 Generation of Intermediates required (CPU/WALL):     79.77/       3.43 seconds.
 Transformation of t(ab,ij) amplitudes required    5.8 seconds.
 Contraction of t(mu nu,ij) with AO integrals required  332.3 seconds.
 Backtransformation of t(mu nu,ij) increments required    4.5 seconds.
 Construction of Hbar required (CPU/WALL):           410.01/     331.03 seconds.
 Amplitude changes are:
 -------------------------------------------------------------------
              Spin      RMS          Max.      Max. change for
  Amplitude   Case     Change       Change       i    j    a    b
 -------------------------------------------------------------------
     T1        AA    0.0000005865-0.0006606402    9        16
     T2        AB    0.0000000003-0.0010992514   13   13   16   16
 -------------------------------------------------------------------
 The total correlation energy is -0.943001903174 a.u.
 Convergence information after     4 iterations: 
 Largest element of residual vector : -0.10992514E-02.
 Largest element of DIIS residual   : -0.64574849E-03.
 Iteration Nr.   4 required (CPU/WALL):              538.23/     336.02 seconds.
 >>>>>>>>>>>>>>>>>>>>>>>>>>>>>>>>>>>>>>>>>>>>>>>>>>>>>>>>>>>>>>>>>>>>>>>>>>>>>>>
 Iteration Nr.   5 started:
 Generation of Intermediates required (CPU/WALL):     82.40/       4.31 seconds.
 Transformation of t(ab,ij) amplitudes required    5.8 seconds.
 Contraction of t(mu nu,ij) with AO integrals required  333.0 seconds.
 Backtransformation of t(mu nu,ij) increments required    6.9 seconds.
 Construction of Hbar required (CPU/WALL):           413.98/     331.91 seconds.
 Amplitude changes are:
 -------------------------------------------------------------------
              Spin      RMS          Max.      Max. change for
  Amplitude   Case     Change       Change       i    j    a    b
 -------------------------------------------------------------------
     T1        AA    0.0000003711-0.0008863076   13        16
     T2        AB    0.0000000001-0.0004185283   13   13   16   16
 -------------------------------------------------------------------
 The total correlation energy is -0.943398355009 a.u.
 Convergence information after     5 iterations: 
 Largest element of residual vector : -0.88630757E-03.
 Largest element of DIIS residual   : -0.37914483E-03.
 Iteration Nr.   5 required (CPU/WALL):              553.51/     338.02 seconds.
 Largest T1 amplitudes for spin case AA:
    i       a                 i       a                 i       a    
 -----------------------------------------------------------------------------
 [ 13      16    ]-0.02774 [  9      16    ]-0.02583 [ 13      26    ] 0.01455
 [ 15      25    ]-0.01385 [ 13      19    ]-0.01228 [ 15      22    ]-0.01214
 [  9      19    ]-0.01186 [ 13      64    ] 0.01118 [ 13      28    ]-0.01114
 [ 11      34    ]-0.01110 [ 15      27    ]-0.01086 [  9      26    ] 0.01000
 [ 11      27    ]-0.00893 [ 14      48    ]-0.00761 [ 11      25    ]-0.00745
 -----------------------------------------------------------------------------
 Norm of T1AA vector (     3195 symmetry allowed elements):  0.0669672061.
 -----------------------------------------------------------------------------
 Largest T2 amplitudes for spin case AB:
        _       _                 _       _                 _       _
    i   j   a   b             i   j   a   b             i   j   a   b
 -----------------------------------------------------------------------------
 [ 13  13  16  16]-0.06305 [ 13  13  19  16]-0.04131 [ 13  13  16  19]-0.04131
 [ 14  14  22  22]-0.03197 [ 13  13  19  19]-0.02917 [ 13  13  40  16]-0.02140
 [ 13  13  16  40]-0.02140 [ 14  14  31  22] 0.02095 [ 14  14  22  31] 0.02095
 [  9   9  16  16]-0.02034 [ 12  12  38  38]-0.02000 [ 14  14  31  31]-0.01721
 [ 13   9  16  16]-0.01660 [  9  13  16  16]-0.01660 [ 14  14  30  30]-0.01564
 -----------------------------------------------------------------------------
 Norm of T2AB vector ( 10208025 symmetry allowed elements):  0.4396599980.
 -----------------------------------------------------------------------------
 >>>>>>>>>>>>>>>>>>>>>>>>>>>>>>>>>>>>>>>>>>>>>>>>>>>>>>>>>>>>>>>>>>>>>>>>>>>>>>>
 Iteration Nr.   6 started:
 Generation of Intermediates required (CPU/WALL):     83.00/       4.69 seconds.
 Transformation of t(ab,ij) amplitudes required    5.8 seconds.
 Contraction of t(mu nu,ij) with AO integrals required  331.9 seconds.
 Backtransformation of t(mu nu,ij) increments required    4.5 seconds.
 Construction of Hbar required (CPU/WALL):           414.93/     330.84 seconds.
 Amplitude changes are:
 -------------------------------------------------------------------
              Spin      RMS          Max.      Max. change for
  Amplitude   Case     Change       Change       i    j    a    b
 -------------------------------------------------------------------
     T1        AA    0.0000001071-0.0002358642   13        16
     T2        AB    0.0000000000-0.0000950825   13   13   16   16
 -------------------------------------------------------------------
 The total correlation energy is -0.943412770249 a.u.
 Convergence information after     6 iterations: 
 Largest element of residual vector : -0.23586423E-03.
 Largest element of DIIS residual   : -0.13039844E-03.
 Iteration Nr.   6 required (CPU/WALL):              554.05/     337.33 seconds.
 >>>>>>>>>>>>>>>>>>>>>>>>>>>>>>>>>>>>>>>>>>>>>>>>>>>>>>>>>>>>>>>>>>>>>>>>>>>>>>>
 Iteration Nr.   7 started:
 Generation of Intermediates required (CPU/WALL):     79.43/       3.61 seconds.
 Transformation of t(ab,ij) amplitudes required    5.8 seconds.
 Contraction of t(mu nu,ij) with AO integrals required  331.9 seconds.
 Backtransformation of t(mu nu,ij) increments required    4.5 seconds.
 Construction of Hbar required (CPU/WALL):           410.26/     330.64 seconds.
 Amplitude changes are:
 -------------------------------------------------------------------
              Spin      RMS          Max.      Max. change for
  Amplitude   Case     Change       Change       i    j    a    b
 -------------------------------------------------------------------
     T1        AA    0.0000000472-0.0000954409   13        16
     T2        AB    0.0000000000-0.0000155721   13   13   16   16
 -------------------------------------------------------------------
 The total correlation energy is -0.943416268178 a.u.
 Convergence information after     7 iterations: 
 Largest element of residual vector : -0.95440915E-04.
 Largest element of DIIS residual   : -0.49875623E-04.
 Iteration Nr.   7 required (CPU/WALL):              545.76/     336.06 seconds.
 >>>>>>>>>>>>>>>>>>>>>>>>>>>>>>>>>>>>>>>>>>>>>>>>>>>>>>>>>>>>>>>>>>>>>>>>>>>>>>>
 Iteration Nr.   8 started:
 Generation of Intermediates required (CPU/WALL):     81.57/       4.79 seconds.
 Transformation of t(ab,ij) amplitudes required    5.8 seconds.
 Contraction of t(mu nu,ij) with AO integrals required  331.5 seconds.
 Backtransformation of t(mu nu,ij) increments required    4.5 seconds.
 Construction of Hbar required (CPU/WALL):           409.85/     330.26 seconds.
 Amplitude changes are:
 -------------------------------------------------------------------
              Spin      RMS          Max.      Max. change for
  Amplitude   Case     Change       Change       i    j    a    b
 -------------------------------------------------------------------
     T1        AA    0.0000000190-0.0000445671   13        16
     T2        AB    0.0000000000-0.0000111937   13   13   16   16
 -------------------------------------------------------------------
 The total correlation energy is -0.943417958905 a.u.
 Convergence information after     8 iterations: 
 Largest element of residual vector : -0.44567130E-04.
 Largest element of DIIS residual   : -0.16806042E-04.
 Iteration Nr.   8 required (CPU/WALL):              547.62/     336.86 seconds.
 >>>>>>>>>>>>>>>>>>>>>>>>>>>>>>>>>>>>>>>>>>>>>>>>>>>>>>>>>>>>>>>>>>>>>>>>>>>>>>>
 Iteration Nr.   9 started:
 Generation of Intermediates required (CPU/WALL):     81.87/       4.84 seconds.
 Transformation of t(ab,ij) amplitudes required    5.7 seconds.
 Contraction of t(mu nu,ij) with AO integrals required  331.3 seconds.
 Backtransformation of t(mu nu,ij) increments required    4.5 seconds.
 Construction of Hbar required (CPU/WALL):           409.82/     330.09 seconds.
 Amplitude changes are:
 -------------------------------------------------------------------
              Spin      RMS          Max.      Max. change for
  Amplitude   Case     Change       Change       i    j    a    b
 -------------------------------------------------------------------
     T1        AA    0.0000000060-0.0000110053   13        16
     T2        AB    0.0000000000 0.0000016618   15   15   17   17
 -------------------------------------------------------------------
 The total correlation energy is -0.943414216539 a.u.
 Convergence information after     9 iterations: 
 Largest element of residual vector : -0.11005348E-04.
 Largest element of DIIS residual   :  0.60103261E-05.
 Iteration Nr.   9 required (CPU/WALL):              547.53/     336.68 seconds.
 >>>>>>>>>>>>>>>>>>>>>>>>>>>>>>>>>>>>>>>>>>>>>>>>>>>>>>>>>>>>>>>>>>>>>>>>>>>>>>>
 Iteration Nr.  10 started:
 Generation of Intermediates required (CPU/WALL):     79.18/       3.40 seconds.
 Transformation of t(ab,ij) amplitudes required    5.8 seconds.
 Contraction of t(mu nu,ij) with AO integrals required  331.8 seconds.
 Backtransformation of t(mu nu,ij) increments required    4.5 seconds.
 Construction of Hbar required (CPU/WALL):           410.03/     330.62 seconds.
 Amplitude changes are:
 -------------------------------------------------------------------
              Spin      RMS          Max.      Max. change for
  Amplitude   Case     Change       Change       i    j    a    b
 -------------------------------------------------------------------
     T1        AA    0.0000000024 0.0000033724    9        16
     T2        AB    0.0000000000-0.0000008541   15   15   16   16
 -------------------------------------------------------------------
 The total correlation energy is -0.943416040346 a.u.
 Convergence information after    10 iterations: 
 Largest element of residual vector :  0.33724226E-05.
 Largest element of DIIS residual   :  0.23260527E-05.
 Iteration Nr.  10 required (CPU/WALL):              546.57/     335.86 seconds.
 Largest T1 amplitudes for spin case AA:
    i       a                 i       a                 i       a    
 -----------------------------------------------------------------------------
 [ 13      16    ]-0.02834 [  9      16    ]-0.02595 [ 13      26    ] 0.01472
 [ 15      25    ]-0.01382 [ 13      19    ]-0.01251 [ 15      22    ]-0.01233
 [  9      19    ]-0.01194 [ 13      28    ]-0.01126 [ 13      64    ] 0.01120
 [ 11      34    ]-0.01107 [ 15      27    ]-0.01077 [  9      26    ] 0.01002
 [ 11      27    ]-0.00884 [ 14      48    ]-0.00761 [ 15      31    ] 0.00741
 -----------------------------------------------------------------------------
 Norm of T1AA vector (     3195 symmetry allowed elements):  0.0673275648.
 -----------------------------------------------------------------------------
 Largest T2 amplitudes for spin case AB:
        _       _                 _       _                 _       _
    i   j   a   b             i   j   a   b             i   j   a   b
 -----------------------------------------------------------------------------
 [ 13  13  16  16]-0.06330 [ 13  13  19  16]-0.04143 [ 13  13  16  19]-0.04143
 [ 14  14  22  22]-0.03194 [ 13  13  19  19]-0.02922 [ 13  13  40  16]-0.02144
 [ 13  13  16  40]-0.02144 [ 14  14  31  22] 0.02092 [ 14  14  22  31] 0.02092
 [  9   9  16  16]-0.02031 [ 12  12  38  38]-0.01998 [ 14  14  31  31]-0.01719
 [ 13   9  16  16]-0.01665 [  9  13  16  16]-0.01665 [ 14  14  30  30]-0.01563
 -----------------------------------------------------------------------------
 Norm of T2AB vector ( 10208025 symmetry allowed elements):  0.4396590478.
 -----------------------------------------------------------------------------
 >>>>>>>>>>>>>>>>>>>>>>>>>>>>>>>>>>>>>>>>>>>>>>>>>>>>>>>>>>>>>>>>>>>>>>>>>>>>>>>
 Iteration Nr.  11 started:
 Generation of Intermediates required (CPU/WALL):     82.25/       4.73 seconds.
 Transformation of t(ab,ij) amplitudes required    5.8 seconds.
 Contraction of t(mu nu,ij) with AO integrals required  332.9 seconds.
 Backtransformation of t(mu nu,ij) increments required    5.4 seconds.
 Construction of Hbar required (CPU/WALL):           412.01/     331.72 seconds.
 Amplitude changes are:
 -------------------------------------------------------------------
              Spin      RMS          Max.      Max. change for
  Amplitude   Case     Change       Change       i    j    a    b
 -------------------------------------------------------------------
     T1        AA    0.0000000009-0.0000018155   13        16
     T2        AB    0.0000000000-0.0000005139   13   13   16   16
 -------------------------------------------------------------------
 The total correlation energy is -0.943415989972 a.u.
 Convergence information after    11 iterations: 
 Largest element of residual vector : -0.18154738E-05.
 Largest element of DIIS residual   : -0.10247264E-05.
 Iteration Nr.  11 required (CPU/WALL):              550.58/     338.24 seconds.
 >>>>>>>>>>>>>>>>>>>>>>>>>>>>>>>>>>>>>>>>>>>>>>>>>>>>>>>>>>>>>>>>>>>>>>>>>>>>>>>
 Iteration Nr.  12 started:
 Generation of Intermediates required (CPU/WALL):     82.47/       4.02 seconds.
 Transformation of t(ab,ij) amplitudes required    5.8 seconds.
 Contraction of t(mu nu,ij) with AO integrals required  331.9 seconds.
 Backtransformation of t(mu nu,ij) increments required    4.5 seconds.
 Construction of Hbar required (CPU/WALL):           410.43/     330.64 seconds.
 Amplitude changes are:
 -------------------------------------------------------------------
              Spin      RMS          Max.      Max. change for
  Amplitude   Case     Change       Change       i    j    a    b
 -------------------------------------------------------------------
     T1        AA    0.0000000003 0.0000005212   15        18
     T2        AB    0.0000000000-0.0000003443   13   13   16   16
 -------------------------------------------------------------------
 The total correlation energy is -0.943416161798 a.u.
 Convergence information after    12 iterations: 
 Largest element of residual vector :  0.52118156E-06.
 Largest element of DIIS residual   :  0.37148333E-06.
 Iteration Nr.  12 required (CPU/WALL):              549.15/     336.45 seconds.
 >>>>>>>>>>>>>>>>>>>>>>>>>>>>>>>>>>>>>>>>>>>>>>>>>>>>>>>>>>>>>>>>>>>>>>>>>>>>>>>
 Iteration Nr.  13 started:
 Generation of Intermediates required (CPU/WALL):     81.72/       3.79 seconds.
 Transformation of t(ab,ij) amplitudes required    5.7 seconds.
 Contraction of t(mu nu,ij) with AO integrals required  332.1 seconds.
 Backtransformation of t(mu nu,ij) increments required    4.5 seconds.
 Construction of Hbar required (CPU/WALL):           410.10/     330.85 seconds.
 Amplitude changes are:
 -------------------------------------------------------------------
              Spin      RMS          Max.      Max. change for
  Amplitude   Case     Change       Change       i    j    a    b
 -------------------------------------------------------------------
     T1        AA    0.0000000002-0.0000003685   13        16
     T2        AB    0.0000000000-0.0000001355   13   13   16   16
 -------------------------------------------------------------------
 The total correlation energy is -0.943416264033 a.u.
 Convergence information after    13 iterations: 
 Largest element of residual vector : -0.36847395E-06.
 Largest element of DIIS residual   : -0.10501724E-06.
 Iteration Nr.  13 required (CPU/WALL):              547.53/     336.39 seconds.
 >>>>>>>>>>>>>>>>>>>>>>>>>>>>>>>>>>>>>>>>>>>>>>>>>>>>>>>>>>>>>>>>>>>>>>>>>>>>>>>
 Iteration Nr.  14 started:
 Generation of Intermediates required (CPU/WALL):     79.01/       3.37 seconds.
 Transformation of t(ab,ij) amplitudes required    5.8 seconds.
 Contraction of t(mu nu,ij) with AO integrals required  332.5 seconds.
 Backtransformation of t(mu nu,ij) increments required    5.2 seconds.
 Construction of Hbar required (CPU/WALL):           420.19/     331.70 seconds.
 Amplitude changes are:
 -------------------------------------------------------------------
              Spin      RMS          Max.      Max. change for
  Amplitude   Case     Change       Change       i    j    a    b
 -------------------------------------------------------------------
     T1        AA    0.0000000000-0.0000000625   13        16
     T2        AB    0.0000000000-0.0000000538   13   13   16   16
 -------------------------------------------------------------------
 The total correlation energy is -0.943416292659 a.u.
 Convergence information after    14 iterations: 
 Largest element of residual vector : -0.62468577E-07.
 Largest element of DIIS residual   : -0.40554417E-07.
 Iteration Nr.  14 required (CPU/WALL):              569.38/     337.37 seconds.
 >>>>>>>>>>>>>>>>>>>>>>>>>>>>>>>>>>>>>>>>>>>>>>>>>>>>>>>>>>>>>>>>>>>>>>>>>>>>>>>
 Iteration Nr.  15 started:
 Generation of Intermediates required (CPU/WALL):     80.21/       3.57 seconds.
 Transformation of t(ab,ij) amplitudes required    5.8 seconds.
 Contraction of t(mu nu,ij) with AO integrals required  332.2 seconds.
 Backtransformation of t(mu nu,ij) increments required    4.5 seconds.
 Construction of Hbar required (CPU/WALL):           410.64/     331.03 seconds.
 Amplitude changes are:
 -------------------------------------------------------------------
              Spin      RMS          Max.      Max. change for
  Amplitude   Case     Change       Change       i    j    a    b
 -------------------------------------------------------------------
     T1        AA    0.0000000000-0.0000000404   13        16
     T2        AB    0.0000000000-0.0000000114   13   13   16   16
 -------------------------------------------------------------------
 The total correlation energy is -0.943416297948 a.u.
 Convergence information after    15 iterations: 
 Largest element of residual vector : -0.40425804E-07.
 Largest element of DIIS residual   :  0.17792345E-07.
 Iteration Nr.  15 required (CPU/WALL):              548.51/     336.46 seconds.
 Largest T1 amplitudes for spin case AA:
    i       a                 i       a                 i       a    
 -----------------------------------------------------------------------------
 [ 13      16    ]-0.02835 [  9      16    ]-0.02595 [ 13      26    ] 0.01472
 [ 15      25    ]-0.01381 [ 13      19    ]-0.01251 [ 15      22    ]-0.01233
 [  9      19    ]-0.01194 [ 13      28    ]-0.01126 [ 13      64    ] 0.01120
 [ 11      34    ]-0.01107 [ 15      27    ]-0.01077 [  9      26    ] 0.01002
 [ 11      27    ]-0.00884 [ 14      48    ]-0.00761 [ 15      31    ] 0.00741
 -----------------------------------------------------------------------------
 Norm of T1AA vector (     3195 symmetry allowed elements):  0.0673292508.
 -----------------------------------------------------------------------------
 Largest T2 amplitudes for spin case AB:
        _       _                 _       _                 _       _
    i   j   a   b             i   j   a   b             i   j   a   b
 -----------------------------------------------------------------------------
 [ 13  13  16  16]-0.06330 [ 13  13  19  16]-0.04143 [ 13  13  16  19]-0.04143
 [ 14  14  22  22]-0.03194 [ 13  13  19  19]-0.02922 [ 13  13  40  16]-0.02144
 [ 13  13  16  40]-0.02144 [ 14  14  31  22] 0.02092 [ 14  14  22  31] 0.02092
 [  9   9  16  16]-0.02031 [ 12  12  38  38]-0.01998 [ 14  14  31  31]-0.01719
 [ 13   9  16  16]-0.01665 [  9  13  16  16]-0.01665 [ 14  14  30  30]-0.01563
 -----------------------------------------------------------------------------
 Norm of T2AB vector ( 10208025 symmetry allowed elements):  0.4396609721.
 -----------------------------------------------------------------------------
 >>>>>>>>>>>>>>>>>>>>>>>>>>>>>>>>>>>>>>>>>>>>>>>>>>>>>>>>>>>>>>>>>>>>>>>>>>>>>>>
 Iteration Nr.  16 started:
 Generation of Intermediates required (CPU/WALL):     82.03/       4.72 seconds.
 Transformation of t(ab,ij) amplitudes required    5.7 seconds.
 Contraction of t(mu nu,ij) with AO integrals required  332.9 seconds.
 Backtransformation of t(mu nu,ij) increments required    5.5 seconds.
 Construction of Hbar required (CPU/WALL):           420.76/     332.08 seconds.
 Amplitude changes are:
 -------------------------------------------------------------------
              Spin      RMS          Max.      Max. change for
  Amplitude   Case     Change       Change       i    j    a    b
 -------------------------------------------------------------------
     T1        AA    0.0000000000-0.0000000209   13        16
     T2        AB    0.0000000000-0.0000000063   13   13   16   16
 -------------------------------------------------------------------
 The total correlation energy is -0.943416299465 a.u.
 Convergence information after    16 iterations: 
 Largest element of residual vector : -0.20934475E-07.
 Largest element of DIIS residual   : -0.10434387E-07.
 Iteration Nr.  16 required (CPU/WALL):              572.26/     339.03 seconds.
 >>>>>>>>>>>>>>>>>>>>>>>>>>>>>>>>>>>>>>>>>>>>>>>>>>>>>>>>>>>>>>>>>>>>>>>>>>>>>>>
 Iteration Nr.  17 started:
 Generation of Intermediates required (CPU/WALL):     85.72/       4.07 seconds.
 Transformation of t(ab,ij) amplitudes required    5.7 seconds.
 Contraction of t(mu nu,ij) with AO integrals required  331.9 seconds.
 Backtransformation of t(mu nu,ij) increments required    4.6 seconds.
 Construction of Hbar required (CPU/WALL):           410.57/     330.71 seconds.
 Amplitude changes are:
 -------------------------------------------------------------------
              Spin      RMS          Max.      Max. change for
  Amplitude   Case     Change       Change       i    j    a    b
 -------------------------------------------------------------------
     T1        AA    0.0000000000-0.0000000065   13        16
     T2        AB    0.0000000000 0.0000000011   15   15   17   17
 -------------------------------------------------------------------
 The total correlation energy is -0.943416299122 a.u.
 Convergence information after    17 iterations: 
 Largest element of residual vector : -0.65218739E-08.
 Largest element of DIIS residual   :  0.31672351E-08.
 Iteration Nr.  17 required (CPU/WALL):              559.12/     337.07 seconds.
 >>>>>>>>>>>>>>>>>>>>>>>>>>>>>>>>>>>>>>>>>>>>>>>>>>>>>>>>>>>>>>>>>>>>>>>>>>>>>>>
 Iteration Nr.  18 started:
 Generation of Intermediates required (CPU/WALL):     78.93/       3.38 seconds.
 Transformation of t(ab,ij) amplitudes required    5.7 seconds.
 Contraction of t(mu nu,ij) with AO integrals required  332.1 seconds.
 Backtransformation of t(mu nu,ij) increments required    6.2 seconds.
 Construction of Hbar required (CPU/WALL):           419.96/     331.25 seconds.
 Amplitude changes are:
 -------------------------------------------------------------------
              Spin      RMS          Max.      Max. change for
  Amplitude   Case     Change       Change       i    j    a    b
 -------------------------------------------------------------------
     T1        AA    0.0000000000-0.0000000025   13        16
     T2        AB    0.0000000000-0.0000000003   15   15   17   17
 -------------------------------------------------------------------
 The total correlation energy is -0.943416298997 a.u.
 Convergence information after    18 iterations: 
 Largest element of residual vector : -0.25246943E-08.
 Largest element of DIIS residual   :  0.11944608E-08.
 Iteration Nr.  18 required (CPU/WALL):              568.69/     336.86 seconds.
 >>>>>>>>>>>>>>>>>>>>>>>>>>>>>>>>>>>>>>>>>>>>>>>>>>>>>>>>>>>>>>>>>>>>>>>>>>>>>>>
 Iteration Nr.  19 started:
 Generation of Intermediates required (CPU/WALL):     84.04/       3.79 seconds.
 Transformation of t(ab,ij) amplitudes required    5.9 seconds.
 Contraction of t(mu nu,ij) with AO integrals required  331.0 seconds.
 Backtransformation of t(mu nu,ij) increments required    4.5 seconds.
 Construction of Hbar required (CPU/WALL):           410.46/     329.89 seconds.
 Amplitude changes are:
 -------------------------------------------------------------------
              Spin      RMS          Max.      Max. change for
  Amplitude   Case     Change       Change       i    j    a    b
 -------------------------------------------------------------------
     T1        AA    0.0000000000-0.0000000009   13        16
     T2        AB    0.0000000000-0.0000000002   13   13   16   16
 -------------------------------------------------------------------
 The total correlation energy is -0.943416298834 a.u.
 Convergence information after    19 iterations: 
 Largest element of residual vector : -0.92032604E-09.
 Largest element of DIIS residual   :  0.42346923E-09.
 Amplitude equations converged in    19 iterations.
 Iteration Nr.  19 required (CPU/WALL):              551.81/     335.51 seconds.
 The total correlation energy is -0.943416298791 a.u.
 
 Summary of iterative solution of CC equations:
 -----------------------------------------------------------
                 Correlation           Total
  Iteration        Energy              Energy
 -----------------------------------------------------------
      0     -0.9184421646691349  -191.714035080593   DIIS 
      1     -0.9186862949329216  -191.714279210857   DIIS 
      2     -0.9419515091256943  -191.737544425050   DIIS 
      3     -0.9407504131715783  -191.736343329096   DIIS 
      4     -0.9430019031744709  -191.738594819099   DIIS 
      5     -0.9433983550089012  -191.738991270933   DIIS 
      6     -0.9434127702487978  -191.739005686173   DIIS 
      7     -0.9434162681782414  -191.739009184102   DIIS 
      8     -0.9434179589048296  -191.739010874829   DIIS 
      9     -0.9434142165393528  -191.739007132464   DIIS 
     10     -0.9434160403464286  -191.739008956271   DIIS 
     11     -0.9434159899722527  -191.739008905896   DIIS 
     12     -0.9434161617980534  -191.739009077722   DIIS 
     13     -0.9434162640334607  -191.739009179958   DIIS 
     14     -0.9434162926585676  -191.739009208583   DIIS 
     15     -0.9434162979483588  -191.739009213873   DIIS 
     16     -0.9434162994646231  -191.739009215389   DIIS 
     17     -0.9434162991215578  -191.739009215046   DIIS 
     18     -0.9434162989973631  -191.739009214922   DIIS 
     19     -0.9434162987908495  -191.739009214715   DIIS 
 -----------------------------------------------------------
 A miracle come to pass. The CC iterations have converged.
 
 
 Non-iterative perturbative treatment of triple
 excitations using the CCSD(T) method:
 
 ... required                        (CPU/WALL):       3.73/    1817.49 seconds.
--------------------------------------------------------------------------------
  HF-SCF energy                           -190.795592915924
  MP2 correlation energy                    -0.918442164669
  MP2 energy                              -191.714035080593
  CCSD correlation energy                   -0.943416298791
  CCSD energy                             -191.739009214715
--------------------------------------------------------------------------------
  CCSD(T) energy                          -191.774510702027
--------------------------------------------------------------------------------
 @CHECKOUT-I, Total execution time (CPU/WALL):     62048.52/    8223.93 seconds.
--executable xecc finished with status     0 in     8223.97 seconds (walltime).
 --invoking executable--
/home/besselman/CFOUR_18/cfour18/bin/xlcc
 @GETMEM-I,  Allocated  181198 MB of main memory.
 Lambda equations are solved for CCSD(T)
 AO based algorithm is used. 
 The total correlation energy is -0.943944833559 a.u.
 Starting iterative solution of the Lambda equations.
 The DIIS procedure is used to accelerate convergence.
 5 expansion vectors are used in the DIIS extrapolation.
 Convergence criterium is 10**(-9).
 Maximum number of iterations is 100.
 The total correlation energy is -0.993134211429 a.u.
 Convergence information after     1 iterations: 
 Largest element of residual vector :  0.18497168E-01.
 Largest element of DIIS residual   :  0.18497168E-01.
 The total correlation energy is -0.980759277661 a.u.
 Convergence information after     2 iterations: 
 Largest element of residual vector : -0.97638349E-02.
 Largest element of DIIS residual   : -0.29515561E-02.
 The total correlation energy is -0.984163098458 a.u.
 Convergence information after     3 iterations: 
 Largest element of residual vector : -0.17233992E-02.
 Largest element of DIIS residual   : -0.94169163E-03.
 The total correlation energy is -0.984124468761 a.u.
 Convergence information after     4 iterations: 
 Largest element of residual vector : -0.56917805E-03.
 Largest element of DIIS residual   : -0.41031313E-03.
 The total correlation energy is -0.984121804294 a.u.
 Convergence information after     5 iterations: 
 Largest element of residual vector : -0.17889728E-03.
 Largest element of DIIS residual   : -0.13034414E-03.
 The total correlation energy is -0.984152619491 a.u.
 Convergence information after     6 iterations: 
 Largest element of residual vector : -0.11593771E-03.
 Largest element of DIIS residual   : -0.78511781E-04.
 The total correlation energy is -0.984160061373 a.u.
 Convergence information after     7 iterations: 
 Largest element of residual vector : -0.30100761E-04.
 Largest element of DIIS residual   : -0.17724087E-04.
 The total correlation energy is -0.984159381945 a.u.
 Convergence information after     8 iterations: 
 Largest element of residual vector : -0.17824964E-04.
 Largest element of DIIS residual   : -0.78807101E-05.
 The total correlation energy is -0.984160260521 a.u.
 Convergence information after     9 iterations: 
 Largest element of residual vector : -0.48349367E-05.
 Largest element of DIIS residual   :  0.29402819E-05.
 The total correlation energy is -0.984159741823 a.u.
 Convergence information after    10 iterations: 
 Largest element of residual vector : -0.22761400E-05.
 Largest element of DIIS residual   :  0.12766788E-05.
 The total correlation energy is -0.984159826939 a.u.
 Convergence information after    11 iterations: 
 Largest element of residual vector :  0.76550188E-06.
 Largest element of DIIS residual   :  0.51578581E-06.
 The total correlation energy is -0.984159806208 a.u.
 Convergence information after    12 iterations: 
 Largest element of residual vector :  0.27846481E-06.
 Largest element of DIIS residual   :  0.13563662E-06.
 The total correlation energy is -0.984159827151 a.u.
 Convergence information after    13 iterations: 
 Largest element of residual vector :  0.10903367E-06.
 Largest element of DIIS residual   :  0.61574296E-07.
 The total correlation energy is -0.984159831212 a.u.
 Convergence information after    14 iterations: 
 Largest element of residual vector : -0.49856026E-07.
 Largest element of DIIS residual   : -0.31121667E-07.
 The total correlation energy is -0.984159835311 a.u.
 Convergence information after    15 iterations: 
 Largest element of residual vector : -0.15674490E-07.
 Largest element of DIIS residual   : -0.10849306E-07.
 The total correlation energy is -0.984159836418 a.u.
 Convergence information after    16 iterations: 
 Largest element of residual vector : -0.95346897E-08.
 Largest element of DIIS residual   : -0.62535676E-08.
 The total correlation energy is -0.984159836132 a.u.
 Convergence information after    17 iterations: 
 Largest element of residual vector : -0.36756066E-08.
 Largest element of DIIS residual   :  0.22488986E-08.
 The total correlation energy is -0.984159836272 a.u.
 Convergence information after    18 iterations: 
 Largest element of residual vector : -0.14177181E-08.
 Largest element of DIIS residual   :  0.10717635E-08.
 The total correlation energy is -0.984159836153 a.u.
 Convergence information after    19 iterations: 
 Largest element of residual vector :  0.66709770E-09.
 Largest element of DIIS residual   :  0.48752571E-09.
 Amplitude equations converged in    19 iterations.
 The total correlation energy is -0.984159836135 a.u.
 Summary of iterative solution of CC equations 
 -----------------------------------------------------------
                 Correlation           Total
  Iteration        Energy              Energy
 -----------------------------------------------------------
      0     -0.9439448335593895  -191.739537749484   DIIS 
      1     -0.9931342114290175  -191.788727127353   DIIS 
      2     -0.9807592776606570  -191.776352193585   DIIS 
      3     -0.9841630984580820  -191.779756014382   DIIS 
      4     -0.9841244687611944  -191.779717384685   DIIS 
      5     -0.9841218042942136  -191.779714720218   DIIS 
      6     -0.9841526194913865  -191.779745535416   DIIS 
      7     -0.9841600613726306  -191.779752977297   DIIS 
      8     -0.9841593819449517  -191.779752297869   DIIS 
      9     -0.9841602605212885  -191.779753176445   DIIS 
     10     -0.9841597418228493  -191.779752657747   DIIS 
     11     -0.9841598269392475  -191.779752742863   DIIS 
     12     -0.9841598062080369  -191.779752722132   DIIS 
     13     -0.9841598271513061  -191.779752743076   DIIS 
     14     -0.9841598312115725  -191.779752747136   DIIS 
     15     -0.9841598353112603  -191.779752751235   DIIS 
     16     -0.9841598364178376  -191.779752752342   DIIS 
     17     -0.9841598361323864  -191.779752752057   DIIS 
     18     -0.9841598362716734  -191.779752752196   DIIS 
     19     -0.9841598361346624  -191.779752752059   DIIS 
 -----------------------------------------------------------
 A miracle come to pass. The CC iterations have converged.
 @CHECKOUT-I, Total execution time (CPU/WALL):     10429.35/    4297.47 seconds.
--executable xlcc finished with status     0 in     4297.60 seconds (walltime).
 --invoking executable--
/home/besselman/CFOUR_18/cfour18/bin/xdens
 @GETMEM-I,  Allocated  181198 MB of main memory.
  CCSD(T) density and intermediates are calculated.
  The perturbed orbitals are chosen canonical.
  Direct algorithm used for all contributions involving G(AB,CD).
  local is set to  F
  local is set to  F
  local is set to 4 F
  local is set to  F
  local is set to 5 F
  local is set to 6 F
  local is set to 7 F F
  local is set to 8 F                     0
  local is set to 9 F                     0
  local is set to 10 F
  local is set to 11 F
  local is set to 11a F
  local5 is set to  F
  local is set to  F
  W(abef) AB contribution =  0.2589152393 a.u.
  W(abef) AB contribution =  0.2753466599 a.u.
  local is set to 12 F
                     1                     1
  processed              290487997  ao basis integrals from 
                 70920  buffers.
  The iterative expansion of D(ai) converged after  20 iterations.
  local is set to 12 F
  ----------------------------------------------------------------------
                 Natural orbital occupation numbers
  ----------------------------------------------------------------------
  1.99891  1.99818  1.99816  1.99816  1.97965  1.97275  1.96593  1.95885
  1.95827  1.95463  1.95165  1.95139  1.93390  1.93153  1.91573  0.07635
  0.05042  0.03858  0.03330  0.02443  0.02342  0.02153  0.02129  0.02091
  0.01351  0.01338  0.01210  0.01186  0.01069  0.01043  0.01019  0.00974
  0.00935  0.00770  0.00676  0.00634  0.00628  0.00606  0.00605  0.00476
  0.00467  0.00423  0.00408  0.00365  0.00282  0.00237  0.00235  0.00222
  0.00200  0.00199  0.00194  0.00191  0.00184  0.00180  0.00159  0.00140
  0.00138  0.00128  0.00119  0.00113  0.00103  0.00103  0.00098  0.00094
  0.00091  0.00087  0.00085  0.00083  0.00077  0.00074  0.00070  0.00069
  0.00064  0.00062  0.00060  0.00059  0.00058  0.00056  0.00054  0.00054
  0.00049  0.00048  0.00046  0.00044  0.00042  0.00041  0.00040  0.00039
  0.00039  0.00038  0.00038  0.00038  0.00037  0.00035  0.00033  0.00032
  0.00031  0.00031  0.00030  0.00028  0.00027  0.00027  0.00027  0.00026
  0.00024  0.00022  0.00022  0.00022  0.00020  0.00020  0.00020  0.00019
  0.00019  0.00018  0.00018  0.00017  0.00016  0.00016  0.00016  0.00015
  0.00015  0.00015  0.00015  0.00014  0.00013  0.00013  0.00012  0.00012
  0.00012  0.00011  0.00011  0.00011  0.00010  0.00010  0.00009  0.00009
  0.00009  0.00008  0.00008  0.00008  0.00008  0.00007  0.00007  0.00007
  0.00007  0.00007  0.00007  0.00006  0.00006  0.00005  0.00005  0.00005
  0.00005  0.00005  0.00005  0.00004  0.00004  0.00004  0.00004  0.00004
  0.00004  0.00003  0.00003  0.00003  0.00003  0.00003  0.00003  0.00003
  0.00003  0.00002  0.00002  0.00002  0.00002  0.00002  0.00002  0.00002
  0.00002  0.00002  0.00002  0.00001  0.00001  0.00001  0.00001  0.00001
  0.00001  0.00001  0.00001  0.00001  0.00001  0.00001  0.00001  0.00001
  0.00001  0.00001  0.00001  0.00001  0.00001  0.00001  0.00001  0.00001
  0.00001  0.00001  0.00001  0.00001  0.00001  0.00001  0.00001  0.00001
  0.00001  0.00001  0.00001  0.00001  0.00001  0.00001  0.00001  0.00001
  0.00001  0.00001  0.00001  0.00001  0.00001  0.00001  0.00001  0.00001
  0.00000  0.00000  0.00000  0.00000
  Trace of density matrix :  30.0000000000.
  ----------------------------------------------------------------------
  Density calculation successfully completed.
 @CHECKOUT-I, Total execution time (CPU/WALL):      1147.99/     507.98 seconds.
--executable xdens finished with status     0 in      508.07 seconds (walltime).
 --invoking executable--
/home/besselman/CFOUR_18/cfour18/bin/xvdint
 @GETMEM-I,  Allocated  181198 MB of main memory.
 One- and two-electron integral derivatives are calculated
 for RHF-CC/MBPT NMR chemical shifts and magnetizabilities.
 Gauge-including atomic orbitals (GIAOs) are used.
 Spherical gaussians are used.
 Derivatives with respect to Bx are calculated.

       HF-SCF contribution to diamagnetic part of shielding tensor
       -----------------------------------------------------------

                              Bx             By             Bz

               O #1 x   419.54742501    -0.97701478     0.67047343
               O #1 y    -0.94607053   390.69077016    -0.50610451
               O #1 z     0.57472628    -0.50341143   382.56867669

               C #2 x   262.63009167    -0.61016980     0.73144161
               C #2 y    -0.56574860   244.01385060    -1.41705780
               C #2 z     0.98016899    -1.42637226   220.69028133

               C #3 x   244.35047555     7.36774813    -0.62588947
               C #3 y     1.15365572   251.46729759     0.25734397
               C #3 z    -0.40284650     0.22624844   255.41221009

               C #4 x   243.74145925    -6.84982621     0.21199674
               C #4 y    -0.59746612   252.03087947     0.21790651
               C #4 z    -0.30432887     0.25830112   255.80078630

               H #5 x    26.20861347     5.44299424     3.72931198
               H #5 y     3.63002017    30.00745188     5.38523428
               H #5 z     3.23948115     6.49344766    35.55154170

               H #6 x    26.48704723     5.10353888    -4.68595359
               H #6 y     3.30805782    28.70441509    -4.45805972
               H #6 z    -4.03087447    -5.52855916    36.61024857

               H #7 x    25.80388814    -5.35454049    -3.66315348
               H #7 y    -3.50862847    30.63438160     5.52234046
               H #7 z    -3.20511816     6.53736041    35.32530048

               H #8 x    25.54716145    -4.72373845     3.92260317
               H #8 y    -2.99818046    29.24491941    -4.88352528
               H #8 z     3.20001942    -5.93218290    36.93738552


                  Diamagnetic part of shielding tensors
                  -------------------------------------

                              Bx             By             Bz

               O #1 x   419.76642500    -0.87891124     0.62839359
               O #1 y    -0.84873771   393.75930602    -0.54415525
               O #1 z     0.51510551    -0.54084917   384.97851287

               C #2 x   266.06221126    -0.69659571     0.78035252
               C #2 y    -0.65012968   244.91310002    -1.42521403
               C #2 z     1.00067818    -1.43359710   221.47778234

               C #3 x   247.12572988     8.47299906    -0.68933167
               C #3 y     0.27858748   256.13551136     0.11830856
               C #3 z    -0.35659895     0.14459602   258.01307288

               C #4 x   246.49174195    -7.82006749     0.27399040
               C #4 y     0.43132252   256.70185338     0.10607392
               C #4 z    -0.37348978     0.08947056   258.33685076

               H #5 x    25.56617548     5.64806292     3.92501369
               H #5 y     3.67645000    29.69848463     5.58083368
               H #5 z     3.39013121     6.92367969    35.17985283

               H #6 x    25.85018484     5.30326936    -4.91588403
               H #6 y     3.34352837    28.32082845    -4.65155422
               H #6 z    -4.20214953    -5.94407806    36.30066302

               H #7 x    25.15041725    -5.55823048    -3.86293207
               H #7 y    -3.53876180    30.34163109     5.72956268
               H #7 z    -3.34011285     6.96209944    34.93151006

               H #8 x    24.88992348    -4.88264001     4.13407606
               H #8 y    -3.00456568    28.87447713    -5.09355393
               H #8 z     3.32081552    -6.37197613    36.63199443


    Reorthonormalization contribution to HF-SCF magnetizability tensor
    ------------------------------------------------------------------

                        Bx          By          Bz

            Bx     4.28161428  0.19961943 -0.05526399
            By     0.19961943  6.87520007 -0.12168698
            Bz    -0.05526399 -0.12168698  4.72423788


    1e expectation value contribution to HF-SCF magnetizability tensor
    ------------------------------------------------------------------

                        Bx          By          Bz

            Bx   -43.38258461 -2.52712427  0.69965914
            By    -2.52712427-79.07329900  1.94619684
            Bz     0.69965914  1.94619684-45.22236266


       Reorthonormalization contribution to magnetizability tensor
       -----------------------------------------------------------

                        Bx          By          Bz

            Bx     1.97853988  0.15810461 -0.02366804
            By     0.15810461  4.12613362 -0.17447401
            Bz    -0.02366804 -0.17447401  1.14100145


       1e expectation value contribution to magnetizability tensor
       -----------------------------------------------------------

                        Bx          By          Bz

            Bx   -26.89804510 -2.42566124  0.37395600
            By    -2.42566124-63.48502116  3.14567520
            Bz     0.37395600  3.14567520 -9.96359345


 Evaluation of 1e integral derivatives required   12.78 seconds.
 Evaluation of 2el GIAO integrals
 Evaluation of 2e integral derivatives required 7476.41 seconds.
 @CHECKOUT-I, Total execution time (CPU/WALL):      7489.34/     376.73 seconds.
--executable xvdint finished with status     0 in      376.79 seconds (walltime).
 --invoking executable--
/home/besselman/CFOUR_18/cfour18/bin/xcphf
 @GETMEM-I,  Allocated  181198 MB of main memory.
  relativistic F                     0
 Coupled-perturbed HF (CPHF) equations 
 are solved for RHF-CC/MBPT magnetizabilities and NMR shifts.
 There are 3 perturbations within irrep 1.
 CPHF converged after  24 iterations.

       HF-SCF contribution to paramagnetic part of shielding tensor
       ------------------------------------------------------------

                        Bx          By          Bz

      O #1    x-1348.671903   17.171354  -24.744360
      O #1    y   17.140403 -816.918507   54.554465
      O #1    z  -24.648613   54.551772   82.515699

      C #2    x -357.788883    0.181951   -4.532782
      C #2    y    0.137530 -344.045027   15.619198
      C #2    z   -4.781510   15.628512  -85.184094

      C #3    x  -73.606226  -19.591351    0.401681
      C #3    y    8.521204  -73.191749    2.936318
      C #3    z   -1.137308    2.605523  -26.847620

      C #4    x  -72.789945   19.462223   -1.925251
      C #4    y   -8.688601  -73.956094    2.674475
      C #4    z   -0.092980    2.995970  -27.242699

      H #5    x    0.254462   -3.488657    0.139802
      H #5    y   -3.175181    1.545324    0.613082
      H #5    z   -2.619206   -2.530929   -1.354245

      H #6    x    0.137571   -3.519625    0.334454
      H #6    y   -2.756057    1.705972   -1.076037
      H #6    z    3.080334    2.072095   -1.432107

      H #7    x    0.670622    3.605886   -0.072314
      H #7    y    3.178801    1.071549    0.720957
      H #7    z    2.570276   -2.600786   -1.292593

      H #8    x    0.788307    3.543217   -0.285464
      H #8    y    2.930242    1.281316   -0.934929
      H #8    z   -2.815625    2.378618   -1.585941


            Paramagnetic HF-SCF part of magnetizability tensor
            --------------------------------------------------

                         Bx          By          Bz

            Bx      0.30960911 -0.05962291  0.18320016
            By     -0.05962292 -1.38320051 -0.49974803
            Bz      0.18320016 -0.49974803 -9.60167975


                   Total HF-SCF magnetizability tensor
                   -----------------------------------

                         Bx          By          Bz

            Bx    -38.79136121 -2.38712775  0.82759531
            By     -2.38712776-73.58129943  1.32476184
            Bz      0.82759531  1.32476184-50.09980453


           Total HF-SCF magnetizability :-54.15748839


  Tolerances in treatment of perturbed canonical orbitals:
     Tol1:    0.00001000 Tol2:    1.00000000
   Perturbed canonical restriction dropped for orbital pair   7[1] ;   9[1]
  (U[ij] element of     0.55376D+01 is above threshold)
   Perturbed canonical restriction dropped for orbital pair   9[1] ;   7[1]
  (U[ij] element of     0.43380D+01 is above threshold)
   Perturbed canonical restriction dropped for orbital pair   9[1] ;  10[1]
  (U[ij] element of    -0.16652D+01 is above threshold)
   Perturbed canonical restriction dropped for orbital pair  10[1] ;   9[1]
  (U[ij] element of    -0.16652D+01 is above threshold)
   Perturbed canonical restriction dropped for orbital pair   9[1] ;  11[1]
  (U[ij] element of    -0.33241D+01 is above threshold)
   Perturbed canonical restriction dropped for orbital pair  11[1] ;   9[1]
  (U[ij] element of    -0.37850D+01 is above threshold)
   Perturbed canonical restriction dropped for orbital pair   8[1] ;  12[1]
  (U[ij] element of    -0.27037D+01 is above threshold)
   Perturbed canonical restriction dropped for orbital pair  12[1] ;   8[1]
  (U[ij] element of    -0.21351D+01 is above threshold)
   Perturbed canonical restriction dropped for orbital pair  10[1] ;  12[1]
  (U[ij] element of     0.42045D+01 is above threshold)
   Perturbed canonical restriction dropped for orbital pair  12[1] ;  10[1]
  (U[ij] element of     0.38084D+01 is above threshold)
   Perturbed canonical restriction dropped for orbital pair  11[1] ;  13[1]
  (U[ij] element of     0.16005D+02 is above threshold)
   Perturbed canonical restriction dropped for orbital pair  13[1] ;  11[1]
  (U[ij] element of     0.15788D+02 is above threshold)
   Perturbed canonical restriction dropped for orbital pair  12[1] ;  14[1]
  (U[ij] element of    -0.10158D+02 is above threshold)
   Perturbed canonical restriction dropped for orbital pair  14[1] ;  12[1]
  (U[ij] element of    -0.93111D+01 is above threshold)
   Perturbed canonical restriction dropped for orbital pair  13[1] ;  15[1]
  (U[ij] element of    -0.35085D+01 is above threshold)
   Perturbed canonical restriction dropped for orbital pair  15[1] ;  13[1]
  (U[ij] element of    -0.38483D+01 is above threshold)
  Tolerances in treatment of perturbed canonical orbitals:
     Tol1:    0.00001000 Tol2:    1.00000000
   Perturbed canonical restriction dropped for orbital pair   8[1] ;   9[1]
  (U[ij] element of    -0.68627D+01 is above threshold)
   Perturbed canonical restriction dropped for orbital pair   9[1] ;   8[1]
  (U[ij] element of    -0.58560D+01 is above threshold)
   Perturbed canonical restriction dropped for orbital pair   9[1] ;  10[1]
  (U[ij] element of    -0.47601D+02 is above threshold)
   Perturbed canonical restriction dropped for orbital pair  10[1] ;   9[1]
  (U[ij] element of    -0.47600D+02 is above threshold)
   Perturbed canonical restriction dropped for orbital pair   7[1] ;  12[1]
  (U[ij] element of     0.14337D+01 is above threshold)
   Perturbed canonical restriction dropped for orbital pair  12[1] ;   7[1]
  (U[ij] element of     0.73376D+00 is above threshold)
   Perturbed canonical restriction dropped for orbital pair  11[1] ;  12[1]
  (U[ij] element of    -0.94301D+01 is above threshold)
   Perturbed canonical restriction dropped for orbital pair  12[1] ;  11[1]
  (U[ij] element of    -0.87103D+01 is above threshold)
   Perturbed canonical restriction dropped for orbital pair   8[1] ;  13[1]
  (U[ij] element of     0.39479D+01 is above threshold)
   Perturbed canonical restriction dropped for orbital pair  13[1] ;   8[1]
  (U[ij] element of     0.35052D+01 is above threshold)
   Perturbed canonical restriction dropped for orbital pair  10[1] ;  13[1]
  (U[ij] element of     0.40506D+01 is above threshold)
   Perturbed canonical restriction dropped for orbital pair  13[1] ;  10[1]
  (U[ij] element of     0.40513D+01 is above threshold)
   Perturbed canonical restriction dropped for orbital pair   9[1] ;  14[1]
  (U[ij] element of     0.32609D+01 is above threshold)
   Perturbed canonical restriction dropped for orbital pair  14[1] ;   9[1]
  (U[ij] element of     0.27616D+01 is above threshold)
   Perturbed canonical restriction dropped for orbital pair  13[1] ;  14[1]
  (U[ij] element of    -0.44892D+01 is above threshold)
   Perturbed canonical restriction dropped for orbital pair  14[1] ;  13[1]
  (U[ij] element of    -0.38176D+01 is above threshold)
   Perturbed canonical restriction dropped for orbital pair  12[1] ;  15[1]
  (U[ij] element of    -0.37771D+01 is above threshold)
   Perturbed canonical restriction dropped for orbital pair  15[1] ;  12[1]
  (U[ij] element of    -0.35129D+01 is above threshold)
  Tolerances in treatment of perturbed canonical orbitals:
     Tol1:    0.00001000 Tol2:    1.00000000
   Perturbed canonical restriction dropped for orbital pair   3[1] ;   4[1]
  (U[ij] element of     0.29085D+01 is above threshold)
   Perturbed canonical restriction dropped for orbital pair   4[1] ;   3[1]
  (U[ij] element of     0.29072D+01 is above threshold)
   Perturbed canonical restriction dropped for orbital pair   6[1] ;   7[1]
  (U[ij] element of    -0.19463D+01 is above threshold)
   Perturbed canonical restriction dropped for orbital pair   7[1] ;   6[1]
  (U[ij] element of    -0.12517D+01 is above threshold)
   Perturbed canonical restriction dropped for orbital pair   7[1] ;   8[1]
  (U[ij] element of     0.41460D+01 is above threshold)
   Perturbed canonical restriction dropped for orbital pair   8[1] ;   7[1]
  (U[ij] element of     0.31948D+01 is above threshold)
   Perturbed canonical restriction dropped for orbital pair   9[1] ;  10[1]
  (U[ij] element of     0.28330D+01 is above threshold)
   Perturbed canonical restriction dropped for orbital pair  10[1] ;   9[1]
  (U[ij] element of     0.28329D+01 is above threshold)
   Perturbed canonical restriction dropped for orbital pair   8[1] ;  11[1]
  (U[ij] element of     0.31362D+01 is above threshold)
   Perturbed canonical restriction dropped for orbital pair  11[1] ;   8[1]
  (U[ij] element of     0.28391D+01 is above threshold)
   Perturbed canonical restriction dropped for orbital pair  10[1] ;  11[1]
  (U[ij] element of     0.67373D+01 is above threshold)
   Perturbed canonical restriction dropped for orbital pair  11[1] ;  10[1]
  (U[ij] element of     0.67140D+01 is above threshold)
   Perturbed canonical restriction dropped for orbital pair   9[1] ;  12[1]
  (U[ij] element of     0.23138D+01 is above threshold)
   Perturbed canonical restriction dropped for orbital pair  12[1] ;   9[1]
  (U[ij] element of     0.16625D+01 is above threshold)
   Perturbed canonical restriction dropped for orbital pair  12[1] ;  13[1]
  (U[ij] element of     0.70954D+01 is above threshold)
   Perturbed canonical restriction dropped for orbital pair  13[1] ;  12[1]
  (U[ij] element of     0.64045D+01 is above threshold)
   Perturbed canonical restriction dropped for orbital pair   7[1] ;  14[1]
  (U[ij] element of     0.26539D+01 is above threshold)
   Perturbed canonical restriction dropped for orbital pair  14[1] ;   7[1]
  (U[ij] element of     0.13529D+01 is above threshold)
   Perturbed canonical restriction dropped for orbital pair  11[1] ;  14[1]
  (U[ij] element of    -0.62947D+01 is above threshold)
   Perturbed canonical restriction dropped for orbital pair  14[1] ;  11[1]
  (U[ij] element of    -0.47296D+01 is above threshold)
   Perturbed canonical restriction dropped for orbital pair   5[1] ;  15[1]
  (U[ij] element of     0.12847D+01 is above threshold)
   Perturbed canonical restriction dropped for orbital pair  15[1] ;   5[1]
  (U[ij] element of     0.32657D+00 is above threshold)
   Perturbed canonical restriction dropped for orbital pair   8[1] ;  15[1]
  (U[ij] element of     0.17007D+01 is above threshold)
   Perturbed canonical restriction dropped for orbital pair  15[1] ;   8[1]
  (U[ij] element of     0.11810D+01 is above threshold)
   Perturbed canonical restriction dropped for orbital pair  10[1] ;  15[1]
  (U[ij] element of     0.24157D+01 is above threshold)
   Perturbed canonical restriction dropped for orbital pair  15[1] ;  10[1]
  (U[ij] element of     0.20789D+01 is above threshold)
   Perturbed canonical restriction dropped for orbital pair  14[1] ;  15[1]
  (U[ij] element of    -0.97408D+01 is above threshold)
   Perturbed canonical restriction dropped for orbital pair  15[1] ;  14[1]
  (U[ij] element of    -0.96280D+01 is above threshold)
  There are                     62  special pairs.
 @CHECKOUT-I, Total execution time (CPU/WALL):        24.42/       1.42 seconds.
--executable xcphf finished with status     0 in        1.46 seconds (walltime).
 --invoking executable--
/home/besselman/CFOUR_18/cfour18/bin/xsdcc
 @GETMEM-I,  Allocated  181198 MB of main memory.
 Chemical shifts and magnetizabilities are calculated at the CCSD(T) level.
 Gauge-origin independence is ensured by using gauge-including AOs.
 G(ab,cd) and dG(ab,cd)/dx are not explicitly calculated.
 AO based algorithm is used.
 Perturbed canonical orbitals are used.
 Bx is a perturbation of irrep 1.
 CPHF coefficients for vrt-vrt block: U^x(a,b) = -1/2 S^x(a,b)
                     1                     1
Total CPU time :        82.46
 processed    543757383 ao basis integrals from     132786 buffers 
                     1                     1
Total CPU time :        82.98
 processed    290487997 ao basis integrals from      70920 buffers 
                     1                     1
Total CPU time :        82.95
 processed    290487997 ao basis integrals from      70920 buffers 
                     1                     1
Total CPU time :        82.95
 processed    290487997 ao basis integrals from      70920 buffers 
 Transformation of GIAO integrals from AO to MO basis:
 RHF transformation
 Transformation of IIIIX integral derivatives.
 1 pass through the AO integral derivative file was needed.
 543757383 AO integral derivatives were read from file IIIIX.
 Transformation of first index required   95.3 seconds.
 Transformation of remaining indices required  158.4 seconds.
 176347530 MO integral derivatives were written to file DERINT.
 Formation of <ab||ci>^chi using AO integrals:
 Transformation of IIII integrals:
 1 pass through the AO integral file was needed.
 290487997 AO integrals were read from file IIII.
 Tranformation of first (perturbed) index required  51.5 seconds.
 Tranformation of remaining (unperturbed) indices required 138.5 seconds.
        MO basis integral derivatives are being calculated
             (Symmetry block 1, perturbation   1)
 First derivative of the wavefunction is calculated (Symmetry block 1, perturbation   1)
 Resorts of perturbed amplitudes and integrals required   3.2 seconds.
 Construction of <Phi|(dH_N/dx exp(T))c|0> required 871.8 seconds.
 Starting iterative solution of the perturbed CC equations.
 The DIIS procedure is used to accelerate convergence.
 Convergence criterion is 10**(-9).
 Maximum number of iterations is 200.
 lenvec is               10211220
 Convergence information after     1 iterations: 
 Largest element of residual vector :  0.81096392E+00.
 Largest element of DIIS residual   :  0.81096392E+00.
 lenvec is               10211220
 Convergence information after     2 iterations: 
 Largest element of residual vector :  0.68127732E-01.
 Largest element of DIIS residual   :  0.64011225E-01.
 lenvec is               10211220
 Convergence information after     3 iterations: 
 Largest element of residual vector :  0.19071154E+00.
 Largest element of DIIS residual   :  0.10226053E+00.
 lenvec is               10211220
 Convergence information after     4 iterations: 
 Largest element of residual vector :  0.12844965E+00.
 Largest element of DIIS residual   :  0.52764996E-01.
 lenvec is               10211220
 Convergence information after     5 iterations: 
 Largest element of residual vector :  0.74912153E-01.
 Largest element of DIIS residual   :  0.12576380E-01.
 lenvec is               10211220
 Convergence information after     6 iterations: 
 Largest element of residual vector :  0.16197295E-01.
 Largest element of DIIS residual   :  0.12114152E-01.
 lenvec is               10211220
 Convergence information after     7 iterations: 
 Largest element of residual vector :  0.50193679E-02.
 Largest element of DIIS residual   :  0.27967598E-02.
 lenvec is               10211220
 Convergence information after     8 iterations: 
 Largest element of residual vector :  0.18141266E-02.
 Largest element of DIIS residual   :  0.12724502E-02.
 lenvec is               10211220
 Convergence information after     9 iterations: 
 Largest element of residual vector :  0.87966189E-03.
 Largest element of DIIS residual   :  0.56082499E-03.
 lenvec is               10211220
 Convergence information after    10 iterations: 
 Largest element of residual vector :  0.41357105E-03.
 Largest element of DIIS residual   :  0.24260594E-03.
 lenvec is               10211220
 Convergence information after    11 iterations: 
 Largest element of residual vector : -0.14329098E-03.
 Largest element of DIIS residual   : -0.60370028E-04.
 lenvec is               10211220
 Convergence information after    12 iterations: 
 Largest element of residual vector :  0.58249215E-04.
 Largest element of DIIS residual   :  0.40907668E-04.
 lenvec is               10211220
 Convergence information after    13 iterations: 
 Largest element of residual vector :  0.21272078E-04.
 Largest element of DIIS residual   : -0.13019760E-04.
 lenvec is               10211220
 Convergence information after    14 iterations: 
 Largest element of residual vector : -0.91273375E-05.
 Largest element of DIIS residual   : -0.77402987E-05.
 lenvec is               10211220
 Convergence information after    15 iterations: 
 Largest element of residual vector : -0.38610371E-05.
 Largest element of DIIS residual   : -0.16645362E-05.
 lenvec is               10211220
 Convergence information after    16 iterations: 
 Largest element of residual vector : -0.22744277E-05.
 Largest element of DIIS residual   : -0.15244985E-05.
 lenvec is               10211220
 Convergence information after    17 iterations: 
 Largest element of residual vector : -0.11195380E-05.
 Largest element of DIIS residual   : -0.86254413E-06.
 lenvec is               10211220
 Convergence information after    18 iterations: 
 Largest element of residual vector : -0.69018867E-06.
 Largest element of DIIS residual   : -0.45804948E-06.
 lenvec is               10211220
 Convergence information after    19 iterations: 
 Largest element of residual vector : -0.35105094E-06.
 Largest element of DIIS residual   : -0.15144001E-06.
 lenvec is               10211220
 Convergence information after    20 iterations: 
 Largest element of residual vector : -0.20122215E-06.
 Largest element of DIIS residual   : -0.12238336E-06.
 lenvec is               10211220
 Convergence information after    21 iterations: 
 Largest element of residual vector : -0.80073869E-07.
 Largest element of DIIS residual   :  0.37511435E-07.
 lenvec is               10211220
 Convergence information after    22 iterations: 
 Largest element of residual vector : -0.37504810E-07.
 Largest element of DIIS residual   : -0.11623820E-07.
 lenvec is               10211220
 Convergence information after    23 iterations: 
 Largest element of residual vector :  0.10961941E-07.
 Largest element of DIIS residual   :  0.85304966E-08.
 lenvec is               10211220
 Convergence information after    24 iterations: 
 Largest element of residual vector :  0.49985902E-08.
 Largest element of DIIS residual   :  0.28678421E-08.
 lenvec is               10211220
 Convergence information after    25 iterations: 
 Largest element of residual vector :  0.18379540E-08.
 Largest element of DIIS residual   :  0.10939182E-08.
 lenvec is               10211220
 Convergence information after    26 iterations: 
 Largest element of residual vector :  0.91398702E-09.
 Largest element of DIIS residual   :  0.54061991E-09.
 Perturbed amplitude equations converged in    26 iterations.
  Dominant contributions to perturbed wavefunction:
   13   11   16   16      0.3951285856 ABAB
   11   13   16   16      0.3951285856 ABAB
   13   13   45   16      0.3455132378 ABAB
   13   13   16   45      0.3455132378 ABAB
   13   13   25   16     -0.3325478319 ABAB
   13   13   16   25     -0.3325478319 ABAB
   13   13   67   16      0.2777969855 ABAB
   13   13   16   67      0.2777969855 ABAB
   13   13   98   16     -0.2690781094 ABAB
   13   13   16   98     -0.2690781094 ABAB
   13   11   19   16      0.2590612404 ABAB
   11   13   16   19      0.2590612404 ABAB
   13   13   45   19      0.2388846886 ABAB
   13   13   19   45      0.2388846886 ABAB
   13   13   25   19     -0.2324263117 ABAB
   13   13   19   25     -0.2324263117 ABAB
   15   13   16   16      0.2302944618 ABAB
   13   15   16   16      0.2302944618 ABAB
   15    0   16    0      0.2248495672 AA  
   13   13   53   16     -0.2198097790 ABAB
  Total CCSD gradient is   -0.000047671836729.
  Norm of list 444    0.000000000000000E+000
  Norm of list 445    0.000000000000000E+000
  Norm of list 446     5.39144953163488     
  savet is  F
  dumpdtdl  F
  special occupied indices: 
  @GTSPECIN-I, Orbital   7 is mixed with   1 degenerate partners by the perturbation.
  @GTSPECIN-I, Orbital   8 is mixed with   1 degenerate partners by the perturbation.
  @GTSPECIN-I, Orbital   9 is mixed with   3 degenerate partners by the perturbation.
  @GTSPECIN-I, Orbital  10 is mixed with   2 degenerate partners by the perturbation.
  @GTSPECIN-I, Orbital  11 is mixed with   2 degenerate partners by the perturbation.
  @GTSPECIN-I, Orbital  12 is mixed with   3 degenerate partners by the perturbation.
  @GTSPECIN-I, Orbital  13 is mixed with   2 degenerate partners by the perturbation.
  @GTSPECIN-I, Orbital  14 is mixed with   1 degenerate partners by the perturbation.
  @GTSPECIN-I, Orbital  15 is mixed with   1 degenerate partners by the perturbation.
   Memory requirement in dtrp1rhfd              110236387
  There are                    665  ijk combinations. 
 PARA: timing for (T) xsdcc           269602.90 seconds.
  here
  here2
  here3
  here4
 Starting iterative solution of the perturbed Lambda equations.
 The DIIS procedure is used to accelerate convergence.
 Convergence criterion is 10**(-9).
 Maximum number of iterations is 200.
 lenvec is               10211220
 Convergence information after     1 iterations: 
 Largest element of residual vector : -0.84089014E+00.
 Largest element of DIIS residual   : -0.84089014E+00.
 lenvec is               10211220
 Convergence information after     2 iterations: 
 Largest element of residual vector : -0.85744838E-01.
 Largest element of DIIS residual   : -0.86098598E-01.
 lenvec is               10211220
 Convergence information after     3 iterations: 
 Largest element of residual vector : -0.19578437E+00.
 Largest element of DIIS residual   : -0.11520892E+00.
 lenvec is               10211220
 Convergence information after     4 iterations: 
 Largest element of residual vector : -0.12957759E+00.
 Largest element of DIIS residual   : -0.60659174E-01.
 lenvec is               10211220
 Convergence information after     5 iterations: 
 Largest element of residual vector : -0.78505667E-01.
 Largest element of DIIS residual   : -0.13833145E-01.
 lenvec is               10211220
 Convergence information after     6 iterations: 
 Largest element of residual vector : -0.18844859E-01.
 Largest element of DIIS residual   : -0.12685166E-01.
 lenvec is               10211220
 Convergence information after     7 iterations: 
 Largest element of residual vector : -0.59307469E-02.
 Largest element of DIIS residual   : -0.33593339E-02.
 lenvec is               10211220
 Convergence information after     8 iterations: 
 Largest element of residual vector : -0.22536221E-02.
 Largest element of DIIS residual   : -0.15662742E-02.
 lenvec is               10211220
 Convergence information after     9 iterations: 
 Largest element of residual vector : -0.11278660E-02.
 Largest element of DIIS residual   : -0.66764446E-03.
 lenvec is               10211220
 Convergence information after    10 iterations: 
 Largest element of residual vector : -0.50108384E-03.
 Largest element of DIIS residual   : -0.26947724E-03.
 lenvec is               10211220
 Convergence information after    11 iterations: 
 Largest element of residual vector :  0.16847388E-03.
 Largest element of DIIS residual   :  0.65905095E-04.
 lenvec is               10211220
 Convergence information after    12 iterations: 
 Largest element of residual vector : -0.56579424E-04.
 Largest element of DIIS residual   :  0.41730522E-04.
 lenvec is               10211220
 Convergence information after    13 iterations: 
 Largest element of residual vector :  0.19090769E-04.
 Largest element of DIIS residual   :  0.12664698E-04.
 lenvec is               10211220
 Convergence information after    14 iterations: 
 Largest element of residual vector :  0.10167061E-04.
 Largest element of DIIS residual   :  0.84764466E-05.
 lenvec is               10211220
 Convergence information after    15 iterations: 
 Largest element of residual vector :  0.41306613E-05.
 Largest element of DIIS residual   :  0.16882349E-05.
 lenvec is               10211220
 Convergence information after    16 iterations: 
 Largest element of residual vector :  0.19489548E-05.
 Largest element of DIIS residual   :  0.10363166E-05.
 lenvec is               10211220
 Convergence information after    17 iterations: 
 Largest element of residual vector :  0.67964365E-06.
 Largest element of DIIS residual   :  0.61644133E-06.
 lenvec is               10211220
 Convergence information after    18 iterations: 
 Largest element of residual vector :  0.42866703E-06.
 Largest element of DIIS residual   :  0.35993602E-06.
 lenvec is               10211220
 Convergence information after    19 iterations: 
 Largest element of residual vector :  0.24317488E-06.
 Largest element of DIIS residual   :  0.16317831E-06.
 lenvec is               10211220
 Convergence information after    20 iterations: 
 Largest element of residual vector :  0.19194413E-06.
 Largest element of DIIS residual   :  0.14774007E-06.
 lenvec is               10211220
 Convergence information after    21 iterations: 
 Largest element of residual vector :  0.10313686E-06.
 Largest element of DIIS residual   :  0.45433633E-07.
 lenvec is               10211220
 Convergence information after    22 iterations: 
 Largest element of residual vector :  0.58520275E-07.
 Largest element of DIIS residual   :  0.27481493E-07.
 lenvec is               10211220
 Convergence information after    23 iterations: 
 Largest element of residual vector :  0.16765371E-07.
 Largest element of DIIS residual   :  0.11580151E-07.
 lenvec is               10211220
 Convergence information after    24 iterations: 
 Largest element of residual vector :  0.75213103E-08.
 Largest element of DIIS residual   :  0.33357633E-08.
 lenvec is               10211220
 Convergence information after    25 iterations: 
 Largest element of residual vector :  0.24569564E-08.
 Largest element of DIIS residual   : -0.13152552E-08.
 lenvec is               10211220
 Convergence information after    26 iterations: 
 Largest element of residual vector : -0.11019327E-08.
 Largest element of DIIS residual   : -0.77829833E-09.
 Perturbed Lambda equations converged in    26 iterations.
  Dominant contributions to perturbed wavefunction:
   13   11   16   16     -0.5425341173 ABAB
   11   13   16   16     -0.5425341173 ABAB
   13   13   45   16     -0.4369359609 ABAB
   13   13   16   45     -0.4369359609 ABAB
   13   13   25   16      0.4213991402 ABAB
   13   13   16   25      0.4213991402 ABAB
   13   13   67   16     -0.3548689616 ABAB
   13   13   16   67     -0.3548689616 ABAB
   13   13   98   16      0.3474403021 ABAB
   13   13   16   98      0.3474403021 ABAB
   13   11   19   16     -0.3421937933 ABAB
   11   13   16   19     -0.3421937933 ABAB
   15   13   16   16     -0.3308846745 ABAB
   13   15   16   16     -0.3308846745 ABAB
   13   13   45   19     -0.2931244107 ABAB
   13   13   19   45     -0.2931244107 ABAB
   13   13   25   19      0.2827715676 ABAB
   13   13   19   25      0.2827715676 ABAB
   13   13   53   16      0.2787451077 ABAB
   13   13   16   53      0.2787451077 ABAB
  Total CCSD gradient is    0.000000000006394.
 First-order density matrix is being calculated  (Symmetry block 1, perturbation   1)
  There are                     62  special pairs.
  occ                     1                     1  0.115286731383935     
  vrt                     1                     1  0.876623778744909     
  vo                     1                     1  -46.7554392034834     
  occ                     2                     1  8.183036766347214E-002
  vrt                     2                     1  1.328058061876201E-003
  vo                     2                     1 -0.227128428457481     
  occ                     3                     1 -7.619986391973212E-002
  vrt                     3                     1  1.522236839886440E-003
  vo                     3                     1  -1.07995652731814     
  gtensor plus SO mean-field
 Calculation of the contributions of <pq||rs> to dI(i,j)/dx required  83.9 seconds.
 Calculation of the contributions of <pq||rs> to dI(a,b)/dx required ***** seconds.
  @FORMDXIJ-I, Using CC response density for pair (  9,  7)
  @FORMDXIJ-I, Using CC response density for pair ( 10,  9)
  @FORMDXIJ-I, Using CC response density for pair ( 11,  9)
  @FORMDXIJ-I, Using CC response density for pair ( 12,  8)
  @FORMDXIJ-I, Using CC response density for pair ( 12, 10)
  @FORMDXIJ-I, Using CC response density for pair ( 13, 11)
  @FORMDXIJ-I, Using CC response density for pair ( 14, 12)
  @FORMDXIJ-I, Using CC response density for pair ( 15, 13)
  dD(ij)/dx contribution from formdxij
    0.00000000000000     -0.00000000123830      0.00000000007055     -0.00000000706437
    0.00000000801830      0.00000002935643      0.00000506715825     -0.00000007102856
    0.00001289901826     -0.00000004413990      0.00001358302390     -0.00001429061258
   -0.00002162331654      0.00000000715768      0.00000130770547      0.00000000123830
    0.00000000000000      0.00000000113650     -0.00000008680593     -0.00000000139210
    0.00000002087326      0.00000833637560     -0.00000004257644      0.00002215699701
    0.00000000647370      0.00001169255918      0.00011932767718     -0.00002608488561
   -0.00000002024897     -0.00000342907020     -0.00000000007055     -0.00000000113650
    0.00000000000000     -0.00000000015758     -0.00000000803867     -0.00000000452740
   -0.00000449026153     -0.00000002330823     -0.00001417728548      0.00000001330257
    0.00000033894961      0.00022443024577      0.00000058338081      0.00000000009709
    0.00000526531959      0.00000000706437      0.00000008680593      0.00000000015758
    0.00000000000000      0.00000034883818      0.00000075779288      0.00000000293707
    0.00000760646867     -0.00030637967836     -0.00000415389985     -0.00000003945836
   -0.00001206460506     -0.00013817129640      0.00000706934379     -0.00000001463268
   -0.00000000801830      0.00000000139210      0.00000000803867     -0.00000034883818
    0.00000000000000     -0.00000018298611      0.00000223240292     -0.00000135280775
    0.00065259301841     -0.00000072242884      0.00032799408431      0.00274502678898
   -0.00085327351609      0.00000189504403      0.00044034757427     -0.00000002935643
   -0.00000002087326      0.00000000452740     -0.00000075779288      0.00000018298611
    0.00000000000000     -0.00020439951065     -0.00000027526290     -0.00040444987033
    0.00000210142569     -0.00003429172697     -0.00270345107695      0.00000855208651
   -0.00000017635954     -0.00019008234413     -0.00000506715825     -0.00000833637560
    0.00000449026153     -0.00000000293707     -0.00000223240292      0.00020439951065
    0.00000000000000     -0.00014475619666     -0.03334454163773      0.00010632337719
    0.00000003020242     -0.00014959381550     -0.01552546273201      0.00007311272772
   -0.00000125168455      0.00000007102856      0.00000004257644      0.00000002330823
   -0.00000760646867      0.00000135280775      0.00000027526290      0.00014475619666
    0.00000000000000     -0.00020132598671     -0.00000082471220     -0.00005159633128
    0.00846261186920      0.00011944260654     -0.00000044736659     -0.00016186384908
   -0.00001289901826     -0.00002215699701      0.00001417728548      0.00030637967836
   -0.00065259301841      0.00040444987033      0.03334454163773      0.00020132598671
    0.00000000000000      0.00021251880038      0.03469132076396      0.00069415552032
    0.00000596609212      0.00068440330822      0.03218200874253      0.00000004413990
   -0.00000000647370     -0.00000001330257      0.00000415389985      0.00000072242884
   -0.00000210142569     -0.00010632337719      0.00000082471220     -0.00021251880038
    0.00000000000000     -0.00010183060941     -0.00681345361910      0.00088940848057
   -0.00000101960616      0.00006828194454     -0.00001358302390     -0.00001169255918
   -0.00000033894961      0.00000003945836     -0.00032799408431      0.00003429172697
   -0.00000003020242      0.00005159633128     -0.03469132076396      0.00010183060941
    0.00000000000000     -0.00079658528930     -0.14574039584205      0.00102921333167
    0.00000098279925      0.00001429061258     -0.00011932767718     -0.00022443024577
    0.00001206460506     -0.00274502678898      0.00270345107695      0.00014959381550
   -0.00846261186920     -0.00069415552032      0.00681345361910      0.00079658528930
    0.00000000000000     -0.00188503443868      0.01131891831475      0.00031092437733
    0.00002162331654      0.00002608488561     -0.00000058338081      0.00013817129640
    0.00085327351609     -0.00000855208651      0.01552546273201     -0.00011944260654
   -0.00000596609212     -0.00088940848057      0.14574039584205      0.00188503443868
    0.00000000000000      0.00100727810538      0.06548862878083     -0.00000000715768
    0.00000002024897     -0.00000000009709     -0.00000706934379     -0.00000189504403
    0.00000017635954     -0.00007311272772      0.00000044736659     -0.00068440330822
    0.00000101960616     -0.00102921333167     -0.01131891831475     -0.00100727810538
    0.00000000000000     -0.00047762889353     -0.00000130770547      0.00000342907020
   -0.00000526531959      0.00000001463268     -0.00044034757427      0.00019008234413
    0.00000125168455      0.00016186384908     -0.03218200874253     -0.00006828194454
   -0.00000098279925     -0.00031092437733     -0.06548862878083      0.00047762889353
    0.00000000000000
 oo  -2.21512605791911     
 oo  8.626267115461048E-002
 oo -3.609973281872993E-002
 oo -0.246192613289576     
 oo  7.099642009159504E-003
 oo -4.919272748718677E-003
 oo -6.659216237885748E-002
 oo  2.314716593264546E-002
 oo -3.112059516190391E-003
 oo -7.016810286050659E-002
 oo -1.773693519030705E-002
 oo -7.144196634643759E-004
 oo -1.575116368379529E-003
 oo -3.181044553528006E-003
 oo -1.897120922861587E-003
 oo -1.702910322370294E-003
 oo -2.837381552229723E-003
 oo  2.067648094307269E-003
 oo -1.546849649781877E-003
 oo  3.226608680941075E-003
 oo  1.776634186095492E-003
 oo -1.409682206293698E-003
 oo  3.078826141747018E-003
 oo -2.342328977298274E-003
  pcan                     1                     1  0.930665463509596     
  pcan                     2                     1 -3.529322501645448E-002
  pcan                     3                     1  2.407419755320199E-002
 Calculation of the contributions of <pq||rs> to dI(i,a)/dx required 128.8 seconds.
                     1                     1
Total CPU time :        85.32
 processed    290487997 ao basis integrals from      70920 buffers 
 First-order Z-vector equations are solved for 1 perturbation.
 Convergence reached after  23 iterations.
  zvec                     1                     1   45.4606890447741     
  zvec                     2                     1  0.113733671731873     
  zvec                     3                     1   1.16814750156892     
  occ                     1                     1  0.212369906147582     
  vrt                     1                     1   2.79328596206227     
  vo                     1                     1   2.79670566664782     
  occ                     2                     1 -4.543327055052168E-003
  vrt                     2                     1  1.979589444269231E-002
  vo                     2                     1  0.214196274432694     
  occ                     3                     1  3.738517740944732E-003
  vrt                     3                     1 -6.050249547047091E-003
  vo                     3                     1 -0.111500984408434     
  occ                     1                     1  0.319459469244794     
 [   1]-0.0000111923594 [   2] 0.0000001373630 [   3] 0.0000049042195 [   4]-0.0000120653100
 [   5] 0.0003155682057 [   6]-0.0000003979384 [   7]-0.0000048495684 [   8] 0.0000008230292
 [   9]-0.0000004785038 [  10] 0.0000223184636 [  11]-0.0000118737538 [  12] 0.0000124307807
 [  13] 0.0000033487390 [  14]-0.0006503147500 [  15]-0.0000002727780 [  16]-0.0000034871679
 [  17]-0.0000006607732 [  18]-0.0000181150138 [  19]-0.0000022831210 [  20]-0.0000000827964
 [  21]-0.0000011399988 [  22]-0.0000073754679 [  23] 0.0005285553429 [  24]-0.0000003199788
 [  25] 0.0000143143543 [  26] 0.0000066516029 [  27]-0.0000008381696 [  28] 0.0002765877423
 [  29] 0.0000611483324 [  30]-0.0000496171654 [  31] 0.0000003073353 [  32] 0.0000372872271
 [  33]-0.0000005791692 [  34]-0.0000023757980 [  35] 0.0009152161414 [  36]-0.0000006401020
 [  37] 0.0000001148381 [  38]-0.0000004390892 [  39] 0.0000096428189 [  40] 0.0000002886496
 [  41] 0.0000033569476 [  42] 0.0000027278962 [  43] 0.0000013014473 [  44]-0.0000125814085
 [  45] 0.0000014986276 [  46]-0.0004487162696 [  47]-0.0000279613517 [  48] 0.0002632944147
 [  49]-0.0000274587668 [  50]-0.0000006237475 [  51]-0.0000000642207 [  52]-0.0000045388285
 [  53] 0.0000046932445 [  54] 0.0000211984177 [  55]-0.0000341532939 [  56]-0.0000016842385
 [  57]-0.0000010927961 [  58] 0.0001975430817 [  59]-0.0000023311093 [  60]-0.0000593248584
 [  61] 0.0000313482352 [  62]-0.0000299311007 [  63]-0.0000012045451 [  64]-0.0000003300348
 [  65]-0.0000545862573 [  66] 0.0000111584720 [  67]-0.0000637560983 [  68]-0.0000002571331
 [  69] 0.0005515733423 [  70] 0.0000371656208 [  71]-0.0000000906626 [  72]-0.0000049025655
 [  73] 0.0002019977394 [  74] 0.0000001365049 [  75] 0.0000188532566 [  76]-0.0000161931236
 [  77]-0.0000005369578 [  78]-0.0000159997713 [  79]-0.0000390947015 [  80] 0.0000180416838
 [  81] 0.0000231107162 [  82]-0.0000002878478 [  83] 0.0000071877333 [  84]-0.0000135894652
 [  85]-0.0000008297772 [  86] 0.0000829241312 [  87] 0.0000063146011 [  88]-0.0000014114423
 [  89]-0.0004702237361 [  90]-0.0000301310676 [  91]-0.0000002322122 [  92] 0.0000064569497
 [  93]-0.0002786527133 [  94]-0.0000003630469 [  95] 0.0000096576789 [  96]-0.0000066221771
 [  97] 0.0000099050612 [  98]-0.0001489585913 [  99]-0.0000016390756 [ 100]-0.0000055348021
 [ 101]-0.0000119589687 [ 102]-0.0000004611392 [ 103]-0.0000910780251 [ 104]-0.0000009746126
 [ 105] 0.0000068580139 [ 106]-0.0002471605830 [ 107]-0.0000003291463 [ 108] 0.0000001628711
 [ 109]-0.0000043665571 [ 110] 0.0000069402315 [ 111] 0.0000015196646 [ 112] 0.0000034518814
 [ 113]-0.0001766252701 [ 114]-0.0000009522312 [ 115] 0.0000080394068 [ 116] 0.0000001336485
 [ 117] 0.0000014574016 [ 118] 0.0000010450117 [ 119]-0.0000001584252 [ 120]-0.0000000541349
 [ 121]-0.0000136717711 [ 122] 0.0000488735031 [ 123]-0.0000090629783 [ 124]-0.0002985399410
 [ 125] 0.0000168501298 [ 126]-0.0003556639227 [ 127]-0.0000212352739 [ 128]-0.0000003535384
 [ 129]-0.0000009991439 [ 130] 0.0000054122979 [ 131]-0.0000020623038 [ 132] 0.0000021111336
 [ 133] 0.0000003451166 [ 134]-0.0000052033382 [ 135]-0.0003160111383 [ 136] 0.0000176798373
 [ 137]-0.0000019694920 [ 138] 0.0000001311378 [ 139]-0.0002608763170 [ 140]-0.0000050970153
 [ 141] 0.0000147866444 [ 142] 0.0000025300275 [ 143]-0.0000002307777 [ 144] 0.0000129560167
 [ 145]-0.0000064676341 [ 146] 0.0003230358531 [ 147]-0.0000002537622 [ 148]-0.0002229121804
 [ 149] 0.0000083570615 [ 150]-0.0000015296339 [ 151] 0.0001742097776 [ 152]-0.0000006584040
 [ 153] 0.0000071120892 [ 154]-0.0000000610532 [ 155] 0.0001066999060 [ 156] 0.0000150894626
 [ 157] 0.0000073361464 [ 158] 0.0000698280566 [ 159]-0.0000004397702 [ 160]-0.0000343101944
 [ 161]-0.0000024550957 [ 162] 0.0000086297294 [ 163] 0.0000000601021 [ 164]-0.0000027816529
 [ 165]-0.0000069694554 [ 166] 0.0000005363259 [ 167] 0.0000077580532 [ 168] 0.0000000741492
 [ 169]-0.0000022290112 [ 170] 0.0000004526807 [ 171] 0.0000003023399 [ 172] 0.0000006268027
 [ 173]-0.0000045981539 [ 174] 0.0000110595598 [ 175]-0.0000009197344 [ 176]-0.0000007942695
 [ 177]-0.0000010877055 [ 178]-0.0000000053956 [ 179] 0.0000281041189 [ 180] 0.0000006310379
 [ 181]-0.0000009685808 [ 182]-0.0000000233538 [ 183] 0.0000003176098 [ 184]-0.0000120880424
 [ 185]-0.0000009448171 [ 186]-0.0000001419056 [ 187] 0.0000007133406 [ 188]-0.0000000739571
 [ 189] 0.0000565171580 [ 190] 0.0000022404279 [ 191]-0.0000003656832 [ 192]-0.0000002370568
 [ 193]-0.0000000151767 [ 194] 0.0000211422220 [ 195] 0.0000070099298 [ 196]-0.0000036284302
 [ 197]-0.0000002295669 [ 198] 0.0000027430986 [ 199] 0.0000000044116 [ 200] 0.0000008151704
 [ 201]-0.0000024665377 [ 202]-0.0000000432497 [ 203] 0.0000082504707 [ 204]-0.0000000275613
 [ 205]-0.0000001036379 [ 206]-0.0000000130318 [ 207]-0.0000001639664 [ 208] 0.0000003865755
 [ 209]-0.0000025066976 [ 210] 0.0000041986423 [ 211]-0.0000012419384 [ 212] 0.0000002739941
 [ 213]-0.0000004224346 [ 214] 0.0001232885524 [ 215] 0.0000016093134 [ 216]-0.0002860308819
 [ 217]-0.0001835240664 [ 218]-0.0017780536171 [ 219] 0.0000323954364 [ 220] 0.0005072618552
 [ 221] 0.0000048145934 [ 222] 0.0000038571684 [ 223]-0.0015739581668 [ 224] 0.0000168540488
 [ 225]-0.0003385954322 [ 226]-0.0000949886897 [ 227] 0.0011586753738 [ 228] 0.0000026221158
 [ 229]-0.0004253227452 [ 230] 0.0000269901623 [ 231] 0.0002777937865 [ 232] 0.0008735538261
 [ 233] 0.0000001147632 [ 234] 0.0000383539035 [ 235] 0.0009626611530 [ 236]-0.0021009049479
 [ 237]-0.0000083429541 [ 238]-0.0000143412738 [ 239]-0.0015112247336 [ 240] 0.0000324596884
 [ 241]-0.0008123597620 [ 242] 0.0000379712779 [ 243] 0.0020104416446 [ 244] 0.0000082974396
 [ 245] 0.0001130619234 [ 246] 0.0000066208887 [ 247] 0.0000884882460 [ 248]-0.0014028722339
 [ 249] 0.0001151187504 [ 250]-0.0000134890008 [ 251]-0.0011635492475 [ 252]-0.0000692409634
 [ 253] 0.0000159546955 [ 254]-0.0000196581339 [ 255]-0.0009835439850 [ 256] 0.0000279980559
 [ 257] 0.0007417876555 [ 258]-0.0000301133556 [ 259] 0.0006543891477 [ 260] 0.0003103514935
 [ 261]-0.0035745443409 [ 262]-0.0001097946777 [ 263] 0.0000034118430 [ 264] 0.0000051887764
 [ 265] 0.0012601609369 [ 266] 0.0006633881633 [ 267]-0.0003898184076 [ 268]-0.0031763124198
 [ 269] 0.0000401914085 [ 270] 0.0000187542585 [ 271] 0.0000739748522 [ 272]-0.0000261541880
 [ 273]-0.0000064240699 [ 274] 0.0000827152113 [ 275]-0.0000606905970 [ 276] 0.0000075178753
 [ 277]-0.0000191838114 [ 278]-0.0000014006072 [ 279] 0.0011508879739 [ 280] 0.0001238684319
 [ 281] 0.0000139921062 [ 282]-0.0015811462668 [ 283]-0.0008808122125 [ 284]-0.0000093881487
 [ 285] 0.0007568202866 [ 286]-0.0021476284736 [ 287]-0.0000204929430 [ 288]-0.0011264105737
 [ 289]-0.0000762624724 [ 290]-0.0000035592991 [ 291]-0.0001067556553 [ 292]-0.0012604970579
 [ 293] 0.0000972384787 [ 294] 0.0000510676822 [ 295] 0.0000005307627 [ 296]-0.0017935137743
 [ 297] 0.0000839710463 [ 298] 0.0000261563366 [ 299] 0.0001800901779 [ 300]-0.0000324176236
 [ 301]-0.0000194785963 [ 302] 0.0029692071761 [ 303] 0.0001874498520 [ 304]-0.0000147271724
 [ 305]-0.0001661458761 [ 306] 0.0004554712221 [ 307]-0.0000253071293 [ 308]-0.0001886341267
 [ 309]-0.0000100607773 [ 310]-0.0000429424191 [ 311] 0.0005946841410 [ 312] 0.0000206891103
 [ 313] 0.0000530728795 [ 314]-0.0001061461387 [ 315] 0.0001697833685 [ 316]-0.0022045626735
 [ 317]-0.0000127606483 [ 318] 0.0000028273662 [ 319]-0.0008767617536 [ 320]-0.0000055096930
 [ 321]-0.0000092162380 [ 322]-0.0007270816755 [ 323]-0.0002827117253 [ 324] 0.0003587743561
 [ 325]-0.0000193759280 [ 326]-0.0004538939984 [ 327] 0.0000075219209 [ 328]-0.0004358738204
 [ 329]-0.0000008644597 [ 330]-0.0006799249986 [ 331]-0.0000126585803 [ 332]-0.0000121622834
 [ 333]-0.0000103615473 [ 334] 0.0003353370612 [ 335]-0.0000474015147 [ 336] 0.0000806948936
 [ 337]-0.0003240325730 [ 338] 0.0000852400678 [ 339] 0.0012044851212 [ 340]-0.0005666078254
 [ 341] 0.0000096259961 [ 342] 0.0000232303886 [ 343]-0.0012011374131 [ 344] 0.0000876131130
 [ 345] 0.0000112262173 [ 346] 0.0000163916034 [ 347] 0.0001623450284 [ 348] 0.0015087208948
 [ 349]-0.0000820712344 [ 350] 0.0008901309128 [ 351]-0.0000165758946 [ 352] 0.0010910426198
 [ 353] 0.0007544392936 [ 354]-0.0000551700333 [ 355] 0.0001487458446 [ 356]-0.0000556012594
 [ 357]-0.0001275143178 [ 358]-0.0007152347930 [ 359]-0.0023426353021 [ 360] 0.0000136642470
 [ 361] 0.0025958585628 [ 362]-0.0001602768502 [ 363] 0.0000108460050 [ 364]-0.0014346602871
 [ 365]-0.0000457529859 [ 366]-0.0014278659285 [ 367]-0.0000004247883 [ 368]-0.0001067130761
 [ 369] 0.0000112309998 [ 370] 0.0008904444837 [ 371]-0.0000040257313 [ 372]-0.0000173094402
 [ 373] 0.0009336349955 [ 374]-0.0000271006341 [ 375]-0.0000327403504 [ 376]-0.0000085077622
 [ 377] 0.0004659853324 [ 378]-0.0003669020708 [ 379] 0.0000052974664 [ 380]-0.0003976707678
 [ 381] 0.0000104799007 [ 382] 0.0002850639743 [ 383] 0.0000083666387 [ 384]-0.0000059229956
 [ 385]-0.0000303435261 [ 386]-0.0009849722535 [ 387]-0.0000075504039 [ 388]-0.0001905849812
 [ 389]-0.0000134093684 [ 390]-0.0000092390805 [ 391]-0.0000006679851 [ 392]-0.0000050469163
 [ 393]-0.0000015668086 [ 394]-0.0000217144561 [ 395] 0.0000009512881 [ 396]-0.0000020357437
 [ 397] 0.0000180262927 [ 398] 0.0000925702260 [ 399]-0.0000062214899 [ 400]-0.0000619539105
 [ 401]-0.0000031555780 [ 402]-0.0003445409027 [ 403]-0.0000207178713 [ 404]-0.0001493859442
 [ 405]-0.0000006185987 [ 406]-0.0000005799267 [ 407]-0.0000153670384 [ 408]-0.0000014320498
 [ 409]-0.0000242004444 [ 410]-0.0000016387010 [ 411]-0.0000096530262 [ 412]-0.0000027413952
 [ 413]-0.0001660563724 [ 414]-0.0001326159863 [ 415] 0.0000055191653 [ 416]-0.0002004645145
 [ 417]-0.0000076282189 [ 418]-0.0000005445497 [ 419]-0.0002744612039 [ 420]-0.0000010921708
 [ 421]-0.0000132265313 [ 422]-0.0003451888425 [ 423]-0.0000027856762 [ 424]-0.0000654929520
 [ 425] 0.0000056955207 [ 426]-0.0000022068343 [ 427] 0.0016976995535 [ 428] 0.0000023250701
 [ 429]-0.0007583674741 [ 430]-0.0027728043982 [ 431]-0.0421013562532 [ 432] 0.0000268840022
 [ 433] 0.0027769561094 [ 434]-0.0000022690474 [ 435] 0.0000094628215 [ 436]-0.0050238423337
 [ 437] 0.0000778288820 [ 438]-0.0007245600588 [ 439]-0.0029483983101 [ 440] 0.0664687351571
 [ 441] 0.0000039588182 [ 442] 0.0012057715129 [ 443] 0.0000256781336 [ 444] 0.0061052819578
 [ 445] 0.0024937083677 [ 446]-0.0000047270567 [ 447] 0.0000498115289 [ 448] 0.0042668650198
 [ 449]-0.0594922117938 [ 450] 0.0000081701659 [ 451]-0.0005595558725 [ 452]-0.0043632383908
 [ 453] 0.0000236592092 [ 454]-0.0285424377629 [ 455] 0.0016418485375 [ 456] 0.0059211303038
 [ 457]-0.0000092626558 [ 458]-0.0033577573944 [ 459] 0.0000297972383 [ 460] 0.0037090981375
 [ 461]-0.0484522522941 [ 462] 0.0006941064703 [ 463]-0.0000084618702 [ 464]-0.0033988831082
 [ 465] 0.0002591100028 [ 466] 0.0000102894971 [ 467]-0.0004326980359 [ 468]-0.0001513417277
 [ 469] 0.0000157025402 [ 470] 0.0051851928564 [ 471]-0.0000376208940 [ 472]-0.0150681251186
 [ 473] 0.0108481233629 [ 474]-0.1478116771017 [ 475]-0.0081743124861 [ 476] 0.0000110718069
 [ 477]-0.0000065621934 [ 478] 0.0034140069909 [ 479]-0.0009189078807 [ 480]-0.0007469307332
 [ 481]-0.1269531984104 [ 482] 0.0000435104060 [ 483] 0.0000270154705 [ 484] 0.0330233503533
 [ 485] 0.0000123309841 [ 486] 0.0004137651847 [ 487]-0.0001692840783 [ 488]-0.0046215733981
 [ 489] 0.0000081046294 [ 490]-0.0000011203562 [ 491]-0.0036478606431 [ 492] 0.0024734504943
 [ 493] 0.0045276691677 [ 494] 0.0000138927891 [ 495]-0.0548857322564 [ 496]-0.0014437099916
 [ 497]-0.0000107593310 [ 498] 0.0011108582941 [ 499]-0.1079032194765 [ 500]-0.0000177991809
 [ 501]-0.0051617180311 [ 502]-0.0039916481207 [ 503] 0.0000078439684 [ 504]-0.0058052374615
 [ 505]-0.0457307759149 [ 506]-0.0003725327854 [ 507] 0.0019021360966 [ 508] 0.0000072617938
 [ 509]-0.0035818750585 [ 510] 0.0032620976413 [ 511] 0.0000255503857 [ 512]-0.0117091791997
 [ 513] 0.0027436912304 [ 514]-0.0000067780917 [ 515] 0.1126926620581 [ 516] 0.0068329495682
 [ 517]-0.0000102326659 [ 518] 0.0017209314811 [ 519] 0.0116939743486 [ 520]-0.0000174214870
 [ 521]-0.0008869833767 [ 522] 0.0003911054972 [ 523]-0.0007794514446 [ 524] 0.0029660929365
 [ 525] 0.0000241651939 [ 526] 0.0029402994039 [ 527]-0.0062903492375 [ 528] 0.0025037292798
 [ 529]-0.0996691206180 [ 530] 0.0000034934533 [ 531] 0.0009181843761 [ 532]-0.0536539043806
 [ 533] 0.0000048756836 [ 534]-0.0000001557527 [ 535]-0.0271117699143 [ 536]-0.0015764412185
 [ 537]-0.0007695928926 [ 538]-0.0018895461929 [ 539]-0.0235301193995 [ 540] 0.0000175538425
 [ 541]-0.0003380109625 [ 542] 0.0000038542356 [ 543]-0.0013773658804 [ 544]-0.0003009231073
 [ 545]-0.0000039478709 [ 546]-0.0000057361011 [ 547] 0.0006285247216 [ 548] 0.0018895063209
 [ 549] 0.0014592803054 [ 550]-0.0232333262704 [ 551] 0.0035602991226 [ 552]-0.0023335466860
 [ 553]-0.0003714511947 [ 554] 0.0000077850009 [ 555] 0.0000108008140 [ 556]-0.0036957706553
 [ 557] 0.0014648313161 [ 558]-0.0000053976500 [ 559] 0.0000112709935 [ 560] 0.0027925822511
 [ 561] 0.0435490478046 [ 562]-0.0030064203935 [ 563] 0.0003174621208 [ 564]-0.0000056223124
 [ 565] 0.0177449581492 [ 566] 0.0008703229838 [ 567]-0.0021595337547 [ 568]-0.0004219780192
 [ 569]-0.0000454532467 [ 570]-0.0065138452088 [ 571]-0.0038354308202 [ 572]-0.0971730225772
 [ 573] 0.0000193926981 [ 574] 0.1246499269940 [ 575]-0.0096463964650 [ 576] 0.0000225598040
 [ 577]-0.0538187889207 [ 578]-0.0000197584192 [ 579]-0.0022138386276 [ 580]-0.0000017402184
 [ 581] 0.0031334196282 [ 582] 0.0008227451239 [ 583] 0.0018253499009 [ 584] 0.0014455894104
 [ 585] 0.0000041104520 [ 586] 0.0017330439890 [ 587]-0.0000052286525 [ 588]-0.0003672064897
 [ 589]-0.0000059624807 [ 590] 0.0017688924395 [ 591] 0.0004467661342 [ 592] 0.0006324511487
 [ 593]-0.0179164780243 [ 594] 0.0000087407819 [ 595] 0.0015232901190 [ 596] 0.0000039337210
 [ 597]-0.0000003232520 [ 598]-0.0000273761989 [ 599]-0.0026567981400 [ 600] 0.0002643297111
 [ 601]-0.0003528409735 [ 602]-0.0000024663446 [ 603] 0.0000044073355 [ 604] 0.0000002073999
 [ 605]-0.0017473898504 [ 606] 0.0000075720362 [ 607] 0.0000101264380 [ 608] 0.0000006551033
 [ 609]-0.0000774644131 [ 610] 0.0008643608307 [ 611] 0.0002105842719 [ 612]-0.0000028110107
 [ 613] 0.0001084768447 [ 614]-0.0000030450492 [ 615]-0.0148200637136 [ 616]-0.0011115739304
 [ 617]-0.0002977240477 [ 618] 0.0000020748658 [ 619]-0.0000006240833 [ 620] 0.0007101628564
 [ 621] 0.0001625450677 [ 622]-0.0000509772855 [ 623]-0.0000011926329 [ 624]-0.0001004066738
 [ 625]-0.0000019022157 [ 626]-0.0005819559352 [ 627] 0.0001724804864 [ 628] 0.0004311124729
 [ 629]-0.0090928844873 [ 630]-0.0000059327493 [ 631]-0.0000015008600 [ 632]-0.0010195158762
 [ 633] 0.0000016160558 [ 634]-0.0000119606549 [ 635]-0.0006993400302 [ 636] 0.0000882681056
 [ 637]-0.0001220779695 [ 638] 0.0000003977725 [ 639] 0.0000026928219 [ 640] 0.0246664748124
 [ 641] 0.0002232301514 [ 642] 0.0000012265483 [ 643]-0.0400016537919 [ 644]-0.0026685394938
 [ 645]-0.0012306239411 [ 646] 0.0000005513381 [ 647]-0.0000438859950 [ 648]-0.0000228239853
 [ 649]-0.0000072829419 [ 650] 0.0013996559959 [ 651]-0.0000047146148 [ 652]-0.0428963609064
 [ 653] 0.0042063512358 [ 654]-0.0003168944356 [ 655]-0.0000110128127 [ 656]-0.0006770672395
 [ 657] 0.0885093891585 [ 658] 0.0000004792244 [ 659]-0.0009743874881 [ 660]-0.0021224867622
 [ 661] 0.0000070188986 [ 662]-0.0037962013382 [ 663]-0.0001427411722 [ 664]-0.0073003054041
 [ 665]-0.0000033270713 [ 666]-0.0015024991615 [ 667]-0.0017861901372 [ 668] 0.0236925187390
 [ 669] 0.0000046765078 [ 670] 0.0001070494495 [ 671]-0.0002007130090 [ 672]-0.0008802022956
 [ 673] 0.0537523514001 [ 674]-0.0029938954591 [ 675]-0.0000041971189 [ 676] 0.0012937880804
 [ 677]-0.0000036487994 [ 678] 0.0054848820826 [ 679] 0.0003961196091 [ 680]-0.0088978151025
 [ 681]-0.0000055745969 [ 682]-0.0005985783618 [ 683]-0.0000032884162 [ 684] 0.0007914761552
 [ 685]-0.0011435897711 [ 686] 0.1584251698291 [ 687]-0.0096967330609 [ 688]-0.1204847883566
 [ 689]-0.0000961460537 [ 690]-0.0024202335872 [ 691] 0.0000192915166 [ 692]-0.0000024006825
 [ 693] 0.0000112023295 [ 694]-0.0085715651775 [ 695]-0.0013983398771 [ 696]-0.0000424849682
 [ 697] 0.0022397365953 [ 698]-0.0002129247529 [ 699] 0.0061555549508 [ 700] 0.0000051703345
 [ 701]-0.0674312387709 [ 702]-0.0017420848331 [ 703] 0.0017674923087 [ 704]-0.0547579967746
 [ 705] 0.0000047944657 [ 706] 0.0665823013861 [ 707] 0.0007299651800 [ 708]-0.0034807126840
 [ 709] 0.0000099545547 [ 710]-0.0003318440004 [ 711] 0.0000060340528 [ 712]-0.0071298955470
 [ 713] 0.0004835523667 [ 714]-0.0000020698313 [ 715]-0.0591936519251 [ 716] 0.0007281577173
 [ 717]-0.0834549368047 [ 718]-0.0030760916981 [ 719] 0.0000167000417 [ 720] 0.0290868961638
 [ 721] 0.0006425363811 [ 722]-0.0000116878560 [ 723] 0.0475237190800 [ 724]-0.0000525864469
 [ 725]-0.0007221919313 [ 726]-0.0000009411892 [ 727] 0.0007428961050 [ 728] 0.0072691086158
 [ 729] 0.0992425453779 [ 730] 0.0006689222569 [ 731]-0.0000011580997 [ 732] 0.0007173744267
 [ 733]-0.0003747563925 [ 734] 0.0000056025123 [ 735] 0.0055887814146 [ 736]-0.0000043429581
 [ 737] 0.0002229463581 [ 738]-0.0017758864118 [ 739] 0.0431086727356 [ 740]-0.0933186936483
 [ 741] 0.0000114980916 [ 742]-0.0066314372590 [ 743] 0.0004365651095 [ 744] 0.0133442905797
 [ 745]-0.0037294457584 [ 746]-0.0006918604336 [ 747] 0.0015009038478 [ 748]-0.0018820029272
 [ 749] 0.0000022555965 [ 750]-0.0000034866973 [ 751]-0.0276351455359 [ 752]-0.0016409435876
 [ 753] 0.0004950117202 [ 754] 0.0000007981421 [ 755] 0.0012625881990 [ 756]-0.0000045593973
 [ 757]-0.0016781357020 [ 758]-0.0001844646159 [ 759] 0.0006762445219 [ 760]-0.0000038520623
 [ 761] 0.0284946716406 [ 762] 0.0000028185332 [ 763]-0.0017167087751 [ 764] 0.0516219583618
 [ 765]-0.0002339866910 [ 766]-0.0000093453597 [ 767]-0.0002940566070 [ 768]-0.0005287732945
 [ 769]-0.0000036981566 [ 770] 0.0216959908405 [ 771] 0.0003560017029 [ 772]-0.0001313566810
 [ 773]-0.0000100723879 [ 774] 0.0027267483943 [ 775]-0.0409411926570 [ 776] 0.0000032762711
 [ 777] 0.0019837970950 [ 778] 0.0010060200684 [ 779] 0.0000068469832 [ 780]-0.0312054817428
 [ 781] 0.0000011333779 [ 782] 0.0003504243912 [ 783]-0.0951538051557 [ 784]-0.0000167324646
 [ 785]-0.0064236978369 [ 786] 0.0011954913277 [ 787] 0.0081844788189 [ 788]-0.1417928429403
 [ 789]-0.0013714899810 [ 790]-0.0034248637192 [ 791] 0.0020563244620 [ 792] 0.0000044606140
 [ 793]-0.0003833184683 [ 794] 0.0002323374034 [ 795] 0.0116797914826 [ 796] 0.0000121933139
 [ 797] 0.0213592370468 [ 798]-0.0002463296906 [ 799] 0.0000068362411 [ 800] 0.0003090605627
 [ 801]-0.0050478380733 [ 802] 0.0000879180334 [ 803] 0.0000042321983 [ 804]-0.0000077463930
 [ 805] 0.0095733820448 [ 806]-0.0011799202936 [ 807]-0.0001748347072 [ 808] 0.0000014196847
 [ 809]-0.0005230036680 [ 810] 0.0003929824439 [ 811] 0.0009559077553 [ 812]-0.0000026565041
 [ 813] 0.0040527840706 [ 814]-0.0000025233290 [ 815] 0.0000945134842 [ 816]-0.0000660994756
 [ 817] 0.0000108686798 [ 818]-0.0001110898274 [ 819] 0.0000755994703 [ 820] 0.0000003261821
 [ 821]-0.0000774110810 [ 822]-0.0010577992189 [ 823] 0.0000468512813 [ 824]-0.0000006394725
 [ 825] 0.0002417129492 [ 826] 0.0000006335714 [ 827]-0.0001900700445 [ 828]-0.0009626389747
 [ 829]-0.0162732628687 [ 830]-0.0000018430493 [ 831]-0.0000696200043 [ 832]-0.0000290668635
 [ 833] 0.0000516448315 [ 834] 0.0024428931988 [ 835]-0.0000012114167 [ 836] 0.0000436161225
 [ 837]-0.0013656301427 [ 838] 0.0000383010734 [ 839]-0.0000014109366 [ 840]-0.0000028262764
 [ 841] 0.0064164102224 [ 842]-0.0005994157140 [ 843] 0.0001962387198 [ 844] 0.0000156894666
 [ 845]-0.0000013358689 [ 846] 0.0002315456244 [ 847] 0.0004694613407 [ 848]-0.0000004504238
 [ 849] 0.0013553481453 [ 850]-0.0000008781094 [ 851]-0.0000269644601 [ 852]-0.0000504112170
 [ 853] 0.0007259653469 [ 854] 0.0000025003939 [ 855]-0.0005358113060 [ 856]-0.0011540148721
 [ 857]-0.0198459681145 [ 858] 0.0000423008527 [ 859] 0.0014622040321 [ 860] 0.0000033806399
 [ 861] 0.0000080673262 [ 862]-0.0031013928629 [ 863]-0.0000290117231 [ 864]-0.0005578854344
 [ 865]-0.0011355738054 [ 866] 0.0295293182705 [ 867] 0.0000046130979 [ 868] 0.0003334898688
 [ 869] 0.0000372345720 [ 870] 0.0023946380471 [ 871] 0.0015406675906 [ 872]-0.0000010899099
 [ 873] 0.0000538385701 [ 874] 0.0022274397378 [ 875]-0.0255356458894 [ 876]-0.0000091718893
 [ 877]-0.0005177540352 [ 878]-0.0028385913755 [ 879] 0.0000407548289 [ 880]-0.0128659751464
 [ 881] 0.0000933250970 [ 882] 0.0037854800344 [ 883] 0.0000046878792 [ 884]-0.0008868273123
 [ 885] 0.0000155722036 [ 886] 0.0013984856710 [ 887]-0.0308247696251 [ 888] 0.0004225164671
 [ 889]-0.0000153041615 [ 890]-0.0021088356061 [ 891]-0.0003882893530 [ 892] 0.0000207312003
 [ 893]-0.0001102421801 [ 894]-0.0005180305413 [ 895] 0.0000320327751 [ 896] 0.0027551914278
 [ 897]-0.0000401656516 [ 898] 0.0122375352653 [ 899] 0.0036001478481 [ 900]-0.0386687695674
 [ 901]-0.0015622606085 [ 902] 0.0000103626927 [ 903] 0.0000045603763 [ 904] 0.0020228084316
 [ 905] 0.0002785114988 [ 906]-0.0009548318049 [ 907]-0.0216451742565 [ 908] 0.0000554821841
 [ 909] 0.0000279563815 [ 910]-0.0014240838227 [ 911]-0.0000251964176 [ 912] 0.0006605838570
 [ 913]-0.0002088466359 [ 914]-0.0009798011304 [ 915] 0.0000105820376 [ 916]-0.0000228172113
 [ 917]-0.0001644286702 [ 918] 0.0017477486891 [ 919] 0.0020390014071 [ 920] 0.0000187654583
 [ 921]-0.0265244137852 [ 922]-0.0016005412709 [ 923]-0.0000131729922 [ 924] 0.0008500522010
 [ 925]-0.0272943024536 [ 926]-0.0000233202767 [ 927]-0.0029552820603 [ 928]-0.0009225402743
 [ 929] 0.0000000288780 [ 930]-0.0015659463965 [ 931]-0.0082885442993 [ 932]-0.0004126323830
 [ 933] 0.0004854277823 [ 934] 0.0000050161919 [ 935]-0.0025196874932 [ 936] 0.0011664268919
 [ 937] 0.0000310276205 [ 938]-0.0026183005859 [ 939] 0.0010438598838 [ 940]-0.0000210688608
 [ 941] 0.0403339749626 [ 942] 0.0024400472859 [ 943]-0.0000169502023 [ 944] 0.0005840853175
 [ 945] 0.0098297140251 [ 946]-0.0000275890967 [ 947]-0.0006912223376 [ 948] 0.0000829204740
 [ 949]-0.0001062914680 [ 950] 0.0055042541201 [ 951] 0.0000298624568 [ 952] 0.0008206938795
 [ 953]-0.0014030832512 [ 954] 0.0007430167021 [ 955]-0.0197789977519 [ 956]-0.0000101047119
 [ 957] 0.0002781998956 [ 958]-0.0013151443435 [ 959]-0.0000028298024 [ 960]-0.0000084771200
 [ 961]-0.0012235526488 [ 962]-0.0008834344507 [ 963]-0.0001106776591 [ 964]-0.0006194887903
 [ 965] 0.0001788160354 [ 966] 0.0000126220354 [ 967]-0.0004272758402 [ 968] 0.0000011029472
 [ 969]-0.0010784769952 [ 970]-0.0002266033566 [ 971]-0.0000122273147 [ 972]-0.0000134425041
 [ 973] 0.0005864247345 [ 974]-0.0004558711142 [ 975] 0.0007966635844 [ 976] 0.0085269395035
 [ 977] 0.0010532542780 [ 978] 0.0147609774986 [ 979]-0.0002797559779 [ 980] 0.0000137082826
 [ 981] 0.0000305370915 [ 982]-0.0024818365420 [ 983] 0.0004226307051 [ 984] 0.0000149968574
 [ 985] 0.0000221575950 [ 986] 0.0016520134190 [ 987] 0.0195798166277 [ 988]-0.0012186195571
 [ 989] 0.0007670779991 [ 990]-0.0000198845840 [ 991] 0.0134797553947 [ 992] 0.0007955242492
 [ 993]-0.0007550014667 [ 994]-0.0001004887748 [ 995]-0.0000687387479 [ 996]-0.0017625369766
 [ 997]-0.0017407271012 [ 998]-0.0287640749242 [ 999] 0.0000185888197 [1000] 0.0328721974416
 [1001]-0.0027583911782 [1002] 0.0000154364233 [1003]-0.0218991455645 [1004]-0.0000534296726
 [1005]-0.0023158425706 [1006]-0.0000011747761 [1007]-0.0021817570898 [1008] 0.0002508581980
 [1009] 0.0012878781019 [1010]-0.0004966508744 [1011]-0.0000282118208 [1012] 0.0016349658121
 [1013]-0.0000361937759 [1014]-0.0003587029204 [1015]-0.0000099146078 [1016] 0.0010733863490
 [1017] 0.0001340458438 [1018] 0.0002067912828 [1019]-0.0052288748530 [1020] 0.0000106024974
 [1021] 0.0007311523204 [1022] 0.0000060245928 [1023]-0.0000058264493 [1024]-0.0000392150063
 [1025]-0.0018366961389 [1026]-0.0001395941038 [1027]-0.0002151009326 [1028]-0.0000175698272
 [1029]-0.0000121747195 [1030]-0.0000005322206 [1031]-0.0008662006758 [1032]-0.0000154055251
 [1033] 0.0000137488599 [1034] 0.0000012556167 [1035]-0.0000392953141 [1036] 0.0005768906155
 [1037] 0.0001898180131 [1038]-0.0000079559949 [1039]-0.0000148631807 [1040]-0.0000046973321
 [1041]-0.0049611906774 [1042]-0.0003337251926 [1043]-0.0002048292338 [1044]-0.0000015772670
 [1045]-0.0000007908619 [1046]-0.0004282902777 [1047]-0.0000682807319 [1048]-0.0000068803757
 [1049]-0.0000026709357 [1050]-0.0001077649419 [1051]-0.0000031411587 [1052]-0.0003592765574
 [1053] 0.0000497890056 [1054] 0.0001290622514 [1055]-0.0025440445170 [1056]-0.0000082754473
 [1057]-0.0000008788433 [1058]-0.0005794971883 [1059] 0.0000002027335 [1060]-0.0000172877531
 [1061]-0.0005807773959 [1062]-0.0000488920977 [1063]-0.0000738000979 [1064] 0.0000073558238
 [1065]-0.0000027951943 [1066]-0.0058046128319 [1067]-0.0000071636317 [1068] 0.0035502102116
 [1069] 0.0099051431267 [1070] 0.1333949950020 [1071]-0.0001369659996 [1072]-0.0111542922294
 [1073] 0.0000105533495 [1074]-0.0000412617026 [1075] 0.0196717397187 [1076] 0.0005491002974
 [1077] 0.0030261230711 [1078] 0.0085197073887 [1079]-0.1863015333744 [1080]-0.0000202007762
 [1081]-0.0038623429622 [1082]-0.0001203047579 [1083]-0.0181139570387 [1084]-0.0101428600130
 [1085] 0.0000101607745 [1086]-0.0002322762681 [1087]-0.0152979887034 [1088] 0.1556635346793
 [1089]-0.0000232105187 [1090] 0.0027133315040 [1091] 0.0185831023179 [1092]-0.0001256338490
 [1093] 0.0852508789441 [1094]-0.0048748891273 [1095]-0.0242314377134 [1096] 0.0000266223664
 [1097] 0.0123557479860 [1098]-0.0001188737165 [1099]-0.0115693186064 [1100] 0.1729612642111
 [1101]-0.0029992004588 [1102] 0.0000532204673 [1103] 0.0139768710003 [1104] 0.0011129567235
 [1105]-0.0000562705655 [1106]-0.0000878243055 [1107] 0.0013777516009 [1108]-0.0000871485339
 [1109]-0.0199351410850 [1110] 0.0001940507100 [1111]-0.0276173587350 [1112]-0.0285111950283
 [1113] 0.2956375106845 [1114] 0.0181139891842 [1115]-0.0000381807862 [1116] 0.0000033249774
 [1117]-0.0131777898868 [1118]-0.0001236171897 [1119] 0.0047596166661 [1120] 0.1892520349486
 [1121]-0.0002053791735 [1122]-0.0001190035634 [1123]-0.0321391408594 [1124]-0.0000249333691
 [1125]-0.0004715349055 [1126] 0.0000402227638 [1127] 0.0110310084159 [1128]-0.0000530983633
 [1129] 0.0000323668905 [1130] 0.0074352347944 [1131]-0.0116030542410 [1132]-0.0124685867574
 [1133]-0.0000638154788 [1134] 0.1516757417693 [1135] 0.0082842445631 [1136] 0.0000472223961
 [1137]-0.0048643537366 [1138] 0.2122338035192 [1139] 0.0001010067307 [1140] 0.0205232600121
 [1141] 0.0088105148225 [1142]-0.0000206920575 [1143] 0.0147721119184 [1144] 0.0710343041114
 [1145] 0.0023715269595 [1146]-0.0047979911607 [1147]-0.0000183375218 [1148] 0.0161332874349
 [1149]-0.0088289063784 [1150]-0.0001336593435 [1151] 0.0339093125445 [1152]-0.0095603789308
 [1153] 0.0000552502036 [1154]-0.2664814972243 [1155]-0.0181802307548 [1156] 0.0000609613593
 [1157]-0.0053337519660 [1158]-0.0492556419758 [1159] 0.0000924604756 [1160] 0.0043415300725
 [1161]-0.0001948686805 [1162] 0.0010712346303 [1163]-0.0126121952232 [1164]-0.0001272467872
 [1165]-0.0063775660790 [1166] 0.0140909140399 [1167]-0.0067883114080 [1168] 0.1820566557241
 [1169] 0.0000119529852 [1170]-0.0030149677888 [1171] 0.0511435123781 [1172]-0.0000067343716
 [1173] 0.0000202051105 [1174] 0.0186444991707 [1175] 0.0057612346172 [1176] 0.0019160576259
 [1177] 0.0052407181996 [1178] 0.0147700493439 [1179]-0.0000756529368 [1180] 0.0015764041396
 [1181]-0.0000088583496 [1182] 0.0063125575837 [1183] 0.0021554800833 [1184] 0.0000366680304
 [1185] 0.0000350417370 [1186]-0.0029971815661 [1187]-0.0023249610152 [1188]-0.0056170481514
 [1189]-0.0237924216096 [1190]-0.0101787007419 [1191]-0.0463184152941 [1192] 0.0021738169506
 [1193]-0.0000403567901 [1194]-0.0000669832815 [1195] 0.0176053875938 [1196]-0.0020589120965
 [1197] 0.0000375892935 [1198]-0.0000590416685 [1199]-0.0128652657851 [1200]-0.1017418873448
 [1201] 0.0083708179473 [1202]-0.0043864449538 [1203] 0.0000587650954 [1204]-0.0670760304637
 [1205]-0.0047040784164 [1206] 0.0052072174997 [1207] 0.0009742642723 [1208] 0.0002608362840
 [1209] 0.0145109281309 [1210] 0.0141676466900 [1211] 0.1914341316590 [1212]-0.0000871231996
 [1213]-0.2500182960440 [1214] 0.0234261814098 [1215]-0.0001113339027 [1216] 0.1552578592188
 [1217] 0.0001612554132 [1218] 0.0149069290301 [1219] 0.0000055942296 [1220] 0.0027056640437
 [1221]-0.0036419081647 [1222]-0.0090964071708 [1223]-0.0040246146063 [1224]-0.0000235865168
 [1225]-0.0085321483775 [1226] 0.0000456328750 [1227] 0.0016586334095 [1228] 0.0000379935235
 [1229]-0.0075885332181 [1230]-0.0014315566896 [1231]-0.0021013784545 [1232] 0.0447706546874
 [1233]-0.0000508978833 [1234]-0.0056077019436 [1235]-0.0000363381178 [1236] 0.0000120543810
 [1237] 0.0001562656651 [1238] 0.0133753843876 [1239]-0.0004003290732 [1240] 0.0015696910664
 [1241] 0.0000175427059 [1242]-0.0000100216826 [1243] 0.0000008409436 [1244] 0.0050749746801
 [1245]-0.0001120635382 [1246]-0.0000157562666 [1247]-0.0000032133874 [1248] 0.0002755693058
 [1249]-0.0040727152951 [1250]-0.0013287845550 [1251] 0.0000197936908 [1252]-0.0001111931999
 [1253] 0.0000135397014 [1254] 0.0336265580115 [1255] 0.0026843331709 [1256] 0.0014594442173
 [1257]-0.0000134656647 [1258] 0.0000030170457 [1259] 0.0006055498033 [1260]-0.0003038842289
 [1261] 0.0002597882626 [1262] 0.0000068414745 [1263] 0.0005020800751 [1264] 0.0000117873642
 [1265] 0.0025112843346 [1266]-0.0005366457693 [1267]-0.0012083935167 [1268] 0.0208942772428
 [1269] 0.0000357449668 [1270] 0.0000072807997 [1271] 0.0043132503693 [1272]-0.0000018537965
 [1273] 0.0000683590791 [1274] 0.0041234754634 [1275]-0.0001234693110 [1276] 0.0005352540438
 [1277]-0.0000052238211 [1278]-0.0000082616802 [1279] 0.1130394605642 [1280] 0.0007620697410
 [1281] 0.0000051799161 [1282]-0.1937864577203 [1283]-0.0118330011421 [1284]-0.0048311938998
 [1285] 0.0000022541081 [1286]-0.0005255845049 [1287]-0.0005484088253 [1288]-0.0000328116465
 [1289]-0.0042263435569 [1290]-0.0000203231548 [1291]-0.1810319832329 [1292] 0.0171272433771
 [1293]-0.0012315455278 [1294]-0.0000417788584 [1295]-0.0030845498853 [1296] 0.3699312157854
 [1297] 0.0000007948221 [1298]-0.0032724086838 [1299]-0.0087861486588 [1300] 0.0000254207522
 [1301]-0.0140638002199 [1302]-0.0004908837605 [1303]-0.0387894167960 [1304]-0.0000139586344
 [1305]-0.0063328162974 [1306]-0.0073358644653 [1307] 0.1012045868493 [1308] 0.0000250923197
 [1309] 0.0008291107141 [1310]-0.0010768800547 [1311]-0.0037914886672 [1312] 0.2579413219442
 [1313]-0.0144913665658 [1314]-0.0000176359841 [1315] 0.0029363529050 [1316]-0.0000183838687
 [1317] 0.0391797728954 [1318] 0.0005260954384 [1319]-0.0582906845826 [1320]-0.0000258546723
 [1321]-0.0030087285284 [1322]-0.0000154072202 [1323] 0.0042998962546 [1324]-0.0046621960360
 [1325] 0.6078981776071 [1326]-0.0323637130829 [1327]-0.4595841927438 [1328]-0.0018007851857
 [1329]-0.0081400153022 [1330] 0.0000689039069 [1331]-0.0000067992236 [1332] 0.0000392753222
 [1333]-0.0296537560640 [1334]-0.0054995255655 [1335]-0.0006475101983 [1336] 0.0067935595051
 [1337]-0.0007231600748 [1338] 0.0160767270859 [1339] 0.0000132002677 [1340]-0.2550107050305
 [1341]-0.0060219292532 [1342] 0.0065198063920 [1343]-0.2131269759463 [1344] 0.0000174126647
 [1345] 0.2727969210591 [1346] 0.0016475195189 [1347]-0.0118106054410 [1348] 0.0000282447552
 [1349]-0.0009181761768 [1350] 0.0000251956537 [1351]-0.0250498168449 [1352] 0.0022840400010
 [1353]-0.0000085466601 [1354]-0.2137207617831 [1355] 0.0011157413840 [1356]-0.2903418850848
 [1357]-0.0098800916112 [1358] 0.0000563888092 [1359] 0.1274520175042 [1360] 0.0019877350876
 [1361]-0.0000457603619 [1362] 0.2026136342204 [1363]-0.0005958619485 [1364]-0.0038882210244
 [1365]-0.0000056201424 [1366] 0.0032976138771 [1367] 0.0235548413699 [1368] 0.3622551971634
 [1369] 0.0029295401067 [1370]-0.0000100771188 [1371] 0.0037410942481 [1372]-0.0018961025852
 [1373] 0.0000187335357 [1374] 0.0051193417713 [1375]-0.0000188526093 [1376] 0.0015888371678
 [1377]-0.0068744701940 [1378] 0.1513779656982 [1379]-0.3609809955396 [1380] 0.0000422012589
 [1381]-0.0232397150679 [1382] 0.0019483221199 [1383] 0.0696124847089 [1384]-0.0129502953096
 [1385]-0.0015070967354 [1386] 0.0035432059833 [1387]-0.0060434632931 [1388] 0.0000100843983
 [1389]-0.0000083628383 [1390]-0.1142454803637 [1391]-0.0038633119537 [1392] 0.0002470028550
 [1393]-0.0000014015818 [1394] 0.0032113711395 [1395]-0.0000117592324 [1396] 0.0173123535701
 [1397]-0.0003664353434 [1398] 0.0032405977913 [1399]-0.0000101839647 [1400] 0.0956611152469
 [1401] 0.0000053072819 [1402]-0.0054916002781 [1403] 0.1947576672946 [1404]-0.0001193239971
 [1405]-0.0000348699457 [1406]-0.0012227826347 [1407]-0.0027421751888 [1408]-0.0000196645803
 [1409] 0.0191857373572 [1410] 0.0014730781493 [1411]-0.0003449128497 [1412]-0.0000374206278
 [1413] 0.0045444466471 [1414]-0.0906566592115 [1415] 0.0000209125212 [1416] 0.0056093436161
 [1417] 0.0007847202637 [1418] 0.0000310982525 [1419]-0.1007916703796 [1420] 0.0000071955286
 [1421] 0.0019333612766 [1422]-0.3240118120109 [1423]-0.0000586344708 [1424]-0.0209215422251
 [1425] 0.0038166306278 [1426] 0.0276324618308 [1427]-0.5423304469958 [1428]-0.0050166997464
 [1429]-0.0128216621269 [1430] 0.0083198485661 [1431] 0.0000119203125 [1432]-0.0012104111811
 [1433] 0.0009036670404 [1434] 0.0558377545008 [1435] 0.0000421420434 [1436] 0.0886106033445
 [1437]-0.0006977579983 [1438] 0.0000267782370 [1439] 0.0012647495695 [1440]-0.0173532659117
 [1441] 0.0010330695777 [1442] 0.0000135368724 [1443]-0.0000302878499 [1444] 0.0593306622351
 [1445]-0.0051089668039 [1446]-0.0001733856877 [1447] 0.0000078498667 [1448]-0.0019773909190
 [1449] 0.0008351765279 [1450] 0.0037104893816 [1451]-0.0000131438720 [1452] 0.0145720937725
 [1453]-0.0000086986279 [1454] 0.0005201755516 [1455]-0.0001706795510 [1456] 0.0000623104779
 [1457]-0.0005153423789 [1458] 0.0008984562559 [1459] 0.0000002520080 [1460]-0.0001383057929
 [1461]-0.0045316704896 [1462] 0.0001977265738 [1463]-0.0000016302581 [1464] 0.0008612272291
 [1465] 0.0000015241281 [1466]-0.0005142195763 [1467]-0.0032264129545 [1468]-0.0605093732061
 [1469]-0.0000075389298 [1470]-0.0002095223668 [1471]-0.0000672214132 [1472] 0.0001546532916
 [1473] 0.0094848373660 [1474]-0.0000036823448 [1475] 0.0001561356103 [1476]-0.0047559719117
 [1477] 0.0003612849504 [1478]-0.0000046804269 [1479]-0.0000107345352 [1480] 0.0312610039566
 [1481]-0.0023657917192 [1482] 0.0006235736716 [1483] 0.0002753429187 [1484]-0.0000061216664
 [1485] 0.0008241972994 [1486] 0.0018380653769 [1487]-0.0000023281523 [1488] 0.0047482817405
 [1489]-0.0000030245029 [1490]-0.0001663680632 [1491]-0.0001855781842 [1492]-0.0045861747185
 [1493]-0.0000057691480 [1494]-0.0001474395345 [1495] 0.0077843059960 [1496] 0.1392035051274
 [1497] 0.0000283967571 [1498]-0.0047231513385 [1499] 0.0000050538272 [1500] 0.0000021246339
 [1501] 0.0051652865922 [1502] 0.0004434853806 [1503] 0.0002597667603 [1504] 0.0089356045362
 [1505]-0.2332965027179 [1506] 0.0000015838620 [1507]-0.0040653050480 [1508] 0.0000165465041
 [1509]-0.0163303745085 [1510]-0.0015900985461 [1511] 0.0000133030007 [1512] 0.0000255343848
 [1513]-0.0061790563294 [1514] 0.1764822865549 [1515]-0.0000193929142 [1516] 0.0020560546086
 [1517] 0.0032406902211 [1518] 0.0000351420669 [1519] 0.1082817527049 [1520]-0.0051427739512
 [1521]-0.0046951990075 [1522] 0.0000134484034 [1523] 0.0204815399909 [1524]-0.0000060258820
 [1525]-0.0126758924046 [1526] 0.1938631205121 [1527]-0.0006112314935 [1528]-0.0000165320983
 [1529] 0.0029065846011 [1530]-0.0016969889118 [1531] 0.0000169649354 [1532]-0.0004216983600
 [1533]-0.0034662295615 [1534] 0.0000283254890 [1535]-0.0057900142861 [1536]-0.0000363725367
 [1537] 0.0789521865637 [1538]-0.0271410955466 [1539] 0.3869907954016 [1540] 0.0233241255841
 [1541]-0.0000086256956 [1542] 0.0000296934669 [1543]-0.0028959937524 [1544] 0.0063155117400
 [1545] 0.0006355361241 [1546] 0.3496109333001 [1547] 0.0000371348403 [1548] 0.0000120754497
 [1549]-0.0937288792309 [1550]-0.0000419274416 [1551]-0.0009889598942 [1552] 0.0015632092673
 [1553] 0.0133992478276 [1554] 0.0000218958409 [1555]-0.0000366047364 [1556] 0.0106081064151
 [1557]-0.0006594011908 [1558]-0.0115945529752 [1559] 0.0000084932821 [1560] 0.1433436501176
 [1561]-0.0006706129443 [1562]-0.0000056716933 [1563] 0.0004757253534 [1564] 0.2986178646764
 [1565]-0.0000287199830 [1566] 0.0052124485429 [1567] 0.0097170629867 [1568]-0.0000120193700
 [1569] 0.0146631928061 [1570] 0.1094873719776 [1571] 0.0003004096954 [1572]-0.0044349056645
 [1573]-0.0000088988114 [1574]-0.0009372465569 [1575]-0.0097655355874 [1576] 0.0000313229413
 [1577] 0.0686397538196 [1578]-0.0039283884987 [1579]-0.0000347767221 [1580]-0.2764163765564
 [1581]-0.0158374732794 [1582]-0.0000248831584 [1583]-0.0031028278934 [1584]-0.0448292911266
 [1585]-0.0000217205282 [1586] 0.0008242828033 [1587]-0.0009627103497 [1588] 0.0021888822981
 [1589]-0.0030066702128 [1590] 0.0000361935508 [1591]-0.0074692546201 [1592] 0.0171843291477
 [1593]-0.0056491857625 [1594] 0.2768720274525 [1595]-0.0000304476901 [1596]-0.0034187089425
 [1597] 0.1454716953404 [1598]-0.0000108814288 [1599]-0.0000224212556 [1600] 0.0710448316295
 [1601] 0.0017573108081 [1602] 0.0033097832575 [1603] 0.0052800037745 [1604] 0.0355354153182
 [1605] 0.0000059529341 [1606] 0.0003392478262 [1607]-0.0000030772558 [1608]-0.0006486565119
 [1609] 0.0015733274727 [1610]-0.0000202198329 [1611]-0.0000136501475 [1612]-0.0004420059620
 [1613]-0.0060636553658 [1614]-0.0027814505997 [1615] 0.0759067638993 [1616]-0.0081713945097
 [1617] 0.0341213064696 [1618]-0.0007639499776 [1619] 0.0000114019952 [1620] 0.0000318145980
 [1621] 0.0017066612312 [1622] 0.0011124279969 [1623] 0.0000028398912 [1624] 0.0000174178219
 [1625]-0.0024883562358 [1626]-0.0413335228772 [1627] 0.0055872554844 [1628] 0.0035788579410
 [1629]-0.0000408876070 [1630]-0.0139766239962 [1631] 0.0012872386471 [1632] 0.0046780207013
 [1633] 0.0013917402170 [1634]-0.0000887789910 [1635] 0.0157815187278 [1636] 0.0036479489596
 [1637] 0.2255032705933 [1638] 0.0000082983642 [1639]-0.3389922091981 [1640] 0.0255375868838
 [1641] 0.0000195973495 [1642] 0.1583831766491 [1643]-0.0001018893099 [1644]-0.0042685587396
 [1645] 0.0000024754012 [1646]-0.0147819517769 [1647]-0.0019641159304 [1648] 0.0011900043688
 [1649]-0.0040876150700 [1650]-0.0000122870802 [1651] 0.0006704617817 [1652]-0.0000457587627
 [1653] 0.0001913757844 [1654]-0.0000122476364 [1655]-0.0014510445605 [1656]-0.0017995741616
 [1657]-0.0026171789550 [1658] 0.0606338815950 [1659] 0.0000137032552 [1660]-0.0019024529979
 [1661] 0.0000197512473 [1662]-0.0000092128835 [1663]-0.0000544727266 [1664]-0.0004347843542
 [1665]-0.0007297716741 [1666] 0.0000008772749 [1667]-0.0000156354919 [1668]-0.0000169176711
 [1669]-0.0000016230810 [1670] 0.0069027828206 [1671]-0.0000289510399 [1672]-0.0000833524371
 [1673] 0.0000010771935 [1674] 0.0002702289555 [1675]-0.0038011199581 [1676] 0.0001921760045
 [1677]-0.0000119223130 [1678]-0.0004940297492 [1679]-0.0000026350561 [1680] 0.0387404562879
 [1681] 0.0028552911761 [1682]-0.0001385875210 [1683] 0.0000022429173 [1684]-0.0000006151484
 [1685]-0.0024971576071 [1686]-0.0005221329302 [1687]-0.0000985908027 [1688]-0.0000034169871
 [1689] 0.0000077208284 [1690]-0.0000038730955 [1691] 0.0004345744211 [1692]-0.0006675476264
 [1693]-0.0014150385467 [1694] 0.0280104090511 [1695]-0.0000120358591 [1696]-0.0000023293018
 [1697] 0.0006331052639 [1698]-0.0000045441896 [1699]-0.0000242028286 [1700]-0.0008072473717
 [1701]-0.0002429523565 [1702] 0.0000087755692 [1703] 0.0000073818959 [1704]-0.0000056348459
 [1705]-0.0000029331674 [1706]-0.0033867626948 [1707]-0.0994200822742 [1708] 0.0000027329195
 [1709] 0.0008350774646 [1710] 0.0073946592600 [1711] 0.1405385711528 [1712] 0.0039278247970
 [1713] 0.0065560897578 [1714]-0.2611359802424 [1715]-0.0000084893733 [1716]-0.1289624322959
 [1717] 0.0000096948263 [1718]-0.0007451303868 [1719] 0.0007295205578 [1720] 0.0298274289390
 [1721] 0.0067396968537 [1722]-0.0000075243217 [1723] 0.2445494939727 [1724] 0.0091417053091
 [1725] 0.0174058149417 [1726] 0.1518649401365 [1727] 0.0006286861606 [1728] 0.0016392702225
 [1729]-0.0000022749899 [1730]-0.4307494142244 [1731] 0.0120024998430 [1732] 0.0002369399160
 [1733]-0.0000050401542 [1734] 0.4850310040305 [1735]-0.0063295942290 [1736]-0.0001935722406
 [1737] 0.0089505300743 [1738]-0.0000072400779 [1739]-0.0000729297378 [1740] 0.0829763366252
 [1741] 0.0020409726315 [1742]-0.1299942798471 [1743] 0.0000001349555 [1744] 0.0005900189397
 [1745] 0.0000033800278 [1746]-0.0693701992223 [1747] 0.0072258799628 [1748] 0.1885458991179
 [1749]-0.0090685964976 [1750] 0.0026397440278 [1751]-0.0000191962370 [1752] 0.0046963324473
 [1753] 0.0000394456686 [1754] 0.0050075614208 [1755] 0.0231649298609 [1756] 0.1873928827236
 [1757] 0.2930655043892 [1758]-0.4762148342491 [1759] 0.0076934298821 [1760] 0.0116798774099
 [1761] 0.0011368064027 [1762]-0.0018667422155 [1763] 0.0017546185572 [1764] 0.0000045696772
 [1765] 0.0070041907413 [1766] 0.0000166390041 [1767] 0.0159231636043 [1768]-0.0156356327873
 [1769] 0.0000216564557 [1770] 0.3561668296902 [1771]-0.0000006704520 [1772]-0.0039470517399
 [1773] 0.0001020372979 [1774]-0.4653008153808 [1775] 0.0039902934933 [1776] 0.0520420605724
 [1777] 0.0042574977944 [1778]-0.0034440308202 [1779]-0.2522509613536 [1780] 0.0000160276531
 [1781]-0.0003365526151 [1782] 0.0000167069296 [1783] 0.0024637857182 [1784]-0.1653612558203
 [1785]-0.0000050264114 [1786]-0.0046705281912 [1787]-0.1716352691981 [1788]-0.0000087082101
 [1789]-0.0029567125703 [1790] 0.0002003105049 [1791]-0.1051341867943 [1792]-0.0099317279478
 [1793]-0.0017958260602 [1794]-0.0000060532777 [1795]-0.0081260983713 [1796]-0.0189634530058
 [1797] 0.0002409436981 [1798] 0.0129709751405 [1799]-0.1590501939655 [1800]-0.0000032316165
 [1801] 0.2543612280948 [1802]-0.0008653074011 [1803] 0.0192641352439 [1804]-0.0000115471295
 [1805] 0.0000246953298 [1806]-0.2424654587173 [1807] 0.0049841260477 [1808]-0.0072354917035
 [1809]-0.0000018179189 [1810] 0.0043286694577 [1811] 0.0016348740405 [1812]-0.0057422062345
 [1813] 0.0022749669816 [1814]-0.0783064562989 [1815] 0.0319910571830 [1816]-0.0000004028678
 [1817] 0.0016739427953 [1818] 0.0013118593415 [1819]-0.1333289380402 [1820]-0.0053096886841
 [1821]-0.2110834205702 [1822] 0.0000000409223 [1823]-0.0001885625820 [1824]-0.0081056404944
 [1825] 0.1473551128107 [1826]-0.0000169298045 [1827] 0.1808743879466 [1828] 0.0032653385201
 [1829]-0.0000105898997 [1830] 0.0010215152234 [1831]-0.1369481350738 [1832] 0.0027173658378
 [1833] 0.0080475350276 [1834]-0.1943780381026 [1835] 0.0000047328908 [1836]-0.0031441184049
 [1837]-0.0003525787888 [1838] 0.1421734383119 [1839] 0.0014133787742 [1840]-0.0000017612223
 [1841] 0.1409389373472 [1842]-0.0131913716193 [1843] 0.0015945677269 [1844] 0.0556065753341
 [1845] 0.0000030186618 [1846] 0.0221645975395 [1847]-0.0016998218864 [1848] 0.0000182576542
 [1849] 0.2011264558716 [1850] 0.0031795468302 [1851]-0.0136832413883 [1852]-0.0043657926165
 [1853] 0.0000249709688 [1854] 0.0136660156398 [1855] 0.0011043341385 [1856]-0.0255238547106
 [1857]-0.5901895777866 [1858] 0.0034785706014 [1859]-0.0004985902837 [1860] 0.0000022254570
 [1861] 0.0952502846884 [1862]-0.0000097822795 [1863] 0.0019634060931 [1864] 0.1553170048897
 [1865]-0.0039492313487 [1866]-0.0000030054782 [1867]-0.0025892343782 [1868] 0.1140228687643
 [1869] 0.0110148194664 [1870]-0.0000032353611 [1871] 0.0008775099361 [1872]-0.0023692914028
 [1873]-0.0575661092533 [1874] 0.0060357497802 [1875]-0.0013539838342 [1876]-0.0086907076061
 [1877]-0.1769427908188 [1878]-0.0000036974207 [1879]-0.0490166504649 [1880]-0.0014605069781
 [1881] 0.0001336503419 [1882]-0.0001638404941 [1883] 0.0000354031850 [1884] 0.0000003508829
 [1885] 0.0094592045219 [1886]-0.0000883399992 [1887] 0.0000000156988 [1888] 0.0000842764266
 [1889] 0.0297369579441 [1890]-0.0024041555049 [1891]-0.0363888510536 [1892] 0.0014878085433
 [1893] 0.0003506607974 [1894] 0.0000025882688 [1895]-0.0048340579759 [1896] 0.0003408462473
 [1897] 0.0001727126897 [1898]-0.0000855136596 [1899]-0.0000017496017 [1900] 0.0046741114997
 [1901]-0.0004305984843 [1902]-0.0000010229611 [1903]-0.0009267417229 [1904]-0.0411739193684
 [1905] 0.0034065564617 [1906]-0.0000016583160 [1907] 0.0004012677801 [1908]-0.0006952124019
 [1909]-0.0012275017498 [1910]-0.0092768268723 [1911]-0.0030557104937 [1912]-0.0045747560858
 [1913]-0.0937448712067 [1914]-0.0000012960751 [1915]-0.0170761836182 [1916] 0.0004983185280
 [1917] 0.0003563236180 [1918] 0.0014202536421 [1919] 0.0000048975923 [1920] 0.0012369894747
 [1921]-0.0027027867748 [1922]-0.0966466172049 [1923]-0.0000093951023 [1924]-0.0003642107973
 [1925] 0.0000126755930 [1926]-0.0000054736128 [1927] 0.0015954184220 [1928]-0.0005621438622
 [1929] 0.0008423245941 [1930]-0.0037445578238 [1931] 0.1494731339386 [1932]-0.0000013029842
 [1933] 0.0011957616809 [1934]-0.0000010512629 [1935] 0.0062402963732 [1936]-0.0016129003920
 [1937]-0.0000067698724 [1938]-0.0000351469369 [1939]-0.0000241977969 [1940]-0.1221034419956
 [1941]-0.0000065725448 [1942]-0.0007577586095 [1943] 0.0032230297681 [1944]-0.0000142962012
 [1945]-0.0713260042021 [1946] 0.0015887742614 [1947]-0.0033136827557 [1948] 0.0000127593429
 [1949]-0.0091288934241 [1950]-0.0000212441605 [1951] 0.0056843515152 [1952]-0.1243808005134
 [1953]-0.0002430364668 [1954] 0.0000126071803 [1955] 0.0015404380136 [1956] 0.0014952938359
 [1957] 0.0000024108168 [1958]-0.0005395057727 [1959] 0.0014468742368 [1960] 0.0000078540810
 [1961]-0.0022987937072 [1962] 0.0000505701675 [1963]-0.0539372198731 [1964] 0.0111745004141
 [1965]-0.2543186336878 [1966]-0.0106653398359 [1967] 0.0000030286552 [1968]-0.0000128425493
 [1969]-0.0013581040501 [1970]-0.0037386180680 [1971] 0.0010344382807 [1972]-0.2635934484325
 [1973]-0.0000350839425 [1974]-0.0000200689082 [1975] 0.0578394266431 [1976]-0.0000290978313
 [1977] 0.0009201240772 [1978]-0.0011381298168 [1979]-0.0058108640129 [1980]-0.0000288444994
 [1981] 0.0000039099993 [1982]-0.0049299551404 [1983]-0.0029016586932 [1984] 0.0053557027981
 [1985]-0.0000052488604 [1986]-0.0916768797492 [1987] 0.0025724266073 [1988] 0.0000022801695
 [1989]-0.0010716618455 [1990]-0.1982203883125 [1991] 0.0000213216836 [1992] 0.0026840076088
 [1993]-0.0044339924368 [1994]-0.0000022794464 [1995]-0.0058074714904 [1996]-0.0778839591882
 [1997] 0.0006579746618 [1998] 0.0020554888470 [1999] 0.0000013073215 [2000] 0.0043329655724
 [2001] 0.0044489420720 [2002]-0.0000295201286 [2003]-0.0390111471211 [2004]-0.0008879739266
 [2005] 0.0000000693462 [2006] 0.1744344714587 [2007] 0.0065089258989 [2008] 0.0000135107705
 [2009] 0.0001875385771 [2010] 0.0303193708581 [2011] 0.0000081775750 [2012] 0.0009798874795
 [2013] 0.0005201441200 [2014]-0.0014535064029 [2015] 0.0153253577355 [2016]-0.0000445513471
 [2017] 0.0034223727980 [2018]-0.0079484188884 [2019] 0.0016112445633 [2020]-0.1868348896216
 [2021] 0.0000029069064 [2022] 0.0014871813372 [2023]-0.1070035438061 [2024]-0.0000027857787
 [2025] 0.0000155386411 [2026]-0.0610815116257 [2027] 0.0001501195622 [2028]-0.0008541241875
 [2029]-0.0023585391620 [2030]-0.0282322642773 [2031]-0.0000222901954 [2032]-0.0003229576521
 [2033] 0.0000009250138 [2034] 0.0017958705652 [2035] 0.0002214291275 [2036] 0.0000068743987
 [2037] 0.0000029507412 [2038]-0.0004421109171 [2039] 0.0027082062107 [2040]-0.0004786023328
 [2041]-0.0732431752617 [2042] 0.0031163186235 [2043]-0.0154387483872 [2044] 0.0011928064021
 [2045]-0.0000041438299 [2046]-0.0000034983779 [2047] 0.0040688538131 [2048]-0.0011503898999
 [2049] 0.0000422383203 [2050]-0.0000008213506 [2051]-0.0031605019565 [2052] 0.0182887400643
 [2053]-0.0013342265933 [2054]-0.0031735544633 [2055] 0.0000242098381 [2056] 0.0047505650194
 [2057]-0.0015540853996 [2058]-0.0019171525082 [2059]-0.0004504356957 [2060] 0.0000565105371
 [2061]-0.0070829490642 [2062] 0.0017700521121 [2063]-0.1497286235807 [2064]-0.0000106907669
 [2065] 0.2222617631686 [2066]-0.0116836739240 [2067]-0.0000432356199 [2068]-0.0962114245114
 [2069] 0.0000457145234 [2070] 0.0073412997249 [2071]-0.0000016801545 [2072] 0.0088625883643
 [2073] 0.0003745543020 [2074]-0.0031959492373 [2075] 0.0011941653455 [2076]-0.0000372294524
 [2077]-0.0022431737750 [2078]-0.0000171750285 [2079] 0.0000889644631 [2080] 0.0000067046939
 [2081]-0.0014036395085 [2082] 0.0002775063562 [2083] 0.0012959315330 [2084]-0.0387472656537
 [2085]-0.0000113840686 [2086]-0.0003444152379 [2087]-0.0000120305151 [2088] 0.0000045899978
 [2089] 0.0000431669685 [2090] 0.0043575077235 [2091] 0.0002912700594 [2092] 0.0004421513104
 [2093]-0.0000099723858 [2094]-0.0000140064640 [2095] 0.0000005905552 [2096]-0.0048869002859
 [2097]-0.0000211497969 [2098] 0.0000240017650 [2099]-0.0000003465363 [2100]-0.0001018627971
 [2101] 0.0018644170421 [2102]-0.0005649114713 [2103] 0.0000036475881 [2104] 0.0002446330735
 [2105]-0.0000001552569 [2106]-0.0247547631389 [2107]-0.0012956020060 [2108] 0.0004542056068
 [2109]-0.0000089811428 [2110] 0.0000002197077 [2111] 0.0016099722430 [2112] 0.0001991137663
 [2113] 0.0001659773851 [2114]-0.0000006020749 [2115] 0.0000587157960 [2116] 0.0000018728264
 [2117] 0.0004896670847 [2118] 0.0001074823217 [2119] 0.0006782167473 [2120]-0.0180712546689
 [2121] 0.0000086170243 [2122] 0.0000019548580 [2123] 0.0008513415658 [2124] 0.0000006371056
 [2125] 0.0000200396520 [2126] 0.0018102616463 [2127] 0.0000951148460 [2128] 0.0001451567689
 [2129] 0.0000049431494 [2130]-0.0000049942539 [2131]-0.0378837797454 [2132]-0.0004096125357
 [2133]-0.0000048670252 [2134] 0.0302077526984 [2135] 0.0041679836126 [2136]-0.0009953083122
 [2137]-0.0000010308626 [2138] 0.0004188669458 [2139] 0.0000960324867 [2140]-0.0000080401807
 [2141]-0.0060847536683 [2142]-0.0000086912956 [2143] 0.0572253644931 [2144]-0.0070837321083
 [2145] 0.0002043733827 [2146]-0.0000150629574 [2147]-0.0011633959256 [2148]-0.0968142604621
 [2149] 0.0000071771656 [2150] 0.0012117237576 [2151]-0.0007932607920 [2152] 0.0000003856216
 [2153] 0.0050527530702 [2154] 0.0001185227925 [2155] 0.0136235816564 [2156]-0.0000190413066
 [2157]-0.0007222634366 [2158] 0.0026584640134 [2159]-0.0331835980222 [2160] 0.0000091590285
 [2161]-0.0003918306759 [2162] 0.0006736779127 [2163] 0.0001643880664 [2164]-0.0753080487045
 [2165] 0.0053902517544 [2166]-0.0000024155667 [2167] 0.0007232356622 [2168]-0.0000090748017
 [2169]-0.0270828869153 [2170]-0.0009059208965 [2171] 0.0067401986905 [2172]-0.0000159753160
 [2173]-0.0004950665039 [2174]-0.0000133671666 [2175] 0.0009880237518 [2176] 0.0035681256001
 [2177]-0.1568809534286 [2178] 0.0123828192141 [2179] 0.1592384455451 [2180]-0.0000724748321
 [2181] 0.0022894661700 [2182] 0.0000261761607 [2183] 0.0000250673092 [2184] 0.0000049901400
 [2185] 0.0111236053386 [2186]-0.0009982682617 [2187]-0.0011673329162 [2188]-0.0039243108367
 [2189] 0.0005487572845 [2190]-0.0110813378012 [2191] 0.0000116927500 [2192] 0.0903713155576
 [2193] 0.0013075759368 [2194]-0.0010079940267 [2195] 0.0792361276797 [2196] 0.0000240657964
 [2197]-0.0684202929455 [2198]-0.0012512736283 [2199] 0.0038692957691 [2200]-0.0000043639370
 [2201] 0.0008957555501 [2202] 0.0000150396320 [2203] 0.0097696864867 [2204] 0.0007524877689
 [2205]-0.0000029263261 [2206] 0.0603000957691 [2207]-0.0002347640447 [2208] 0.0789531692755
 [2209] 0.0035481994608 [2210] 0.0000216736967 [2211]-0.0310521499916 [2212]-0.0007189045083
 [2213]-0.0000309510128 [2214]-0.0595348173506 [2215]-0.0015775485479 [2216] 0.0023112747957
 [2217]-0.0000143177981 [2218]-0.0000974168140 [2219]-0.0081253436989 [2220]-0.0837942173563
 [2221]-0.0000144616278 [2222]-0.0000141622201 [2223]-0.0010689563538 [2224] 0.0024512359281
 [2225] 0.0000066064030 [2226]-0.0080843605241 [2227] 0.0000104610275 [2228] 0.0004416919073
 [2229] 0.0006943714619 [2230]-0.0509352432840 [2231] 0.1160294781655 [2232]-0.0000032236745
 [2233] 0.0090485707570 [2234]-0.0004920289941 [2235]-0.0203248998949 [2236] 0.0056383194250
 [2237] 0.0003305233158 [2238]-0.0002840651996 [2239] 0.0023858425730 [2240] 0.0000110602592
 [2241] 0.0000057932752 [2242] 0.0365934673228 [2243] 0.0015420786403 [2244]-0.0002618410803
 [2245]-0.0000017056907 [2246]-0.0006102251815 [2247]-0.0000080496424 [2248]-0.0001660766249
 [2249] 0.0003987135604 [2250]-0.0002997539925 [2251]-0.0000017733848 [2252]-0.0560407710243
 [2253] 0.0000069128143 [2254] 0.0026535055695 [2255]-0.0355114499771 [2256] 0.0023006347148
 [2257]-0.0000257670591 [2258]-0.0001522163774 [2259]-0.0001807721119 [2260]-0.0000159758102
 [2261] 0.0168538683647 [2262]-0.0003609635454 [2263]-0.0009727152610 [2264]-0.0000185360320
 [2265]-0.0006205318098 [2266] 0.0102425303847 [2267] 0.0000322609342 [2268]-0.0009792508326
 [2269] 0.0010318898387 [2270] 0.0000240572087 [2271] 0.0212661676217 [2272] 0.0000105856895
 [2273] 0.0021950253346 [2274] 0.0886894560714 [2275]-0.0000148862879 [2276] 0.0072378452515
 [2277]-0.0019741521607 [2278]-0.0107436611009 [2279] 0.1673249667902 [2280] 0.0005581592107
 [2281] 0.0046352907537 [2282]-0.0008945237024 [2283]-0.0000333258028 [2284] 0.0004583182040
 [2285]-0.0008135667594 [2286]-0.0082621773793 [2287] 0.0000336683712 [2288]-0.0260125310960
 [2289] 0.0005067372033 [2290] 0.0000225832179 [2291] 0.0003625991408 [2292]-0.0055472330263
 [2293] 0.0001285855363 [2294] 0.0000099980545 [2295]-0.0000196470837 [2296]-0.0188828760593
 [2297] 0.0020222388210 [2298]-0.0007670782904 [2299]-0.0000038765582 [2300] 0.0001401797094
 [2301] 0.0001167184336 [2302] 0.0005395914191 [2303]-0.0000185870107 [2304]-0.0064631271525
 [2305]-0.0000046800983 [2306] 0.0002725353645 [2307] 0.0001008123847 [2308]-0.0000061706583
 [2309] 0.0001786075663 [2310] 0.0003632184834 [2311] 0.0000001877843 [2312]-0.0000516618379
 [2313] 0.0014029960185 [2314]-0.0000736295073 [2315] 0.0000010929838 [2316]-0.0000492506633
 [2317]-0.0000024135700 [2318] 0.0002760008522 [2319] 0.0011854098804 [2320] 0.0181244881295
 [2321]-0.0000054719601 [2322] 0.0000119602485 [2323] 0.0000554993106 [2324]-0.0001331623151
 [2325]-0.0038823193859 [2326]-0.0000024072038 [2327] 0.0000246431833 [2328]-0.0022498022135
 [2329] 0.0000345432438 [2330]-0.0000036820017 [2331]-0.0000070334384 [2332]-0.0096503733417
 [2333] 0.0009228015243 [2334] 0.0003068678382 [2335]-0.0000869882073 [2336]-0.0000023125622
 [2337]-0.0002486848835 [2338] 0.0001557683971 [2339]-0.0000087371785 [2340]-0.0021885570993
 [2341]-0.0000015700342 [2342]-0.0001068694991 [2343] 0.0000018298647 [2344]-0.0005714295623
 [2345]-0.0643185033470 [2346]-0.0046851238191 [2347] 0.0012171287266 [2348] 0.0000065771344
 [2349] 0.0050702994785 [2350]-0.0012420317476 [2351] 0.0435882059086 [2352] 0.1092810091769
 [2353] 0.0010860023152 [2354] 0.0009536137598 [2355]-0.0054066570322 [2356] 0.0025903976389
 [2357]-0.0000148972460 [2358]-0.0164388397991 [2359]-0.0027663532269 [2360] 0.0349941064800
 [2361]-0.0030651238190 [2362] 0.0063863615643 [2363] 0.1077939964062 [2364] 0.1216619629808
 [2365]-0.0055734253375 [2366] 0.0000073572886 [2367] 0.0124532702373 [2368] 0.0005670445256
 [2369]-0.0119065004268 [2370] 0.0787846651374 [2371] 0.0000060302664 [2372]-0.0009520206724
 [2373] 0.0096602445924 [2374]-0.1080289028695 [2375]-0.0000037066844 [2376] 0.0626045811839
 [2377]-0.0032279569356 [2378] 0.0000090728967 [2379] 0.0033134150940 [2380] 0.0973105180859
 [2381] 0.0024825698137 [2382] 0.0005616067481 [2383] 0.0189519809916 [2384]-0.0007075828011
 [2385]-0.0031594562189 [2386] 0.0297822957293 [2387]-0.0041531216299 [2388]-0.0678064800580
 [2389] 0.0000095967085 [2390]-0.0055419638529 [2391] 0.0000279441622 [2392] 0.0041735471473
 [2393] 0.0016407296527 [2394] 0.2654008385075 [2395] 0.0010932173073 [2396] 0.0209533617037
 [2397]-0.0226961970751 [2398] 0.0000275625672 [2399] 0.0813561002179 [2400] 0.0097839125386
 [2401]-0.0000116332508 [2402] 0.0288143800155 [2403]-0.0002051467810 [2404] 0.0019865304384
 [2405] 0.0029284536372 [2406] 0.1714543801141 [2407]-0.1512513032702 [2408] 0.0019123442808
 [2409] 0.0137177634298 [2410]-0.0028387639567 [2411]-0.0560570667381 [2412] 0.0000084653302
 [2413]-0.0210201864409 [2414] 0.0772108482847 [2415]-0.0001681281572 [2416] 0.0000228799868
 [2417]-0.0133548110554 [2418]-0.0007813031824 [2419] 0.0021443438118 [2420]-0.0034325664123
 [2421] 0.0036333750410 [2422] 0.0000114458465 [2423]-0.0078815715508 [2424]-0.0008648988748
 [2425]-0.0447348547082 [2426]-0.0016893669253 [2427]-0.0021053178529 [2428]-0.0659577642465
 [2429] 0.0000060040064 [2430]-0.0122089370293 [2431]-0.1071049604484 [2432]-0.0000170685949
 [2433]-0.0037657514002 [2434]-0.0788281461943 [2435]-0.0055966076067 [2436] 0.0000010548879
 [2437] 0.2087762613445 [2438]-0.0060627673523 [2439]-0.0002441971525 [2440] 0.0169086274983
 [2441] 0.0000037869049 [2442] 0.2175479308853 [2443]-0.0013803983573 [2444] 0.0031079462608
 [2445]-0.0209914124664 [2446] 0.0000214008778 [2447]-0.0953613933395 [2448]-0.0006515146349
 [2449] 0.0000149117906 [2450] 0.0058136746453 [2451]-0.0505834092348 [2452] 0.0000102465635
 [2453] 0.0004760851024 [2454] 0.0039609532341 [2455] 0.0009783542666 [2456] 0.0000053207436
 [2457] 0.0174339061803 [2458]-0.0050354950250 [2459]-0.0239172975601 [2460]-0.0078819429152
 [2461] 0.0009182583586 [2462]-0.0110894506133 [2463]-0.0586627618167 [2464] 0.0051996125202
 [2465]-0.0004605972513 [2466] 0.0065365859487 [2467] 0.0000061338247 [2468]-0.0023804012895
 [2469] 0.0000062668475 [2470]-0.0071457385105 [2471]-0.0174588840090 [2472] 0.0911521679460
 [2473]-0.0025318920010 [2474] 0.0003751590702 [2475]-0.0557070397286 [2476]-0.0433925749104
 [2477] 0.0030951748090 [2478] 0.0000017212389 [2479] 0.0017411454189 [2480] 0.0076088837067
 [2481]-0.1472031958390 [2482]-0.0000000260063 [2483] 0.0027098351931 [2484] 0.0011961104255
 [2485] 0.0029144501010 [2486] 0.0305408640454 [2487] 0.0037491725949 [2488] 0.0194135130587
 [2489] 0.0000184330753 [2490]-0.1812526647110 [2491]-0.0000275353677 [2492] 0.0057741295977
 [2493] 0.1521945190350 [2494] 0.0000068332734 [2495]-0.2963731102173 [2496]-0.0309616118891
 [2497] 0.0397807778362 [2498]-0.0000021895529 [2499]-0.0006368402688 [2500] 0.0028093638991
 [2501]-0.0008449932023 [2502] 0.0346142173786 [2503] 0.0048555918014 [2504]-0.0188083293874
 [2505] 0.0002532535640 [2506]-0.0221357993612 [2507] 0.0021741600456 [2508]-0.0006810672319
 [2509]-0.0004616213279 [2510] 0.0000046178080 [2511]-0.0487423262429 [2512]-0.0072224540832
 [2513] 0.0703726108579 [2514]-0.0174808860816 [2515]-0.0810036301802 [2516]-0.0054993048816
 [2517]-0.0000867490470 [2518]-0.0019037421086 [2519]-0.0053178862508 [2520] 0.0040855710040
 [2521]-0.0016956761765 [2522] 0.0000002115421 [2523]-0.0000252205104 [2524] 0.0005103623460
 [2525]-0.0052955358096 [2526] 0.0000524248186 [2527]-0.0000001967945 [2528] 0.0013837396952
 [2529]-0.0248913226936 [2530]-0.0024290150451 [2531] 0.0205572152738 [2532] 0.0000027888399
 [2533] 0.0006727329444 [2534] 0.0002314393966 [2535] 0.0051188898076 [2536] 0.0019953231318
 [2537]-0.0000004639484 [2538]-0.0000843098782 [2539] 0.0001750711286 [2540]-0.0015686625680
 [2541] 0.0000683617233 [2542]-0.0083320358975 [2543]-0.0009417771473 [2544]-0.0003081171329
 [2545]-0.0002821185910 [2546] 0.0000021659498 [2547] 0.0011062191441 [2548]-0.0138194552525
 [2549] 0.0017073848176 [2550]-0.0412710713661 [2551]-0.0469179224638 [2552]-0.0045566627875
 [2553]-0.0000270409396 [2554]-0.0006555518500 [2555] 0.0013332134428 [2556] 0.0033425064627
 [2557] 0.0000035813775 [2558] 0.0024524505740 [2559] 0.0313766205434 [2560] 0.0000025015119
 [2561]-0.0002358834400 [2562] 0.0021454844171 [2563]-0.0340085714499 [2564] 0.0019689103616
 [2565]-0.0020621658167 [2566] 0.0140988027694 [2567] 0.0000051480983 [2568] 0.0238663953214
 [2569]-0.0000026892377 [2570]-0.0001180431511 [2571] 0.0000606141074 [2572]-0.0536447900048
 [2573] 0.0015820612687 [2574] 0.0000081611861 [2575]-0.0430581222990 [2576]-0.0034746066213
 [2577]-0.0047718414808 [2578]-0.0056786775984 [2579]-0.0001981496212 [2580]-0.0020808877481
 [2581]-0.0000020428854 [2582] 0.0802394469917 [2583]-0.0005034576548 [2584] 0.0000797056810
 [2585]-0.0000130506572 [2586]-0.0585327694605 [2587] 0.0043948037164 [2588]-0.0000490908348
 [2589]-0.0041952370802 [2590] 0.0000044471749 [2591] 0.0001636316064 [2592]-0.0351650686814
 [2593]-0.0013679927596 [2594] 0.0012086986272 [2595]-0.0000004520571 [2596] 0.0028528601203
 [2597]-0.0000008521195 [2598]-0.0249124980220 [2599] 0.0032571848626 [2600]-0.0563694844322
 [2601] 0.0046151724924 [2602]-0.0011092932044 [2603] 0.0000125994661 [2604]-0.0016851508723
 [2605]-0.0000058865596 [2606]-0.0009193746440 [2607]-0.0074439620917 [2608]-0.0019235197531
 [2609]-0.0785118046771 [2610] 0.0993474724630 [2611]-0.0030490600196 [2612]-0.0015433482410
 [2613] 0.0004954202095 [2614] 0.0005590183069 [2615]-0.0072033013092 [2616] 0.0000110323823
 [2617]-0.0168499725822 [2618]-0.0000010425545 [2619]-0.0064033460185 [2620] 0.0027077299793
 [2621] 0.0000033750664 [2622]-0.0663151800901 [2623] 0.0000128655099 [2624] 0.0025128369267
 [2625] 0.0001499403952 [2626] 0.0962326193426 [2627]-0.0030874110774 [2628] 0.0066546295230
 [2629]-0.0016450294993 [2630] 0.0001127434597 [2631] 0.0528468894969 [2632]-0.0000023763778
 [2633]-0.0006690248473 [2634]-0.0000011298651 [2635]-0.0008835553830 [2636] 0.0520394345250
 [2637]-0.0000030086407 [2638] 0.0015022118248 [2639] 0.0167978128307 [2640] 0.0000076160978
 [2641] 0.0010173156222 [2642]-0.0000261457602 [2643] 0.0036219663223 [2644]-0.0005106742663
 [2645] 0.0004692824913 [2646] 0.0000060211792 [2647] 0.0016274720092 [2648]-0.0070472818665
 [2649]-0.0001849893872 [2650]-0.0063486520432 [2651] 0.0346364222799 [2652] 0.0000043524282
 [2653]-0.0818944232046 [2654] 0.0003389986802 [2655]-0.0078886401205 [2656] 0.0000084876669
 [2657]-0.0000065062798 [2658] 0.0775828759192 [2659]-0.0017786217935 [2660] 0.0007924275676
 [2661]-0.0000016590856 [2662]-0.0017325221763 [2663]-0.0016825080505 [2664] 0.0020233234099
 [2665]-0.0010166593051 [2666] 0.0136613555292 [2667]-0.0046984636469 [2668] 0.0000029958390
 [2669]-0.0006718731589 [2670]-0.0019519915994 [2671] 0.0035866125059 [2672] 0.0014148024556
 [2673] 0.0350453079479 [2674]-0.0000002653924 [2675]-0.0010984675946 [2676] 0.0014427927540
 [2677]-0.0212722968678 [2678]-0.0000059203750 [2679]-0.0460885064671 [2680]-0.0014556595341
 [2681]-0.0000054557230 [2682]-0.0005483252747 [2683] 0.0197251600289 [2684]-0.0000893326391
 [2685] 0.0007191148953 [2686] 0.0449311340008 [2687]-0.0000014377259 [2688] 0.0070283396059
 [2689] 0.0025378478584 [2690]-0.0589687295482 [2691]-0.0006389932492 [2692]-0.0000019377469
 [2693]-0.0353483488196 [2694] 0.0040079160535 [2695]-0.0007224386813 [2696] 0.0004169462335
 [2697]-0.0000033172379 [2698]-0.0044983213353 [2699]-0.0025551413200 [2700]-0.0000120282800
 [2701]-0.0522453702775 [2702]-0.0010692563503 [2703] 0.0049179452951 [2704] 0.0016156117426
 [2705]-0.0000086223860 [2706]-0.0069776190533 [2707]-0.0001133560500 [2708] 0.0052848848980
 [2709] 0.1605211688432 [2710]-0.0014874967416 [2711] 0.0001183583719 [2712]-0.0000088780094
 [2713]-0.0266168006096 [2714]-0.0000173173255 [2715]-0.0050181750905 [2716]-0.0254361338670
 [2717]-0.0046821743574 [2718]-0.0000000600669 [2719] 0.0003359523285 [2720]-0.0232468599124
 [2721]-0.0151956290239 [2722] 0.0000007465466 [2723]-0.0002991552121 [2724] 0.0013368375193
 [2725] 0.0179408764430 [2726]-0.0010397814627 [2727] 0.0005430750362 [2728] 0.0024983106042
 [2729] 0.0539642191446 [2730]-0.0000023166907 [2731] 0.0067134566949 [2732]-0.0023794385968
 [2733]-0.0023662945459 [2734] 0.0000226324095 [2735]-0.0000098175307 [2736]-0.0000007151511
 [2737]-0.0029224435035 [2738] 0.0001130367307 [2739]-0.0000001335361 [2740]-0.0000401652659
 [2741]-0.0088426987741 [2742] 0.0001674871181 [2743] 0.0090014519492 [2744]-0.0009194920209
 [2745]-0.0001090687025 [2746]-0.0000013426571 [2747] 0.0006695095085 [2748]-0.0008806170555
 [2749]-0.0001374995530 [2750] 0.0000264681809 [2751]-0.0000013408843 [2752] 0.0003726403411
 [2753]-0.0002717802901 [2754] 0.0000000929389 [2755] 0.0001065666897 [2756] 0.0083561496537
 [2757]-0.0052099864211 [2758] 0.0000004773900 [2759]-0.0001376541977 [2760]-0.0001879317762
 [2761] 0.0002354916457 [2762] 0.0023339202719 [2763] 0.0006790810800 [2764] 0.0015811429510
 [2765] 0.0292342773985 [2766]-0.0000007730631 [2767] 0.0022147828359 [2768] 0.0010948004914
 [2769]-0.0007694789990 [2770]-0.0012851077943 [2771] 0.0000000746404 [2772] 0.0028086436555
 [2773] 0.0022040536281 [2774]-0.1302696235322 [2775] 0.0000142892497 [2776]-0.0066229285866
 [2777]-0.0000060568153 [2778] 0.0000008117940 [2779] 0.0079267508180 [2780]-0.0013008559093
 [2781] 0.0016400251246 [2782]-0.0002749612156 [2783] 0.1683317859028 [2784] 0.0000004158918
 [2785]-0.0041163973748 [2786] 0.0000034007703 [2787]-0.0029647660115 [2788]-0.0048074538367
 [2789]-0.0000008355287 [2790] 0.0000128043792 [2791]-0.0063761436361 [2792]-0.1542804668734
 [2793]-0.0000031859417 [2794] 0.0007145092733 [2795] 0.0106169372748 [2796] 0.0000173932652
 [2797]-0.0793226384445 [2798]-0.0004684799157 [2799]-0.0122804401511 [2800] 0.0000116487370
 [2801]-0.0016962016686 [2802] 0.0000002609003 [2803]-0.0001553111776 [2804]-0.1328278496959
 [2805]-0.0009865418338 [2806]-0.0000062737163 [2807] 0.0050816254281 [2808] 0.0015656000336
 [2809] 0.0000104342843 [2810]-0.0028152225437 [2811]-0.0044947093630 [2812] 0.0000067118647
 [2813]-0.0132660820469 [2814]-0.0000228695190 [2815]-0.0226015104675 [2816]-0.0031267415748
 [2817]-0.2738359136527 [2818] 0.0022670668711 [2819] 0.0000015636225 [2820]-0.0000013646178
 [2821]-0.0051419862918 [2822] 0.0000571047918 [2823] 0.0034836891125 [2824]-0.3449730573963
 [2825]-0.0000033470857 [2826] 0.0000012013913 [2827] 0.0348789382255 [2828]-0.0000082103165
 [2829]-0.0000006698906 [2830]-0.0001074821548 [2831] 0.0009586474340 [2832]-0.0000019060548
 [2833]-0.0000111259382 [2834]-0.0005267851319 [2835]-0.0063111469588 [2836] 0.0001053235250
 [2837] 0.0000064420394 [2838]-0.1131725284148 [2839] 0.0051421447925 [2840]-0.0000025594327
 [2841]-0.0000639672481 [2842]-0.2175294967044 [2843]-0.0000162981540 [2844] 0.0130023490687
 [2845] 0.0002386485375 [2846] 0.0000006541196 [2847] 0.0024416658058 [2848]-0.0924459329706
 [2849] 0.0031085048016 [2850] 0.0011054309705 [2851]-0.0000052245578 [2852] 0.0058525617105
 [2853]-0.0005108511580 [2854] 0.0000209531609 [2855]-0.0172415070425 [2856]-0.0083816027771
 [2857]-0.0000174171937 [2858] 0.1930420333945 [2859]-0.0013645040767 [2860]-0.0000014202294
 [2861]-0.0040917175110 [2862] 0.0409725936735 [2863]-0.0000132711017 [2864] 0.0041134864526
 [2865]-0.0005190306527 [2866]-0.0012266653955 [2867] 0.0589969565587 [2868]-0.0000020450959
 [2869]-0.0006898366378 [2870] 0.0005697140239 [2871]-0.0031147290251 [2872]-0.2072669361041
 [2873]-0.0000118634470 [2874]-0.0001218394428 [2875]-0.1215480209702 [2876]-0.0000073250050
 [2877] 0.0000063095045 [2878]-0.0838449673190 [2879] 0.0018310160133 [2880] 0.0039352208908
 [2881]-0.0000442927172 [2882]-0.0407851619944 [2883] 0.0000012594608 [2884]-0.0017240977726
 [2885] 0.0000048320355 [2886] 0.0019304159085 [2887] 0.0034569840634 [2888]-0.0000068662799
 [2889]-0.0000067433073 [2890]-0.0013710780317 [2891]-0.0005421599511 [2892]-0.0063296457725
 [2893]-0.1084868452425 [2894]-0.0002482043941 [2895] 0.0370812540289 [2896] 0.0007669915499
 [2897] 0.0000072516661 [2898] 0.0000113882737 [2899] 0.0109428553200 [2900]-0.0011271563264
 [2901]-0.0000228075750 [2902]-0.0000004319960 [2903]-0.0132171356329 [2904] 0.0250251051213
 [2905] 0.0036084190162 [2906]-0.0013814810260 [2907]-0.0000015703837 [2908] 0.0121195158422
 [2909] 0.0000828852411 [2910] 0.0006824240562 [2911] 0.0011870073043 [2912]-0.0000214607783
 [2913] 0.0013160684601 [2914] 0.0078520418676 [2915]-0.1738407174184 [2916] 0.0000116353076
 [2917] 0.2360593803124 [2918] 0.0000113028513 [2919]-0.0000038744951 [2920]-0.1074103612499
 [2921]-0.0000235379500 [2922] 0.0115077950397 [2923]-0.0000030131499 [2924] 0.0018353651377
 [2925] 0.0002560934155 [2926]-0.0046204900521 [2927] 0.0002699295943 [2928] 0.0000082905359
 [2929]-0.0035733182941 [2930] 0.0000004544136 [2931] 0.0001479873232 [2932]-0.0000092859519
 [2933]-0.0050769651454 [2934]-0.0032987632224 [2935] 0.0003194470218 [2936]-0.0399704741413
 [2937] 0.0000078865652 [2938]-0.0029525825287 [2939] 0.0000084766706 [2940]-0.0000027556392
 [2941]-0.0000112538198 [2942] 0.0092214272198 [2943] 0.0000781754128 [2944] 0.0007089090454
 [2945]-0.0000001069562 [2946]-0.0000026759160 [2947]-0.0000005822864 [2948]-0.0061314932056
 [2949] 0.0000020840394 [2950]-0.0001695011897 [2951] 0.0000000956394 [2952] 0.0000730353966
 [2953] 0.0007794944711 [2954]-0.0011569361930 [2955]-0.0000009344594 [2956]-0.0001740610597
 [2957]-0.0000005164725 [2958]-0.0269081387948 [2959] 0.0000563687797 [2960] 0.0005953148035
 [2961] 0.0000031209549 [2962]-0.0000005580350 [2963] 0.0005036313276 [2964] 0.0000062256680
 [2965] 0.0001530633447 [2966] 0.0000002641039 [2967] 0.0000442453891 [2968]-0.0000030379379
 [2969] 0.0016649478756 [2970]-0.0011857140435 [2971] 0.0000968658437 [2972]-0.0190046468091
 [2973]-0.0000047860204 [2974]-0.0000002766204 [2975] 0.0026081028282 [2976]-0.0000011288419
 [2977]-0.0000044232065 [2978] 0.0031014795846 [2979] 0.0000246728042 [2980] 0.0002355055728
 [2981] 0.0000003888515 [2982]-0.0000014365254 [2983]-0.0102550460751 [2984] 0.0002834411915
 [2985] 0.0000033097411 [2986]-0.0100021203509 [2987]-0.0020686680743 [2988] 0.0028351760048
 [2989] 0.0000041316521 [2990]-0.0002580189299 [2991] 0.0004678123030 [2992] 0.0000226198316
 [2993] 0.0010841020789 [2994] 0.0000154165131 [2995]-0.0198777379121 [2996] 0.0037054436022
 [2997] 0.0001715671410 [2998] 0.0000317037073 [2999] 0.0022614604004 [3000] 0.0204606358169
 [3001]-0.0000092618479 [3002]-0.0007116366953 [3003] 0.0039403979617 [3004]-0.0000069215668
 [3005]-0.0026662147276 [3006]-0.0000786280293 [3007] 0.0010959240547 [3008] 0.0000343219826
 [3009] 0.0027305251455 [3010]-0.0017352752282 [3011] 0.0090883141380 [3012]-0.0000208226103
 [3013] 0.0005391790365 [3014]-0.0001743819030 [3015] 0.0010415932682 [3016] 0.0365331114674
 [3017]-0.0027253126304 [3018] 0.0000089830190 [3019]-0.0017198154522 [3020] 0.0000180820186
 [3021] 0.0353445855588 [3022] 0.0013176535510 [3023]-0.0020898122576 [3024] 0.0000293910544
 [3025] 0.0016807451002 [3026] 0.0000221822524 [3027]-0.0025962876135 [3028]-0.0037281307543
 [3029] 0.0632609122649 [3030]-0.0079947684803 [3031]-0.1112137219996 [3032] 0.0005704632711
 [3033]-0.0009170493184 [3034]-0.0000505065578 [3035]-0.0000304283427 [3036]-0.0000126229345
 [3037]-0.0073906013283 [3038] 0.0030342852320 [3039] 0.0017775283424 [3040] 0.0031763448832
 [3041]-0.0004617601974 [3042] 0.0092673918767 [3043]-0.0000181028738 [3044]-0.0602025594267
 [3045] 0.0000776200207 [3046]-0.0006578533902 [3047]-0.0568679733078 [3048]-0.0000361467130
 [3049] 0.0274413287113 [3050] 0.0012743955833 [3051]-0.0019463715093 [3052] 0.0000012653897
 [3053]-0.0009150878956 [3054]-0.0000278172017 [3055]-0.0061585195112 [3056]-0.0017455951252
 [3057] 0.0000064128493 [3058]-0.0359652278782 [3059] 0.0001426898690 [3060]-0.0370528630067
 [3061]-0.0023746488269 [3062]-0.0000416915091 [3063] 0.0116384873979 [3064] 0.0003489560357
 [3065] 0.0000542501048 [3066] 0.0306634929705 [3067] 0.0024204998660 [3068]-0.0018528528476
 [3069] 0.0000222153620 [3070]-0.0007609894103 [3071] 0.0045706705523 [3072] 0.0270648116616
 [3073]-0.0006464647183 [3074] 0.0000235584838 [3075] 0.0004004572949 [3076]-0.0027449302619
 [3077]-0.0000123610503 [3078] 0.0117747906576 [3079]-0.0000081301593 [3080]-0.0008158905972
 [3081] 0.0010605521324 [3082] 0.0317872540694 [3083]-0.0734928915770 [3084]-0.0000057563106
 [3085]-0.0061586507238 [3086] 0.0000798102639 [3087] 0.0090465171945 [3088]-0.0040264331012
 [3089]-0.0000504032485 [3090]-0.0004722254108 [3091]-0.0018310958686 [3092]-0.0000170979233
 [3093]-0.0000061650783 [3094]-0.0206396089372 [3095]-0.0012685377698 [3096] 0.0004448748696
 [3097] 0.0000036168133 [3098] 0.0000181935059 [3099] 0.0000138680854 [3100] 0.0022954233716
 [3101]-0.0003865296468 [3102]-0.0005622818618 [3103] 0.0000028042216 [3104] 0.0526947045383
 [3105]-0.0000112381342 [3106]-0.0023528885207 [3107] 0.0049695421133 [3108]-0.0026993564997
 [3109] 0.0000407531448 [3110] 0.0006531528650 [3111] 0.0010931722836 [3112] 0.0000275611852
 [3113]-0.0237891505418 [3114]-0.0001056706753 [3115] 0.0013072200532 [3116] 0.0000350504000
 [3117]-0.0005109856963 [3118] 0.0143168368627 [3119]-0.0000494588768 [3120]-0.0002550841214
 [3121]-0.0009956049296 [3122]-0.0000405043196 [3123]-0.0059789123281 [3124]-0.0000160647640
 [3125]-0.0035140100502 [3126]-0.0497428791736 [3127] 0.0000332071487 [3128]-0.0042494916100
 [3129] 0.0016830572070 [3130] 0.0072272388539 [3131]-0.0995004538905 [3132] 0.0008274528751
 [3133]-0.0027933724824 [3134]-0.0010145559733 [3135] 0.0000434680836 [3136]-0.0002379956635
 [3137] 0.0007176989359 [3138]-0.0027171534351 [3139]-0.0000546856467 [3140] 0.0137214928400
 [3141]-0.0003454139443 [3142]-0.0000409042861 [3143]-0.0005754348602 [3144] 0.0113945927762
 [3145]-0.0005393731165 [3146]-0.0000162473157 [3147] 0.0000336459336 [3148] 0.0110119822105
 [3149]-0.0012750434408 [3150] 0.0011055666802 [3151] 0.0000030335932 [3152] 0.0003617176658
 [3153]-0.0003503970797 [3154]-0.0017878468948 [3155] 0.0000281145638 [3156] 0.0057574641561
 [3157] 0.0000077048108 [3158]-0.0004832459923 [3159] 0.0000489539217 [3160]-0.0000144924519
 [3161]-0.0001008829379 [3162]-0.0006483080931 [3163]-0.0000004732561 [3164] 0.0000985040892
 [3165]-0.0002392760165 [3166] 0.0000466489916 [3167]-0.0000012159815 [3168]-0.0001620331127
 [3169] 0.0000030119666 [3170]-0.0002247864374 [3171]-0.0007381537422 [3172]-0.0104591646407
 [3173] 0.0000091145532 [3174] 0.0000751497367 [3175]-0.0000472891329 [3176] 0.0001141015691
 [3177] 0.0029774062937 [3178] 0.0000041092710 [3179]-0.0000502258649 [3180] 0.0040730427603
 [3181]-0.0001722791722 [3182] 0.0000059727808 [3183] 0.0000120564824 [3184] 0.0055789012955
 [3185]-0.0005837817869 [3186]-0.0005974803591 [3187] 0.0000268197623 [3188] 0.0000046455106
 [3189] 0.0001159832817 [3190]-0.0007303893141 [3191] 0.0000121807825 [3192] 0.0020056363467
 [3193] 0.0000026037663 [3194] 0.0001671355017 [3195] 0.0001094255598
  vo                     1                     1 -5.188994004015757E-002
  occ                     2                     1  7.421674137475404E-003
 [   1]-0.0001482140921 [   2] 0.0000123301166 [   3] 0.0000011582732 [   4]-0.0005799026061
 [   5]-0.0000107705885 [   6]-0.0000357201459 [   7]-0.0000242906205 [   8] 0.0000738775772
 [   9]-0.0000429519436 [  10] 0.0000597543683 [  11]-0.0003099357998 [  12] 0.0000079792865
 [  13]-0.0000439169481 [  14] 0.0000221957487 [  15]-0.0000244853774 [  16] 0.0000684146097
 [  17]-0.0000593129926 [  18]-0.0001546055600 [  19]-0.0000559209690 [  20]-0.0000074320558
 [  21]-0.0001023297287 [  22]-0.0000561140368 [  23]-0.0000180400053 [  24]-0.0000287222588
 [  25] 0.0003742217555 [  26] 0.0001096431598 [  27]-0.0000752366261 [  28]-0.0000094401549
 [  29] 0.0018251872728 [  30] 0.0000126324830 [  31] 0.0000275873402 [  32]-0.0000012726421
 [  33]-0.0000519879724 [  34] 0.0000696925581 [  35]-0.0000312370394 [  36] 0.0000022146939
 [  37] 0.0000103082090 [  38] 0.0000889697485 [  39] 0.0001754248906 [  40] 0.0000259100590
 [  41] 0.0001063729458 [  42] 0.0000727101204 [  43] 0.0001168218288 [  44] 0.0000114171244
 [  45] 0.0001345213309 [  46] 0.0000153150366 [  47]-0.0004674377415 [  48]-0.0000089864436
 [  49]-0.0009252106194 [  50]-0.0000559894508 [  51]-0.0000057646418 [  52]-0.0000759720282
 [  53]-0.0000473909759 [  54] 0.0000000936599 [  55] 0.0000011656785 [  56]-0.0001511823189
 [  57]-0.0000980926670 [  58]-0.0000067422992 [  59]-0.0002092473974 [  60]-0.0017211368285
 [  61]-0.0000992084862 [  62]-0.0009333353243 [  63]-0.0001081235948 [  64]-0.0000296249165
 [  65]-0.0015673576819 [  66]-0.0001360347557 [  67]-0.0017089489357 [  68]-0.0000230810445
 [  69]-0.0000188256276 [  70]-0.0000419875742 [  71]-0.0000081381435 [  72]-0.0000330214823
 [  73]-0.0000068943401 [  74] 0.0000122530922 [  75] 0.0000094012729 [  76]-0.0005233590523
 [  77]-0.0000481989457 [  78]-0.0005882701442 [  79] 0.0000013343327 [  80]-0.0000641945469
 [  81] 0.0007105831860 [  82]-0.0000258380844 [  83] 0.0000755644075 [  84]-0.0002908173660
 [  85]-0.0000744832992 [  86]-0.0000028302651 [  87] 0.0000111697417 [  88]-0.0001266953122
 [  89] 0.0000160491011 [  90]-0.0006903086950 [  91]-0.0000208440698 [  92] 0.0000033999107
 [  93] 0.0000095106340 [  94]-0.0000325881899 [  95]-0.0000086663217 [  96]-0.0002115744056
 [  97]-0.0000300703822 [  98] 0.0000050840727 [  99]-0.0001471283642 [ 100]-0.0001104829278
 [ 101]-0.0004575373757 [ 102]-0.0000053261063 [ 103] 0.0000031085639 [ 104]-0.0000874841628
 [ 105] 0.0001977268528 [ 106] 0.0000084357831 [ 107]-0.0000295451678 [ 108] 0.0000146198001
 [ 109] 0.0000001490340 [ 110] 0.0000029756616 [ 111]-0.0000098185005 [ 112] 0.0000919939887
 [ 113] 0.0000060283580 [ 114]-0.0000854751406 [ 115] 0.0000292112248 [ 116] 0.0000119966880
 [ 117] 0.0000695722194 [ 118]-0.0000232350582 [ 119]-0.0000142207232 [ 120]-0.0000048593161
 [ 121] 0.0000182363360 [ 122] 0.0013873141148 [ 123] 0.0000108093215 [ 124] 0.0000101894006
 [ 125] 0.0005679150588 [ 126] 0.0000121390865 [ 127] 0.0001455447828 [ 128]-0.0000317346730
 [ 129]-0.0000896861650 [ 130] 0.0000441594826 [ 131]-0.0000046647792 [ 132] 0.0001895017102
 [ 133] 0.0000309787059 [ 134] 0.0000221648669 [ 135] 0.0000107857062 [ 136] 0.0004296311570
 [ 137]-0.0000332677999 [ 138] 0.0000117713207 [ 139] 0.0000089039118 [ 140]-0.0000250949618
 [ 141] 0.0003748435394 [ 142]-0.0000169773034 [ 143]-0.0000207153022 [ 144] 0.0002431414131
 [ 145] 0.0000317735487 [ 146]-0.0000110254651 [ 147]-0.0000227784640 [ 148] 0.0000076081662
 [ 149] 0.0000851432892 [ 150]-0.0001373045477 [ 151]-0.0000059459153 [ 152]-0.0000591003230
 [ 153] 0.0000557181494 [ 154]-0.0000054803186 [ 155]-0.0000036417509 [ 156] 0.0004431290014
 [ 157]-0.0000600409176 [ 158] 0.0020153633345 [ 159]-0.0000394751021 [ 160] 0.0000717783452
 [ 161]-0.0002203767877 [ 162] 0.0002197514671 [ 163] 0.0000053949417 [ 164]-0.0000240499637
 [ 165] 0.0000507272539 [ 166] 0.0000215095554 [ 167]-0.0000002647884 [ 168] 0.0000066558521
 [ 169]-0.0000014229386 [ 170] 0.0000406339864 [ 171] 0.0000271389407 [ 172] 0.0000562637013
 [ 173] 0.0000547927658 [ 174] 0.0003064950007 [ 175] 0.0000065637263 [ 176]-0.0000712960250
 [ 177]-0.0000976357222 [ 178]-0.0000004843261 [ 179]-0.0000009592155 [ 180] 0.0000201148457
 [ 181] 0.0000035380986 [ 182]-0.0000020963081 [ 183] 0.0000053208318 [ 184] 0.0000004125743
 [ 185]-0.0000006400421 [ 186]-0.0000127378714 [ 187] 0.0000023782670 [ 188]-0.0000066386131
 [ 189]-0.0000019289746 [ 190] 0.0000443378048 [ 191] 0.0000067842815 [ 192]-0.0000212789336
 [ 193]-0.0000013623041 [ 194]-0.0000007216005 [ 195] 0.0002021798650 [ 196] 0.0000111005870
 [ 197]-0.0000206066129 [ 198] 0.0000695904298 [ 199] 0.0000003959988 [ 200] 0.0000091178595
 [ 201] 0.0000177526467 [ 202] 0.0000043197325 [ 203]-0.0000002815950 [ 204]-0.0000024739877
 [ 205]-0.0000093028479 [ 206] 0.0000104920787 [ 207]-0.0000147181150 [ 208] 0.0000347001776
 [ 209] 0.0000220287623 [ 210] 0.0001185793379 [ 211] 0.0000110434883 [ 212] 0.0000245945322
 [ 213]-0.0000379189979 [ 214]-0.0026198249580 [ 215] 0.0001444568147 [ 216]-0.0004664054579
 [ 217] 0.0050511572416 [ 218] 0.0000606863544 [ 219] 0.0029079119735 [ 220] 0.0008103974468
 [ 221] 0.0004321724001 [ 222] 0.0003462310685 [ 223]-0.0028650840500 [ 224]-0.0005509631942
 [ 225]-0.0007958777754 [ 226] 0.0028580310261 [ 227]-0.0000395464925 [ 228] 0.0002353690151
 [ 229]-0.0012214711985 [ 230] 0.0024227183215 [ 231]-0.0066174885840 [ 232] 0.0015298476111
 [ 233] 0.0000103014972 [ 234] 0.0034427618927 [ 235] 0.0017140107331 [ 236] 0.0000717055210
 [ 237]-0.0007488886856 [ 238] 0.0010537868423 [ 239]-0.0027760418603 [ 240] 0.0029136794159
 [ 241] 0.0000277264710 [ 242]-0.0022474222580 [ 243] 0.0035902700883 [ 244] 0.0007448032425
 [ 245]-0.0000038588915 [ 246] 0.0005943108545 [ 247]-0.0027081765257 [ 248] 0.0000478811216
 [ 249] 0.0000046493996 [ 250]-0.0012108133362 [ 251]-0.0020701003540 [ 252] 0.0017843847427
 [ 253] 0.0014321415303 [ 254]-0.0004401393208 [ 255]-0.0020265559678 [ 256] 0.0025131898362
 [ 257] 0.0007130292678 [ 258]-0.0027030655306 [ 259]-0.0000223348002 [ 260]-0.0052365870212
 [ 261] 0.0001220019816 [ 262] 0.0036440879491 [ 263] 0.0003062573058 [ 264] 0.0004657602255
 [ 265] 0.0026755230327 [ 266] 0.0012701249209 [ 267]-0.0006034301043 [ 268] 0.0001084100155
 [ 269] 0.0036077018964 [ 270] 0.0016834387386 [ 271]-0.0000025248193 [ 272]-0.0023476787021
 [ 273] 0.0012419601686 [ 274] 0.0002194657139 [ 275] 0.0019844833214 [ 276] 0.0006748271501
 [ 277]-0.0017219967307 [ 278] 0.0010492290397 [ 279] 0.0023011892594 [ 280]-0.0007841075944
 [ 281] 0.0012559735998 [ 282] 0.0000539657528 [ 283]-0.0014489390735 [ 284]-0.0008427085146
 [ 285] 0.0015034489671 [ 286] 0.0000733002318 [ 287]-0.0018395082822 [ 288]-0.0017118478378
 [ 289] 0.0009851638573 [ 290]-0.0003194934107 [ 291] 0.0029295760639 [ 292] 0.0000430217457
 [ 293] 0.0006846928075 [ 294]-0.0009869976352 [ 295] 0.0000476428609 [ 296]-0.0033009934921
 [ 297]-0.0012670448344 [ 298] 0.0023478715782 [ 299]-0.0000061466179 [ 300]-0.0004922208236
 [ 301]-0.0017484574707 [ 302]-0.0001013413554 [ 303]-0.0020543022265 [ 304]-0.0013219553613
 [ 305]-0.0006145911884 [ 306]-0.0000155455876 [ 307]-0.0022716441546 [ 308]-0.0001376821995
 [ 309] 0.0007430532298 [ 310]-0.0000433337073 [ 311]-0.0000202970326 [ 312] 0.0018571168696
 [ 313]-0.0005372014236 [ 314] 0.0024141598558 [ 315] 0.0004417572451 [ 316] 0.0000752434401
 [ 317]-0.0011454342409 [ 318] 0.0000566766647 [ 319] 0.0000299245612 [ 320]-0.0004945666500
 [ 321]-0.0008272772926 [ 322] 0.0000248158636 [ 323]-0.0002284754428 [ 324] 0.0006418940857
 [ 325] 0.0000632008048 [ 326] 0.0000154917555 [ 327] 0.0006751902827 [ 328]-0.0009284529388
 [ 329]-0.0000775965077 [ 330]-0.0012095767604 [ 331] 0.0014126064668 [ 332]-0.0010917231975
 [ 333]-0.0009300837026 [ 334] 0.0005790155123 [ 335]-0.0012127114068 [ 336] 0.0001886983328
 [ 337] 0.0000110594840 [ 338]-0.0012973044189 [ 339]-0.0000411100147 [ 340]-0.0015246404053
 [ 341] 0.0008640584065 [ 342] 0.0020852296591 [ 343]-0.0019885486890 [ 344]-0.0004477872839
 [ 345] 0.0010076990807 [ 346] 0.0014713596847 [ 347]-0.0003374247927 [ 348]-0.0000514938185
 [ 349] 0.0009090714871 [ 350] 0.0017717294943 [ 351]-0.0014879016908 [ 352]-0.0000372381340
 [ 353] 0.0015483886514 [ 354] 0.0004596529090 [ 355] 0.0003962457679 [ 356]-0.0049909365473
 [ 357] 0.0018687740525 [ 358]-0.0012441939056 [ 359] 0.0000799559666 [ 360] 0.0012265439867
 [ 361]-0.0000885986757 [ 362] 0.0022373728536 [ 363] 0.0009735700885 [ 364] 0.0000489660724
 [ 365]-0.0041069258969 [ 366]-0.0024012296005 [ 367]-0.0000381302824 [ 368] 0.0000036422004
 [ 369]-0.0002762908662 [ 370] 0.0017413850132 [ 371]-0.0014970870496 [ 372]-0.0015537475002
 [ 373] 0.0016924022704 [ 374]-0.0024326345567 [ 375] 0.0001549437926 [ 376]-0.0007636823615
 [ 377] 0.0008424973931 [ 378]-0.0009997878125 [ 379]-0.0000952355477 [ 380] 0.0000135728129
 [ 381] 0.0009407074590 [ 382] 0.0004048123690 [ 383] 0.0007510146988 [ 384]-0.0005316659325
 [ 385]-0.0027237263147 [ 386]-0.0016264431944 [ 387]-0.0001873188173 [ 388]-0.0004285610165
 [ 389]-0.0012036653002 [ 390]-0.0008293276949 [ 391]-0.0000599603587 [ 392] 0.0000001722552
 [ 393]-0.0001300290394 [ 394]-0.0000403235009 [ 395] 0.0000853904865 [ 396] 0.0000825142488
 [ 397]-0.0000006152514 [ 398] 0.0001336567512 [ 399]-0.0005584596730 [ 400]-0.0001292739235
 [ 401]-0.0002832541904 [ 402] 0.0000117594492 [ 403] 0.0002716628854 [ 404]-0.0002982885328
 [ 405]-0.0000555272812 [ 406]-0.0000520559708 [ 407] 0.0000005244890 [ 408]-0.0001969393434
 [ 409]-0.0000687242375 [ 410]-0.0001470947372 [ 411] 0.0000726788462 [ 412]-0.0002460758949
 [ 413]-0.0003056982716 [ 414]-0.0003600583525 [ 415]-0.0000857847897 [ 416] 0.0000068420099
 [ 417]-0.0006847319082 [ 418]-0.0000488804231 [ 419]-0.0004387466753 [ 420]-0.0000980365410
 [ 421]-0.0011872532940 [ 422]-0.0005794986807 [ 423]-0.0000631866651 [ 424]-0.0001479665453
 [ 425] 0.0005112470967 [ 426]-0.0001980920972 [ 427] 0.0282290587104 [ 428] 0.0002087052094
 [ 429] 0.0014951383292 [ 430]-0.0463888601419 [ 431] 0.0014369520507 [ 432] 0.0024131891021
 [ 433]-0.0048780574598 [ 434]-0.0002036766207 [ 435] 0.0008494114605 [ 436] 0.0078202155720
 [ 437] 0.0006701680441 [ 438] 0.0006161743767 [ 439]-0.0489368474750 [ 440]-0.0022686296573
 [ 441] 0.0003553554598 [ 442]-0.0037152860786 [ 443] 0.0023049467542 [ 444] 0.1017976291978
 [ 445]-0.0043022377176 [ 446]-0.0004243145769 [ 447] 0.0044712334281 [ 448]-0.0065969822453
 [ 449] 0.0020305154809 [ 450] 0.0007333787528 [ 451]-0.0098959935592 [ 452] 0.0072077650283
 [ 453] 0.0021237220554 [ 454] 0.0009741756127 [ 455] 0.0276081938393 [ 456]-0.0097260489273
 [ 457]-0.0008314437514 [ 458] 0.0001146028730 [ 459] 0.0026746898646 [ 460] 0.0620911066010
 [ 461] 0.0016537130721 [ 462]-0.0017927739303 [ 463]-0.0007595629363 [ 464] 0.0054550380805
 [ 465] 0.0045009447449 [ 466] 0.0009236162736 [ 467]-0.0067607776640 [ 468]-0.0006415314008
 [ 469] 0.0014095073385 [ 470]-0.0096466473126 [ 471]-0.0033769654188 [ 472] 0.0005142864609
 [ 473] 0.1807055473252 [ 474] 0.0050449275409 [ 475]-0.1349235857544 [ 476] 0.0009938381025
 [ 477]-0.0005890422900 [ 478]-0.0033724322358 [ 479] 0.0014341936267 [ 480] 0.0028003414576
 [ 481] 0.0043330114584 [ 482] 0.0039056250343 [ 483] 0.0024249899863 [ 484]-0.0011271126450
 [ 485] 0.0011068662715 [ 486] 0.0071720918673 [ 487] 0.0010095662355 [ 488]-0.0767629689272
 [ 489] 0.0007274960362 [ 490]-0.0001005666485 [ 491]-0.0601413306802 [ 492]-0.0036701634080
 [ 493] 0.0758634105002 [ 494] 0.0012470584774 [ 495] 0.0018732927540 [ 496] 0.0038009042285
 [ 497]-0.0009657900986 [ 498]-0.0010686467806 [ 499] 0.0036828208437 [ 500]-0.0015977078989
 [ 501] 0.0088381645241 [ 502]-0.0656768989903 [ 503] 0.0007040982618 [ 504]-0.0964584275609
 [ 505] 0.0015608269771 [ 506] 0.0029069585172 [ 507] 0.0314550188417 [ 508] 0.0006518404649
 [ 509] 0.0046044041070 [ 510] 0.0542438987045 [ 511] 0.0022934796749 [ 512] 0.0003996433977
 [ 513]-0.0050554010314 [ 514]-0.0006084222641 [ 515]-0.0038462880805 [ 516] 0.1142981241330
 [ 517]-0.0009185150372 [ 518]-0.0032560071800 [ 519]-0.0003991244446 [ 520]-0.0015638047820
 [ 521] 0.0023403807523 [ 522] 0.0064502913015 [ 523] 0.0008096685571 [ 524]-0.0001012350599
 [ 525] 0.0021691408863 [ 526] 0.0485831184479 [ 527]-0.1039120362432 [ 528]-0.0029445876323
 [ 529] 0.0034017846552 [ 530] 0.0003135827226 [ 531] 0.0156887645182 [ 532] 0.0018312495104
 [ 533] 0.0004376559143 [ 534]-0.0000139809868 [ 535] 0.0009253458051 [ 536] 0.0030841172083
 [ 537] 0.0009845585937 [ 538]-0.0321762626489 [ 539] 0.0008031012851 [ 540] 0.0015756856798
 [ 541] 0.0006521611140 [ 542] 0.0003459677701 [ 543] 0.0017473830704 [ 544]-0.0052231388726
 [ 545]-0.0003543727747 [ 546]-0.0005148897284 [ 547]-0.0016043372892 [ 548] 0.0309113516098
 [ 549]-0.0022560333342 [ 550] 0.0007929715048 [ 551] 0.0591842645888 [ 552] 0.0000796457633
 [ 553]-0.0006477743785 [ 554] 0.0006988051311 [ 555] 0.0009695135807 [ 556] 0.0059869015993
 [ 557] 0.0243479749409 [ 558]-0.0004845093866 [ 559] 0.0010117181308 [ 560]-0.0063244534659
 [ 561]-0.0014863628888 [ 562]-0.0507865029904 [ 563]-0.0000138579670 [ 564]-0.0005046755289
 [ 565]-0.0006056492306 [ 566]-0.0005245666166 [ 567]-0.0359055905601 [ 568] 0.0009336198878
 [ 569]-0.0040800204203 [ 570]-0.1075514393381 [ 571] 0.0045379807373 [ 572] 0.0033165908753
 [ 573] 0.0017407475010 [ 574]-0.0042543988469 [ 575]-0.1607002599432 [ 576] 0.0020250361413
 [ 577] 0.0018368771488 [ 578]-0.0017735755965 [ 579] 0.0043768960360 [ 580]-0.0001562072276
 [ 581]-0.0001069460503 [ 582] 0.0144538871902 [ 583]-0.0015255939269 [ 584] 0.0240388265305
 [ 585] 0.0003689665877 [ 586]-0.0020620870494 [ 587]-0.0004693396099 [ 588]-0.0063224458168
 [ 589]-0.0005352102338 [ 590]-0.0025523447871 [ 591]-0.0018914465317 [ 592] 0.0105072399307
 [ 593] 0.0006115033378 [ 594] 0.0007845989079 [ 595]-0.0025040467128 [ 596] 0.0003531026763
 [ 597]-0.0000290160878 [ 598]-0.0024573701277 [ 599] 0.0042782827452 [ 600] 0.0042531838556
 [ 601] 0.0002700664118 [ 602]-0.0002213865204 [ 603] 0.0003956157175 [ 604] 0.0000186168415
 [ 605] 0.0000596397754 [ 606] 0.0001585299139 [ 607] 0.0000219283334 [ 608] 0.0000588040463
 [ 609]-0.0013119758993 [ 610]-0.0000295013078 [ 611]-0.0004526877177 [ 612]-0.0002523247893
 [ 613]-0.0001178499956 [ 614]-0.0002733327843 [ 615] 0.0005058203074 [ 616]-0.0185005564906
 [ 617] 0.0002662149602 [ 618] 0.0001862462093 [ 619]-0.0000560195970 [ 620]-0.0000242384109
 [ 621] 0.0026296883433 [ 622]-0.0000727584130 [ 623]-0.0001070543233 [ 624]-0.0017411692174
 [ 625]-0.0001707486124 [ 626] 0.0008356068197 [ 627]-0.0007059528400 [ 628] 0.0071604697191
 [ 629] 0.0003103472235 [ 630]-0.0005325414575 [ 631]-0.0001347217156 [ 632] 0.0016132228162
 [ 633] 0.0001450620368 [ 634]-0.0010736244314 [ 635] 0.0011471175373 [ 636] 0.0014163860828
 [ 637] 0.0000927954897 [ 638] 0.0000357052553 [ 639] 0.0002417158092 [ 640]-0.0008418859979
 [ 641]-0.0000917490794 [ 642] 0.0001100983333 [ 643] 0.0013652876033 [ 644]-0.0438694121539
 [ 645] 0.0055604854429 [ 646] 0.0000494898873 [ 647]-0.0002060622545 [ 648] 0.0012504862827
 [ 649]-0.0006537391736 [ 650]-0.0000477713471 [ 651]-0.0004231983349 [ 652] 0.0014640862100
 [ 653] 0.0694180730691 [ 654] 0.0010595025431 [ 655]-0.0009885431665 [ 656] 0.0044078357696
 [ 657]-0.0030208943891 [ 658] 0.0000430076520 [ 659] 0.0011031247472 [ 660] 0.0099835190310
 [ 661] 0.0006300374908 [ 662]-0.0625156878430 [ 663] 0.0012695812107 [ 664] 0.0002491651098
 [ 665]-0.0002986480765 [ 666] 0.0056288471724 [ 667]-0.0292684023061 [ 668]-0.0008086441168
 [ 669] 0.0004197779835 [ 670]-0.0012968079414 [ 671]-0.0037763356420 [ 672] 0.0052938619037
 [ 673]-0.0018346096188 [ 674]-0.0493989195005 [ 675]-0.0003767460502 [ 676]-0.0032845177366
 [ 677]-0.0003275273474 [ 678]-0.0001872032973 [ 679] 0.0006528870577 [ 680] 0.0003036893576
 [ 681]-0.0005003928122 [ 682] 0.0030457667798 [ 683]-0.0002951773423 [ 684]-0.0061081006027
 [ 685]-0.0189771656443 [ 686]-0.0054071744565 [ 687]-0.1599811330397 [ 688] 0.0041122397072
 [ 689] 0.0015926487377 [ 690] 0.0033922142615 [ 691] 0.0017316637669 [ 692]-0.0002154926389
 [ 693] 0.0010055555839 [ 694]-0.1412790654787 [ 695] 0.0078200050561 [ 696] 0.0034357578744
 [ 697] 0.0369121581496 [ 698] 0.0018786840002 [ 699]-0.0002100938843 [ 700] 0.0004641047293
 [ 701] 0.0023014806969 [ 702] 0.0040066164658 [ 703]-0.0032802872661 [ 704] 0.0018689330761
 [ 705] 0.0004303665013 [ 706]-0.0022725058016 [ 707] 0.0004680385388 [ 708]-0.0573237028176
 [ 709] 0.0008935508850 [ 710]-0.0007627172322 [ 711] 0.0005416348375 [ 712]-0.1178553565374
 [ 713]-0.0030930530529 [ 714]-0.0001857947486 [ 715] 0.0020203254460 [ 716]-0.0002541531443
 [ 717] 0.0028483819912 [ 718]-0.0503865714354 [ 719] 0.0014990462900 [ 720]-0.0009927584206
 [ 721]-0.0002487891506 [ 722]-0.0010491373526 [ 723]-0.0016220215454 [ 724] 0.0033196959358
 [ 725]-0.0118381414882 [ 726]-0.0000844836130 [ 727]-0.0022354926826 [ 728] 0.1200180001746
 [ 729]-0.0033872255534 [ 730]-0.0024199326840 [ 731]-0.0001039547754 [ 732] 0.0119961316769
 [ 733]-0.0015107636113 [ 734] 0.0005028985004 [ 735]-0.0001907494633 [ 736]-0.0003898368579
 [ 737] 0.0037031618974 [ 738] 0.0060546136705 [ 739]-0.0014713325755 [ 740] 0.0031850396920
 [ 741] 0.0010321034265 [ 742]-0.1095629846768 [ 743]-0.0003707402326 [ 744]-0.0004554510315
 [ 745]-0.0616223959538 [ 746] 0.0018066556931 [ 747]-0.0025522483106 [ 748]-0.0304313279590
 [ 749] 0.0002024691060 [ 750]-0.0003129765111 [ 751] 0.0009432090424 [ 752]-0.0269838174652
 [ 753] 0.0013124692797 [ 754] 0.0000716436511 [ 755]-0.0016814803612 [ 756]-0.0004092652636
 [ 757] 0.0000572760798 [ 758]-0.0001675545937 [ 759]-0.0019290328583 [ 760]-0.0003457727001
 [ 761]-0.0009725453357 [ 762] 0.0002530000782 [ 763]-0.0283157013148 [ 764]-0.0017618976459
 [ 765]-0.0039175169806 [ 766]-0.0008388676817 [ 767] 0.0015306377868 [ 768] 0.0023237275772
 [ 769]-0.0003319577802 [ 770]-0.0007405010659 [ 771]-0.0013388125855 [ 772] 0.0016058228299
 [ 773]-0.0009041278352 [ 774] 0.0452446281020 [ 775] 0.0013973547934 [ 776] 0.0002940867162
 [ 777]-0.0041303328700 [ 778] 0.0160399634057 [ 779] 0.0006146058544 [ 780] 0.0010650673964
 [ 781] 0.0001017354028 [ 782]-0.0062338236526 [ 783] 0.0032476734796 [ 784]-0.0015019567059
 [ 785]-0.1059358496056 [ 786] 0.0003525538546 [ 787] 0.1349512766587 [ 788] 0.0048395003054
 [ 789] 0.0051419174820 [ 790]-0.0571153957771 [ 791]-0.0060774823630 [ 792] 0.0004003977793
 [ 793] 0.0004363686438 [ 794] 0.0039014620657 [ 795]-0.0003986403809 [ 796] 0.0010945086895
 [ 797]-0.0007290073965 [ 798] 0.0009199359027 [ 799] 0.0006136416606 [ 800]-0.0012036602684
 [ 801] 0.0001722866452 [ 802]-0.0009303019638 [ 803] 0.0003798949229 [ 804]-0.0006953395633
 [ 805]-0.0003267469853 [ 806]-0.0194893347535 [ 807] 0.0013965945636 [ 808] 0.0001274352216
 [ 809] 0.0014147355357 [ 810]-0.0007195814847 [ 811]-0.0050549601706 [ 812]-0.0002384559206
 [ 813]-0.0001383246767 [ 814]-0.0002265016233 [ 815]-0.0004854032628 [ 816] 0.0006389317455
 [ 817] 0.0000078945950 [ 818]-0.0018292779282 [ 819]-0.0000025802688 [ 820] 0.0000292790874
 [ 821] 0.0002165012875 [ 822] 0.0000361035113 [ 823] 0.0007656528821 [ 824]-0.0000574009702
 [ 825]-0.0007700479183 [ 826] 0.0000568712778 [ 827]-0.0000494107334 [ 828]-0.0158891215133
 [ 829] 0.0005554191360 [ 830]-0.0001654376603 [ 831] 0.0003782256395 [ 832]-0.0000296835201
 [ 833] 0.0008489823281 [ 834]-0.0000833778475 [ 835]-0.0001087404169 [ 836]-0.0002245369605
 [ 837] 0.0000466100205 [ 838]-0.0003158039743 [ 839]-0.0001266499386 [ 840]-0.0002536950787
 [ 841]-0.0002189970784 [ 842]-0.0098952227427 [ 843]-0.0010828241994 [ 844]-0.0002161868274
 [ 845]-0.0001199116492 [ 846]-0.0002064213488 [ 847]-0.0022969026972 [ 848]-0.0000404314263
 [ 849]-0.0000462590878 [ 850]-0.0000788217479 [ 851] 0.0001039744899 [ 852] 0.0004132932123
 [ 853] 0.0067764590590 [ 854] 0.0002244428641 [ 855] 0.0000318712134 [ 856]-0.0097711548251
 [ 857] 0.0006773583424 [ 858] 0.0037970519712 [ 859]-0.0006991082604 [ 860] 0.0003034563835
 [ 861] 0.0007241475453 [ 862]-0.0010457439169 [ 863]-0.0024233723919 [ 864]-0.0009428375306
 [ 865]-0.0147572876524 [ 866]-0.0010078586225 [ 867] 0.0004140855707 [ 868]-0.0038500736007
 [ 869] 0.0033422874132 [ 870] 0.0286308944582 [ 871] 0.0007437928086 [ 872]-0.0000978335051
 [ 873] 0.0048327123766 [ 874] 0.0001203097252 [ 875] 0.0008715514727 [ 876]-0.0008232963937
 [ 877]-0.0110882127855 [ 878]-0.0011830876924 [ 879] 0.0036582762366 [ 880] 0.0004391257478
 [ 881]-0.0069079534634 [ 882] 0.0015474660718 [ 883] 0.0004207982708 [ 884] 0.0000302681065
 [ 885] 0.0013978078156 [ 886] 0.0191068587936 [ 887] 0.0010520733841 [ 888]-0.0010015735702
 [ 889]-0.0013737475631 [ 890]-0.0007564498101 [ 891]-0.0053821350257 [ 892] 0.0018608950029
 [ 893]-0.0017549493849 [ 894]-0.0035118934051 [ 895] 0.0028753583789 [ 896]-0.0036975716919
 [ 897]-0.0036053900036 [ 898]-0.0004176767053 [ 899] 0.0489138316541 [ 900] 0.0013197952150
 [ 901]-0.0090384932221 [ 902] 0.0009301863557 [ 903] 0.0004093530871 [ 904] 0.0031393068105
 [ 905] 0.0020531474980 [ 906]-0.0000855452882 [ 907] 0.0007387666531 [ 908] 0.0049802479324
 [ 909] 0.0025094490125 [ 910] 0.0000486050881 [ 911]-0.0022617063436 [ 912] 0.0197015572200
 [ 913] 0.0009824264726 [ 914]-0.0079425859924 [ 915] 0.0009498755913 [ 916]-0.0020481416719
 [ 917] 0.0084151228817 [ 918] 0.0022650282141 [ 919] 0.0375718015832 [ 920] 0.0016844440126
 [ 921] 0.0009052988927 [ 922]-0.0002344983284 [ 923]-0.0011824475222 [ 924] 0.0017638091340
 [ 925] 0.0009315757934 [ 926]-0.0020932982152 [ 927] 0.0015362991808 [ 928]-0.0088802440759
 [ 929] 0.0000025921921 [ 930]-0.0174893025387 [ 931] 0.0002828944725 [ 932] 0.0026330676212
 [ 933] 0.0043362261202 [ 934] 0.0004502685061 [ 935]-0.0023235339833 [ 936] 0.0170165859939
 [ 937] 0.0027851327145 [ 938] 0.0000893646374 [ 939]-0.0032164549267 [ 940]-0.0018912045205
 [ 941]-0.0013766299106 [ 942] 0.0381841657901 [ 943]-0.0015215012513 [ 944]-0.0022811075395
 [ 945]-0.0003354957924 [ 946]-0.0024764802523 [ 947] 0.0009594201622 [ 948] 0.0029583831865
 [ 949] 0.0002398408922 [ 950]-0.0001878644781 [ 951] 0.0026805441339 [ 952] 0.0113723484777
 [ 953]-0.0124056213765 [ 954]-0.0001315346448 [ 955] 0.0006750725957 [ 956]-0.0009070293971
 [ 957] 0.0048032785916 [ 958] 0.0000448869031 [ 959]-0.0002540116074 [ 960]-0.0007609318454
 [ 961] 0.0000417608054 [ 962] 0.0011253664850 [ 963] 0.0010951388282 [ 964]-0.0120081016708
 [ 965]-0.0000061031296 [ 966] 0.0011329919259 [ 967]-0.0014996421113 [ 968] 0.0000990038703
 [ 969]-0.0011770809015 [ 970]-0.0022976186861 [ 971]-0.0010975606022 [ 972]-0.0012066396601
 [ 973] 0.0001377592546 [ 974]-0.0174673979144 [ 975]-0.0004302348275 [ 976]-0.0002910310823
 [ 977] 0.0123951251777 [ 978]-0.0005038036529 [ 979]-0.0033125762341 [ 980] 0.0012304967365
 [ 981] 0.0027411013150 [ 982] 0.0002416473023 [ 983] 0.0059795810507 [ 984] 0.0013461630614
 [ 985] 0.0019889323462 [ 986]-0.0040084743375 [ 987]-0.0006682743842 [ 988]-0.0218770717623
 [ 989] 0.0022134920765 [ 990]-0.0017848996781 [ 991]-0.0004600745455 [ 992] 0.0020692224190
 [ 993]-0.0119931597577 [ 994] 0.0010692186864 [ 995]-0.0061701971220 [ 996]-0.0216204331707
 [ 997] 0.0003356691440 [ 998] 0.0009817402724 [ 999] 0.0016685885939 [1000]-0.0011219536534
 [1001]-0.0395938401221 [1002] 0.0013856198991 [1003] 0.0007474348883 [1004]-0.0047960085187
 [1005]-0.0007645053296 [1006]-0.0001054514428 [1007] 0.0000744650675 [1008] 0.0040745144940
 [1009] 0.0016322810737 [1010]-0.0206003339664 [1011]-0.0025323780148 [1012] 0.0005466851955
 [1013]-0.0032488623546 [1014]-0.0075690416307 [1015]-0.0008899650632 [1016] 0.0002232204702
 [1017]-0.0026047698875 [1018] 0.0026632119524 [1019] 0.0001784655701 [1020] 0.0009517121047
 [1021]-0.0006392698518 [1022] 0.0005407856027 [1023]-0.0005229996416 [1024]-0.0035200571054
 [1025] 0.0000760812342 [1026]-0.0047702210057 [1027]-0.0007240635276 [1028]-0.0015771206190
 [1029]-0.0010928394941 [1030]-0.0000477737279 [1031] 0.0000295641034 [1032]-0.0006004273849
 [1033]-0.0000642021918 [1034] 0.0001127079337 [1035]-0.0006647216565 [1036]-0.0000196897258
 [1037]-0.0001091697877 [1038]-0.0007141540658 [1039]-0.0002334529077 [1040]-0.0004216466813
 [1041] 0.0001693293006 [1042]-0.0048970104507 [1043]-0.0002950065431 [1044]-0.0001415802397
 [1045]-0.0000709901444 [1046] 0.0000146178805 [1047]-0.0026983354639 [1048]-0.0001605059873
 [1049]-0.0002397512329 [1050]-0.0022691834273 [1051]-0.0002819598687 [1052]-0.0001130941072
 [1053]-0.0009255226105 [1054] 0.0017152564716 [1055] 0.0000868302202 [1056]-0.0007428290817
 [1057]-0.0000788876223 [1058] 0.0001910525358 [1059] 0.0000181979723 [1060]-0.0015518008007
 [1061]-0.0001051149985 [1062]-0.0016481810494 [1063]-0.0002544965965 [1064] 0.0006602809014
 [1065]-0.0002509050627 [1066]-0.0904238754288 [1067]-0.0006430289695 [1068]-0.0053574765165
 [1069] 0.1584128560321 [1070]-0.0045528750328 [1071]-0.0122944807795 [1072] 0.0180280415263
 [1073] 0.0009473007075 [1074]-0.0037037750245 [1075]-0.0234960153311 [1076] 0.0216571667697
 [1077]-0.0007302553820 [1078] 0.1321962291598 [1079] 0.0063586163891 [1080]-0.0018132825617
 [1081] 0.0152248615247 [1082]-0.0107989178875 [1083]-0.2843085355510 [1084] 0.0135333616842
 [1085] 0.0009120612039 [1086]-0.0208498183050 [1087] 0.0202370497448 [1088]-0.0053129176248
 [1089]-0.0020834462084 [1090] 0.0542813804732 [1091]-0.0232622069886 [1092]-0.0112772729183
 [1093]-0.0029096788715 [1094]-0.0800863057973 [1095] 0.0307314188026 [1096] 0.0023897030884
 [1097]-0.0004217112986 [1098]-0.0106704623612 [1099]-0.1878739012737 [1100]-0.0059033025975
 [1101] 0.0069552350042 [1102] 0.0047772290673 [1103]-0.0167378958317 [1104] 0.0132899546983
 [1105]-0.0050510155590 [1106]-0.0097592310768 [1107] 0.0067877646617 [1108]-0.0078227149201
 [1109] 0.0348040280012 [1110] 0.0174185773706 [1111] 0.0009426028881 [1112]-0.4558882510580
 [1113]-0.0100903384075 [1114] 0.2571910247046 [1115]-0.0034272210935 [1116] 0.0002984602346
 [1117] 0.0074939913286 [1118]-0.0048267714362 [1119]-0.0119339353978 [1120]-0.0064593193371
 [1121]-0.0184354529946 [1122]-0.0106821182720 [1123] 0.0010969339096 [1124]-0.0022380943223
 [1125]-0.0111506837642 [1126]-0.0033620168878 [1127] 0.1679161930799 [1128]-0.0047662691610
 [1129] 0.0029053498441 [1130] 0.1053246187921 [1131] 0.0116208655255 [1132]-0.2118448457981
 [1133]-0.0057282693285 [1134]-0.0051768111621 [1135]-0.0137364757552 [1136] 0.0042388248857
 [1137] 0.0008546623933 [1138]-0.0072437049600 [1139] 0.0090666679109 [1140]-0.0301892218778
 [1141] 0.1263512619933 [1142]-0.0018573815294 [1143] 0.2320819801392 [1144]-0.0024244561346
 [1145]-0.0131872417761 [1146]-0.0750595589830 [1147]-0.0016460312482 [1148]-0.0118947954268
 [1149]-0.1379232764274 [1150]-0.0119976655159 [1151]-0.0011573512373 [1152] 0.0188901610940
 [1153] 0.0049594258051 [1154] 0.0090952205294 [1155]-0.3055476306186 [1156] 0.0054720754435
 [1157] 0.0123387421108 [1158] 0.0016811334093 [1159] 0.0082995297717 [1160]-0.0100134553547
 [1161]-0.0018348103016 [1162]-0.0008336032219 [1163] 0.0004304640412 [1164]-0.0114220553172
 [1165]-0.0933799469860 [1166] 0.2047938855841 [1167] 0.0072632134120 [1168]-0.0062137354397
 [1169] 0.0010729361672 [1170]-0.0571413174428 [1171]-0.0017455679205 [1172]-0.0006044972432
 [1173] 0.0018136717200 [1174]-0.0006363512812 [1175]-0.0109402296929 [1176]-0.0049287963149
 [1177] 0.1022818941566 [1178]-0.0005041132909 [1179]-0.0067908354780 [1180]-0.0007794240735
 [1181]-0.0007951522251 [1182]-0.0054401024124 [1183] 0.0358088347950 [1184] 0.0032914328840
 [1185] 0.0031454518670 [1186] 0.0053626392936 [1187]-0.0225044030495 [1188] 0.0087940109601
 [1189] 0.0008120538629 [1190]-0.1689530176514 [1191] 0.0015808835699 [1192] 0.0047633507299
 [1193]-0.0036225470158 [1194]-0.0060126210610 [1195]-0.0218271795085 [1196]-0.0330664328320
 [1197] 0.0033741285560 [1198]-0.0052997569389 [1199] 0.0278280455502 [1200] 0.0034725298268
 [1201] 0.1515539119142 [1202]-0.0018287772449 [1203] 0.0052749291260 [1204] 0.0022893571377
 [1205]-0.0013011681411 [1206] 0.0827644505614 [1207]-0.0042691343439 [1208] 0.0234134507963
 [1209] 0.2110215312753 [1210]-0.0132608999325 [1211]-0.0065337959722 [1212]-0.0078204419573
 [1213] 0.0085333187408 [1214] 0.3803420712348 [1215]-0.0099936667659 [1216]-0.0052990716219
 [1217] 0.0144747726526 [1218]-0.0175918777560 [1219] 0.0005021549030 [1220]-0.0000923464183
 [1221]-0.0807153764474 [1222] 0.0036937351092 [1223]-0.0682295237592 [1224]-0.0021171968279
 [1225] 0.0052644292211 [1226] 0.0040961443211 [1227] 0.0334022111571 [1228] 0.0034104131351
 [1229] 0.0088831614364 [1230] 0.0095728490839 [1231]-0.0335292472672 [1232]-0.0015280573053
 [1233]-0.0045687473034 [1234] 0.0081760737374 [1235]-0.0032618189323 [1236] 0.0010820375384
 [1237] 0.0140268768821 [1238]-0.0155894340588 [1239]-0.0040962184129 [1240]-0.0005151979506
 [1241] 0.0015746861256 [1242]-0.0008995764235 [1243] 0.0000754856321 [1244]-0.0001732128371
 [1245]-0.0024537389448 [1246] 0.0000592337583 [1247]-0.0002884433355 [1248] 0.0048353871342
 [1249] 0.0001390049436 [1250] 0.0019967289486 [1251] 0.0017767413074 [1252] 0.0005312211868
 [1253] 0.0012153643959 [1254]-0.0011477006082 [1255] 0.0431428173815 [1256]-0.0004498996263
 [1257]-0.0012087186290 [1258] 0.0002708191098 [1259]-0.0000206678859 [1260]-0.0031743489900
 [1261] 0.0003307431962 [1262] 0.0006141113567 [1263] 0.0103335318997 [1264] 0.0010580693226
 [1265]-0.0028420600576 [1266] 0.0034572911056 [1267]-0.0192358200790 [1268]-0.0007131379513
 [1269] 0.0032085759029 [1270] 0.0006535465152 [1271]-0.0054376285753 [1272]-0.0001664023765
 [1273] 0.0061361168767 [1274]-0.0044584455123 [1275]-0.0011113953397 [1276]-0.0001715733330
 [1277]-0.0004689059228 [1278]-0.0007415932995 [1279]-0.0038581247990 [1280] 0.0001250859078
 [1281] 0.0004649634594 [1282] 0.0066140826859 [1283]-0.1924015795834 [1284] 0.0229205407474
 [1285] 0.0002023356831 [1286]-0.0004440444545 [1287] 0.0058920079863 [1288]-0.0029452731500
 [1289] 0.0001442484009 [1290]-0.0018242688245 [1291] 0.0061787625409 [1292] 0.2788053839198
 [1293] 0.0046379209443 [1294]-0.0037501959896 [1295] 0.0186831130278 [1296]-0.0126260404070
 [1297] 0.0000713077775 [1298] 0.0033097017509 [1299] 0.0403329465971 [1300] 0.0022818428738
 [1301]-0.2279437421473 [1302] 0.0044844222903 [1303] 0.0013239129922 [1304]-0.0012529690014
 [1305] 0.0240069793004 [1306]-0.1148769390231 [1307]-0.0034541913370 [1308] 0.0022523637693
 [1309]-0.0037932316795 [1310]-0.0305428090155 [1311] 0.0207126574472 [1312]-0.0088037381402
 [1313]-0.2393568350850 [1314]-0.0015830593084 [1315]-0.0087142084153 [1316]-0.0016501915547
 [1317]-0.0013372361589 [1318] 0.0058574864409 [1319] 0.0019895064444 [1320]-0.0023207939863
 [1321] 0.0144776283757 [1322]-0.0013829959720 [1323]-0.0271036354146 [1324]-0.0805977126265
 [1325]-0.0207480381992 [1326]-0.5265028443854 [1327] 0.0156859664586 [1328] 0.0091172249296
 [1329] 0.0110665069655 [1330] 0.0061850185379 [1331]-0.0006103192969 [1332] 0.0035254742364
 [1333]-0.4747603019205 [1334] 0.0283845067778 [1335] 0.0133936568128 [1336] 0.1078575004543
 [1337] 0.0050746594887 [1338]-0.0005487112125 [1339] 0.0011848954920 [1340] 0.0087037139032
 [1341] 0.0133629327277 [1342]-0.0136764698271 [1343] 0.0072741896205 [1344] 0.0015630161658
 [1345]-0.0093107712982 [1346] 0.0041861168407 [1347]-0.1893310937681 [1348] 0.0025353348692
 [1349]-0.0033976781759 [1350] 0.0022616379562 [1351]-0.4098068391243 [1352]-0.0138561052878
 [1353]-0.0007671750953 [1354] 0.0072944560114 [1355] 0.0020005240711 [1356] 0.0099095945892
 [1357]-0.1523374413246 [1358] 0.0050616302592 [1359]-0.0043500365880 [1360]-0.0013497294528
 [1361]-0.0041075883152 [1362]-0.0069153610815 [1363] 0.0146295447531 [1364]-0.0625740630941
 [1365]-0.0005044796643 [1366]-0.0118039698930 [1367] 0.3836076323272 [1368]-0.0123640525110
 [1369]-0.0095223603489 [1370]-0.0009045536463 [1371] 0.0659753313939 [1372]-0.0054556857638
 [1373] 0.0016815789423 [1374]-0.0001747271254 [1375]-0.0016922664083 [1376] 0.0262809516875
 [1377] 0.0217201018906 [1378]-0.0051666478299 [1379] 0.0123205624193 [1380] 0.0037881122294
 [1381]-0.3802350923880 [1382]-0.0039175639229 [1383]-0.0023759283023 [1384]-0.2116701076090
 [1385] 0.0035765599624 [1386]-0.0044231729537 [1387]-0.0828987159571 [1388] 0.0009052060247
 [1389]-0.0007506737300 [1390] 0.0038992871993 [1391]-0.0592188706594 [1392] 0.0072922532838
 [1393]-0.0001258100830 [1394]-0.0030988528505 [1395]-0.0010555439964 [1396]-0.0005908841060
 [1397]-0.0021523295733 [1398]-0.0093799093412 [1399]-0.0009141433361 [1400]-0.0032649883478
 [1401] 0.0004763976564 [1402]-0.0874920282362 [1403]-0.0066472308218 [1404]-0.0036549770000
 [1405]-0.0031300314840 [1406] 0.0069675243951 [1407] 0.0117440416246 [1408]-0.0017651520543
 [1409]-0.0006548241595 [1410]-0.0072029264351 [1411] 0.0054359467216 [1412]-0.0033589882825
 [1413] 0.0777409110704 [1414] 0.0030941823682 [1415] 0.0018771672765 [1416]-0.0123920897264
 [1417]-0.0026465256247 [1418] 0.0027914728175 [1419] 0.0034400981864 [1420] 0.0006458922940
 [1421]-0.0252829605234 [1422] 0.0110587754159 [1423]-0.0052632073505 [1424]-0.3371266089347
 [1425] 0.0032092416753 [1426] 0.4450922797307 [1427] 0.0185101608739 [1428] 0.0175119759557
 [1429]-0.2223729642211 [1430]-0.0259806974329 [1431] 0.0010700020379 [1432] 0.0008272347275
 [1433] 0.0159205917393 [1434]-0.0019057860369 [1435] 0.0037827969682 [1436]-0.0030243488838
 [1437] 0.0030072668776 [1438] 0.0024036952890 [1439]-0.0051516998813 [1440] 0.0005922804765
 [1441]-0.0061066105946 [1442] 0.0012151104867 [1443]-0.0027187286451 [1444]-0.0020250016920
 [1445]-0.0840910801203 [1446] 0.0049169266466 [1447] 0.0007046277109 [1448] 0.0062376703390
 [1449]-0.0020088193344 [1450]-0.0192676132951 [1451]-0.0011798337045 [1452]-0.0004973569064
 [1453]-0.0007808150517 [1454]-0.0024914231248 [1455] 0.0014737275601 [1456]-0.0000952847716
 [1457]-0.0082712917242 [1458]-0.0000306650115 [1459] 0.0000226209917 [1460] 0.0004928790075
 [1461] 0.0001546694420 [1462] 0.0029565105296 [1463]-0.0001463368671 [1464]-0.0028616690342
 [1465] 0.0001368103213 [1466]-0.0005548778966 [1467]-0.0524643253164 [1468] 0.0020652320190
 [1469]-0.0006767170369 [1470] 0.0014821030499 [1471]-0.0002555805075 [1472] 0.0023484231209
 [1473]-0.0003237248840 [1474]-0.0003305383671 [1475]-0.0008206052833 [1476] 0.0001623250243
 [1477]-0.0019933219633 [1478]-0.0004201292357 [1479]-0.0009635642150 [1480]-0.0010669624035
 [1481]-0.0387771517975 [1482]-0.0041818565258 [1483]-0.0011453585974 [1484]-0.0005494992554
 [1485]-0.0009806145687 [1486]-0.0087031872373 [1487]-0.0002089820015 [1488]-0.0001620625529
 [1489]-0.0002714884988 [1490] 0.0007270525475 [1491] 0.0012206596455 [1492]-0.0933224669292
 [1493]-0.0005178558537 [1494]-0.0024159882173 [1495] 0.1620539213544 [1496]-0.0047511240041
 [1497] 0.0025489784175 [1498] 0.0128211673960 [1499] 0.0004536469805 [1500] 0.0001907133240
 [1501]-0.0197031786660 [1502] 0.0116712728108 [1503]-0.0028895418805 [1504] 0.1718771019950
 [1505] 0.0079625912777 [1506] 0.0001421722088 [1507] 0.0069514849870 [1508] 0.0014852640263
 [1509]-0.3286948669768 [1510] 0.0096394719176 [1511] 0.0011941167886 [1512] 0.0022920416075
 [1513] 0.0174879170743 [1514]-0.0060234778340 [1515]-0.0017407665181 [1516] 0.0390717828501
 [1517]-0.0187773977826 [1518] 0.0031544574215 [1519]-0.0036957405242 [1520]-0.1066199519027
 [1521] 0.0217124002989 [1522] 0.0012071692812 [1523]-0.0006990509076 [1524]-0.0005409016249
 [1525]-0.2427961110227 [1526]-0.0066166992195 [1527] 0.0024527357886 [1528]-0.0014839712115
 [1529]-0.0133035023737 [1530]-0.0294786716746 [1531] 0.0015228235987 [1532]-0.0145547750853
 [1533] 0.0016073380495 [1534] 0.0025425811904 [1535] 0.0163180777264 [1536]-0.0032649068001
 [1537]-0.0026946985181 [1538]-0.5221150139098 [1539]-0.0132082970859 [1540] 0.4426727340848
 [1541]-0.0007742666593 [1542] 0.0026653754818 [1543] 0.0135950184378 [1544]-0.0053049346164
 [1545]-0.0061484445322 [1546]-0.0119324933835 [1547] 0.0033333354424 [1548] 0.0010839288031
 [1549] 0.0031990396282 [1550]-0.0037635334185 [1551]-0.0169577548739 [1552]-0.0016186995624
 [1553] 0.2569291002377 [1554] 0.0019654366305 [1555]-0.0032857514589 [1556] 0.1959753282700
 [1557] 0.0113000873443 [1558]-0.2170039444125 [1559] 0.0007623828369 [1560]-0.0048924303877
 [1561]-0.0065213355260 [1562]-0.0005091078731 [1563] 0.0039078666680 [1564]-0.0101920602176
 [1565]-0.0025779927064 [1566]-0.0182709673019 [1567] 0.1806756229370 [1568]-0.0010788949499
 [1569] 0.2800762367571 [1570]-0.0037368892818 [1571]-0.0000256695451 [1572]-0.0830110308706
 [1573]-0.0007987841165 [1574]-0.0103067643983 [1575]-0.1840990100014 [1576] 0.0028116413650
 [1577]-0.0023427282359 [1578] 0.0068313757314 [1579]-0.0031216629553 [1580] 0.0094343057070
 [1581]-0.3001906798129 [1582]-0.0022335869887 [1583] 0.0045408364503 [1584] 0.0015300586064
 [1585]-0.0019497011015 [1586]-0.0031992211570 [1587]-0.0148971108986 [1588]-0.0012375765679
 [1589] 0.0001026199953 [1590] 0.0032488415148 [1591]-0.1383665923082 [1592] 0.3250306019495
 [1593] 0.0097689528122 [1594]-0.0094498579008 [1595]-0.0027330759881 [1596]-0.0625618996212
 [1597]-0.0049650622400 [1598]-0.0009767493936 [1599]-0.0020125991735 [1600]-0.0024248154193
 [1601]-0.0041571547560 [1602]-0.0042282813149 [1603] 0.0974542062319 [1604]-0.0012128513983
 [1605] 0.0005343534497 [1606]-0.0031654701993 [1607]-0.0002762238006 [1608]-0.0034193855657
 [1609] 0.0359249056575 [1610]-0.0018149931151 [1611]-0.0012252783845 [1612] 0.0033554069242
 [1613]-0.1155507965163 [1614] 0.0081159045020 [1615]-0.0025907569559 [1616]-0.1481201766353
 [1617]-0.0011645867573 [1618]-0.0038152157696 [1619] 0.0010234774791 [1620] 0.0028557741802
 [1621]-0.0126811883593 [1622] 0.0135079126908 [1623] 0.0002549172263 [1624] 0.0015634763481
 [1625] 0.0061300478999 [1626] 0.0014107453263 [1627] 0.1105578166716 [1628] 0.0014644065860
 [1629]-0.0036701926357 [1630] 0.0004770330570 [1631] 0.0034546578206 [1632] 0.0884117294992
 [1633]-0.0009458801582 [1634]-0.0079690695919 [1635] 0.2966362542924 [1636]-0.0110288451582
 [1637]-0.0076966022040 [1638] 0.0007448846223 [1639] 0.0115700675722 [1640] 0.4757836956475
 [1641] 0.0017591168772 [1642]-0.0054057411469 [1643]-0.0091458910111 [1644]-0.0064305977043
 [1645] 0.0002221994444 [1646] 0.0005045195244 [1647]-0.0345926773879 [1648] 0.0058810185237
 [1649]-0.0770542858417 [1650]-0.0011029254073 [1651] 0.0062850422159 [1652]-0.0041074443935
 [1653] 0.0029699965086 [1654]-0.0010993847377 [1655] 0.0071049438155 [1656] 0.0006564479807
 [1657]-0.0475461251138 [1658]-0.0020694815894 [1659] 0.0012300455026 [1660] 0.0044488844635
 [1661] 0.0017729314419 [1662]-0.0008269761799 [1663]-0.0048896360211 [1664]-0.0074685340576
 [1665]-0.0126308734320 [1666]-0.0013674082832 [1667]-0.0014034888571 [1668]-0.0015185811291
 [1669]-0.0001456926399 [1670]-0.0002355973517 [1671]-0.0008316013365 [1672] 0.0001444465126
 [1673] 0.0000966921329 [1674] 0.0054177591795 [1675] 0.0001297351833 [1676] 0.0004603858269
 [1677]-0.0010701827419 [1678] 0.0001991699878 [1679]-0.0002365305704 [1680]-0.0013222419379
 [1681] 0.0534356719722 [1682]-0.0010455670634 [1683] 0.0002013310152 [1684]-0.0000552175666
 [1685] 0.0000852299335 [1686]-0.0100895183471 [1687]-0.0001412565500 [1688]-0.0003067190586
 [1689]-0.0000441781117 [1690]-0.0003476607188 [1691]-0.0023539351892 [1692] 0.0002823081948
 [1693]-0.0259495861772 [1694]-0.0009560170698 [1695]-0.0010803749687 [1696]-0.0002090851483
 [1697]-0.0029799322528 [1698]-0.0004079001585 [1699]-0.0021725188148 [1700]-0.0017763843606
 [1701]-0.0041919291630 [1702]-0.0004784982328 [1703] 0.0006626212207 [1704]-0.0005058007375
 [1705]-0.0002632887189 [1706]-0.0442070669153 [1707] 0.0033932848348 [1708] 0.0002453135494
 [1709]-0.0006890416965 [1710] 0.2255445826213 [1711]-0.0047966908369 [1712] 0.0749706366989
 [1713] 0.1465878623455 [1714] 0.0089127742966 [1715]-0.0007620308013 [1716] 0.0044015882388
 [1717] 0.0008702361357 [1718]-0.0004934462790 [1719] 0.0275922800539 [1720]-0.0010180334152
 [1721] 0.2146244303730 [1722]-0.0006753780835 [1723]-0.0083466646333 [1724] 0.1379768878158
 [1725] 0.4619353447947 [1726]-0.0051832689833 [1727]-0.0003242154450 [1728] 0.0581595159214
 [1729]-0.0002042114715 [1730] 0.0147018128439 [1731] 0.2898232804372 [1732] 0.0004912956106
 [1733]-0.0004524190383 [1734]-0.0165544858863 [1735]-0.1264124906726 [1736]-0.0000980613173
 [1737] 0.2485285560895 [1738]-0.0006498927034 [1739] 0.0011977528151 [1740]-0.0028320469585
 [1741] 0.0165336788848 [1742] 0.0044368059642 [1743] 0.0000121143913 [1744] 0.0455237830009
 [1745] 0.0003034014541 [1746] 0.0023676589330 [1747] 0.2000863036760 [1748]-0.0064352183090
 [1749]-0.2608692957736 [1750]-0.0038336216152 [1751]-0.0017231122356 [1752]-0.0051117574593
 [1753] 0.0035407608211 [1754] 0.1226366410844 [1755] 0.3817213377001 [1756]-0.0063958649108
 [1757]-0.0100025537533 [1758] 0.0162535829764 [1759]-0.0100153123353 [1760] 0.3274346555236
 [1761] 0.0959368278557 [1762] 0.0020479510494 [1763] 0.0508806069662 [1764] 0.0004101875671
 [1765]-0.0002390584998 [1766] 0.0014935661469 [1767] 0.2924303987221 [1768]-0.2775972101756
 [1769] 0.0019439545929 [1770]-0.0121562510741 [1771]-0.0000601818641 [1772]-0.0256031366260
 [1773] 0.0008592576038 [1774] 0.0158810790466 [1775] 0.0346848269358 [1776]-0.0017762360430
 [1777]-0.0047404956097 [1778]-0.1094133240383 [1779] 0.0086095216836 [1780] 0.0014386917056
 [1781] 0.0161665775467 [1782] 0.0014996662796 [1783]-0.0028745942775 [1784] 0.0056439083982
 [1785]-0.0004511864802 [1786]-0.0686454025485 [1787] 0.0058580453605 [1788]-0.0007816755069
 [1789] 0.0149216284210 [1790] 0.0003796168659 [1791] 0.0035883119807 [1792]-0.2063235502336
 [1793] 0.0011030436654 [1794]-0.0005433615359 [1795]-0.1692287552418 [1796] 0.0006472374030
 [1797]-0.0000778566247 [1798] 0.1749382903907 [1799] 0.0054285069317 [1800]-0.0002900779207
 [1801]-0.0086815468235 [1802] 0.0019357532401 [1803] 0.3864395027141 [1804]-0.0010365049870
 [1805] 0.0022167267459 [1806] 0.0082755348464 [1807]-0.0061875251960 [1808]-0.1197497163059
 [1809]-0.0001631817729 [1810]-0.0060101576401 [1811] 0.0374370836516 [1812]-0.0915879796980
 [1813]-0.0026369718609 [1814] 0.0026726603038 [1815]-0.0010918796854 [1816]-0.0000361627314
 [1817]-0.0023363993750 [1818] 0.0647344903163 [1819] 0.0045506204521 [1820]-0.0903948894176
 [1821] 0.0072044414676 [1822] 0.0000036739060 [1823]-0.0161672898204 [1824]-0.1605625036504
 [1825]-0.0050293446852 [1826]-0.0015196700702 [1827]-0.0061733836656 [1828]-0.0048958605924
 [1829]-0.0009505815429 [1830]-0.0012104808636 [1831] 0.0046741464699 [1832] 0.0766781563271
 [1833] 0.1786182448699 [1834] 0.0066342737596 [1835] 0.0004248376344 [1836]-0.0488880302886
 [1837] 0.0186762276729 [1838]-0.0048524901316 [1839]-0.0021720429297 [1840]-0.0001580920552
 [1841]-0.0048103573288 [1842]-0.2383759025700 [1843]-0.0033322649235 [1844]-0.0018978957069
 [1845] 0.0002709642703 [1846]-0.0007564949762 [1847]-0.1388094487937 [1848] 0.0016388622085
 [1849]-0.0068646025259 [1850]-0.0035878505493 [1851]-0.1853976498171 [1852] 0.0042574608820
 [1853] 0.0022414700863 [1854] 0.2862819911542 [1855]-0.0011201393530 [1856]-0.4844793247937
 [1857] 0.0201436295639 [1858] 0.0543303402748 [1859] 0.0006766355563 [1860] 0.0001997637672
 [1861]-0.0032509663700 [1862]-0.0008780868053 [1863] 0.0347496730924 [1864]-0.0053010902872
 [1865]-0.0938309613012 [1866]-0.0002697807574 [1867]-0.0646822788423 [1868]-0.0038916892758
 [1869]-0.0003759443591 [1870]-0.0002904157017 [1871]-0.0009846499140 [1872]-0.0175819759254
 [1873] 0.0019647761310 [1874] 0.1187273889258 [1875]-0.0247531330168 [1876]-0.2105707144662
 [1877] 0.0060391951997 [1878]-0.0003318916160 [1879] 0.0016729764401 [1880]-0.0397577708548
 [1881] 0.0106762982115 [1882]-0.0021148998698 [1883]-0.0000325094694 [1884] 0.0000314963009
 [1885]-0.0003228500146 [1886] 0.0002858588558 [1887] 0.0000014091706 [1888]-0.0001886517156
 [1889]-0.0010149455256 [1890]-0.0484732191192 [1891] 0.0012419798152 [1892] 0.0168820151193
 [1893]-0.0002799294372 [1894] 0.0002323308091 [1895] 0.0001649901621 [1896] 0.0084867556178
 [1897] 0.0011414268997 [1898] 0.0000957720307 [1899]-0.0001570495200 [1900]-0.0001595310637
 [1901]-0.0118656284698 [1902]-0.0000918240711 [1903]-0.0224409718409 [1904] 0.0014052979217
 [1905]-0.0001162684225 [1906]-0.0001488554360 [1907]-0.0004432530737 [1908]-0.0276528223215
 [1909]-0.0249649515801 [1910] 0.0003166253214 [1911]-0.0510842983417 [1912]-0.1043916043140
 [1913] 0.0031995854336 [1914]-0.0001163396081 [1915] 0.0005828234409 [1916] 0.0128585198359
 [1917] 0.0130936718052 [1918] 0.0255032048206 [1919] 0.0004396224711 [1920]-0.0014424544793
 [1921]-0.0525450185467 [1922] 0.0032986242849 [1923]-0.0008433326723 [1924] 0.0002824063687
 [1925] 0.0011377992875 [1926]-0.0004913278742 [1927]-0.0027756416607 [1928]-0.0134312653988
 [1929]-0.0020966044948 [1930]-0.0657451247644 [1931]-0.0051016344298 [1932]-0.0001169597822
 [1933]-0.0042944467859 [1934]-0.0000943646194 [1935] 0.1178687600508 [1936] 0.0018921774981
 [1937]-0.0006076836462 [1938]-0.0031548934165 [1939] 0.0003676322390 [1940] 0.0041674855297
 [1941]-0.0005899713535 [1942]-0.0143349103590 [1943]-0.0036984597882 [1944]-0.0012832697881
 [1945] 0.0024344120535 [1946] 0.0281579008853 [1947] 0.0057439353928 [1948] 0.0011453167504
 [1949] 0.0003115762408 [1950]-0.0019069393878 [1951] 0.1035473611825 [1952] 0.0042452135463
 [1953]-0.0006808739886 [1954] 0.0011316586033 [1955]-0.0016313342699 [1956] 0.0280808216213
 [1957] 0.0002164022503 [1958]-0.0060502357111 [1959]-0.0025666495784 [1960] 0.0007050059867
 [1961] 0.0022464098458 [1962] 0.0045393294619 [1963] 0.0018409188842 [1964] 0.2037805903581
 [1965] 0.0086800929289 [1966]-0.1983385880141 [1967] 0.0002718601158 [1968]-0.0011527861719
 [1969] 0.0026649597666 [1970] 0.0040086714575 [1971]-0.0017174491572 [1972] 0.0089966496233
 [1973]-0.0031492405478 [1974]-0.0018014456975 [1975]-0.0019741046627 [1976]-0.0026119090386
 [1977] 0.0202897076737 [1978] 0.0009929900097 [1979]-0.1067818962727 [1980]-0.0025891691967
 [1981] 0.0003509734053 [1982]-0.0864089213158 [1983] 0.0037561562343 [1984] 0.0969685960543
 [1985]-0.0004711536901 [1986] 0.0031290032798 [1987]-0.0032987057863 [1988] 0.0002046746202
 [1989] 0.0011328552334 [1990] 0.0067654161727 [1991] 0.0019138988319 [1992]-0.0030828739003
 [1993]-0.0795509865611 [1994]-0.0002046099398 [1995]-0.1049784367160 [1996] 0.0026582401739
 [1997]-0.0008591799465 [1998] 0.0344831667594 [1999] 0.0001173490926 [2000]-0.0047397802563
 [2001] 0.0816869519791 [2002]-0.0026498155389 [2003] 0.0013314808218 [2004] 0.0009240507245
 [2005] 0.0000062249044 [2006]-0.0059535841424 [2007] 0.1169623563600 [2008] 0.0012127672524
 [2009]-0.0003216251965 [2010]-0.0010348237302 [2011] 0.0007340444763 [2012]-0.0016560846873
 [2013] 0.0097863734329 [2014] 0.0010641061406 [2015]-0.0005230663914 [2016]-0.0039990626217
 [2017] 0.0626324689703 [2018]-0.1451733343238 [2019]-0.0014260086242 [2020] 0.0063768202559
 [2021] 0.0002609323849 [2022] 0.0255997773104 [2023] 0.0036521142608 [2024]-0.0002500601747
 [2025] 0.0013947950172 [2026] 0.0020847595456 [2027]-0.0003248692466 [2028] 0.0004128317555
 [2029]-0.0411330800950 [2030] 0.0009635891621 [2031]-0.0020008352233 [2032]-0.0001401247560
 [2033] 0.0000830320318 [2034]-0.0027962809695 [2035] 0.0009713780994 [2036] 0.0006170667521
 [2037] 0.0002648674356 [2038] 0.0006563980943 [2039] 0.0488142220233 [2040] 0.0006165227026
 [2041] 0.0024998465976 [2042] 0.0489972974406 [2043] 0.0005269365031 [2044]-0.0018530987113
 [2045]-0.0003719626794 [2046]-0.0003140249435 [2047]-0.0044084012981 [2048]-0.0192619974360
 [2049] 0.0037914390002 [2050]-0.0000737265669 [2051] 0.0047752658458 [2052]-0.0006242089407
 [2053]-0.0266623289969 [2054] 0.0024779520028 [2055] 0.0021731460140 [2056]-0.0001621404832
 [2057] 0.0011893118335 [2058]-0.0349129695918 [2059] 0.0001984652617 [2060] 0.0050725560058
 [2061]-0.1293727806373 [2062]-0.0016063750152 [2063] 0.0051103544909 [2064]-0.0009596344407
 [2065]-0.0075859668127 [2066]-0.2091701412910 [2067]-0.0038809592967 [2068] 0.0032837708307
 [2069] 0.0041034732044 [2070]-0.0079134394015 [2071]-0.0001508156986 [2072]-0.0003024870414
 [2073] 0.0006278270857 [2074] 0.0026493161836 [2075] 0.0146265369653 [2076]-0.0033418277418
 [2077] 0.0015415966686 [2078]-0.0015416823090 [2079] 0.0027839552989 [2080] 0.0006018335257
 [2081] 0.0016213811767 [2082]-0.0000470997246 [2083] 0.0226398651320 [2084] 0.0013224743436
 [2085]-0.0010218683130 [2086] 0.0005442957964 [2087]-0.0010798952553 [2088] 0.0004120120200
 [2089] 0.0038747971204 [2090]-0.0046838558017 [2091] 0.0040018634892 [2092]-0.0008620143263
 [2093]-0.0008951513898 [2094]-0.0012572624043 [2095] 0.0000530100072 [2096] 0.0001667937112
 [2097]-0.0005731983323 [2098]-0.0000368718632 [2099]-0.0000311061434 [2100]-0.0020277315116
 [2101]-0.0000636340050 [2102] 0.0006807938656 [2103] 0.0003274185002 [2104]-0.0001892499267
 [2105]-0.0000139363267 [2106] 0.0008448993393 [2107]-0.0233629499724 [2108]-0.0003210554452
 [2109]-0.0008061744323 [2110] 0.0000197216179 [2111]-0.0000549496061 [2112] 0.0032908054690
 [2113]-0.0001273594450 [2114]-0.0000540440519 [2115] 0.0014923728468 [2116] 0.0001681105428
 [2117]-0.0005632656366 [2118]-0.0000238688284 [2119] 0.0119544349183 [2120] 0.0006167859910
 [2121] 0.0007734900593 [2122] 0.0001754739446 [2123]-0.0009650882447 [2124] 0.0000571885180
 [2125] 0.0017988195332 [2126]-0.0018947255201 [2127] 0.0012726110891 [2128]-0.0002980660399
 [2129] 0.0004437119800 [2130]-0.0004482992803 [2131] 0.0012930028997 [2132] 0.0001961368540
 [2133]-0.0004368786120 [2134]-0.0010310141254 [2135] 0.0902768795023 [2136] 0.0055361860100
 [2137]-0.0000925333712 [2138]-0.0018102082477 [2139] 0.0012551059922 [2140]-0.0007217105884
 [2141] 0.0002076773765 [2142]-0.0007801565389 [2143]-0.0019531462505 [2144]-0.1468804536590
 [2145] 0.0001519665435 [2146]-0.0013520965388 [2147] 0.0057972488175 [2148] 0.0033043460878
 [2149] 0.0006442539142 [2150]-0.0020612775429 [2151] 0.0073896243202 [2152] 0.0000346144363
 [2153] 0.1118342577504 [2154]-0.0007343925917 [2155]-0.0004649834488 [2156]-0.0017092050757
 [2157] 0.0058686099054 [2158] 0.0562997711335 [2159] 0.0011325820353 [2160] 0.0008221415727
 [2161] 0.0009412426677 [2162] 0.0106384430847 [2163] 0.0019620748888 [2164] 0.0025703223364
 [2165] 0.1099157687120 [2166]-0.0002168284489 [2167]-0.0018804021750 [2168]-0.0008145815241
 [2169] 0.0009243600180 [2170] 0.0049853067307 [2171]-0.0002300482278 [2172]-0.0014339922727
 [2173] 0.0035162336009 [2174]-0.0011998778231 [2175]-0.0094690640372 [2176] 0.0682356898920
 [2177] 0.0053544692042 [2178] 0.2587133771295 [2179]-0.0054349321988 [2180] 0.0003473023190
 [2181]-0.0038110208648 [2182] 0.0023496522071 [2183] 0.0022501173405 [2184] 0.0004479291024
 [2185] 0.2269773226815 [2186] 0.0075008718695 [2187] 0.0062014699225 [2188]-0.0828505502579
 [2189]-0.0025853454489 [2190] 0.0003782146867 [2191] 0.0010495765147 [2192]-0.0030844433631
 [2193]-0.0008019149716 [2194]-0.0003578616260 [2195]-0.0027043907298 [2196] 0.0021602173983
 [2197] 0.0023352378687 [2198] 0.0046194161572 [2199] 0.0818247649388 [2200]-0.0003917203296
 [2201]-0.0030678217438 [2202] 0.0013500026325 [2203] 0.1983328615491 [2204]-0.0059750914545
 [2205]-0.0002626755717 [2206]-0.0020580892264 [2207] 0.0010718125501 [2208]-0.0026947331431
 [2209] 0.0730519251396 [2210] 0.0019454960487 [2211] 0.0010598340576 [2212] 0.0014086247248
 [2213]-0.0027782560761 [2214] 0.0020319696692 [2215] 0.0089844394343 [2216] 0.0474918355979
 [2217]-0.0012852089295 [2218]-0.0036843837455 [2219]-0.1695159577403 [2220] 0.0028599621460
 [2221]-0.0022581887971 [2222]-0.0012712432794 [2223]-0.0212018690322 [2224]-0.0075827917945
 [2225] 0.0005930104877 [2226] 0.0002759255210 [2227] 0.0009390131282 [2228] 0.0103170863124
 [2229] 0.0032958169636 [2230] 0.0017384595130 [2231]-0.0039601764267 [2232]-0.0002893667858
 [2233] 0.1803776625870 [2234]-0.0017439839703 [2235] 0.0006937046595 [2236] 0.1125362251754
 [2237]-0.0013847550706 [2238] 0.0004271460150 [2239] 0.0546966235513 [2240] 0.0009928021661
 [2241] 0.0005200218961 [2242]-0.0012489635351 [2243] 0.0323176057519 [2244] 0.0035027010669
 [2245]-0.0001531079773 [2246] 0.0032065288728 [2247]-0.0007225602050 [2248] 0.0000056683246
 [2249]-0.0030668115100 [2250]-0.0006934646111 [2251]-0.0001591843271 [2252] 0.0019127151492
 [2253] 0.0006205150284 [2254] 0.0537992182593 [2255] 0.0012120334415 [2256] 0.0470546210964
 [2257]-0.0023129288343 [2258] 0.0018874187717 [2259] 0.0045114479685 [2260]-0.0014340368465
 [2261]-0.0005752356459 [2262]-0.0023071816388 [2263] 0.0033818503191 [2264]-0.0016638501529
 [2265]-0.0202506537648 [2266]-0.0003495855438 [2267] 0.0028958392839 [2268]-0.0013103613336
 [2269] 0.0152308243151 [2270] 0.0021594475451 [2271]-0.0007258308609 [2272] 0.0009502033930
 [2273]-0.0159803374980 [2274]-0.0030270401924 [2275]-0.0013362378893 [2276] 0.1479488345483
 [2277] 0.0075104490010 [2278]-0.2182383605052 [2279]-0.0057109316288 [2280] 0.0021743697719
 [2281] 0.0890591644088 [2282]-0.0087984883625 [2283]-0.0029914242515 [2284]-0.0012990818915
 [2285]-0.0161385417165 [2286] 0.0002819945496 [2287] 0.0030221743988 [2288] 0.0008878279413
 [2289]-0.0005674069892 [2290] 0.0020271376748 [2291]-0.0035612225431 [2292] 0.0001893313811
 [2293]-0.0023632379612 [2294] 0.0008974554931 [2295]-0.0017635814220 [2296] 0.0006444872608
 [2297] 0.0403312229483 [2298] 0.0034377915064 [2299]-0.0003479715503 [2300] 0.0018195755557
 [2301]-0.0008434194427 [2302]-0.0083710557956 [2303]-0.0016684260551 [2304] 0.0002205915621
 [2305]-0.0004200997239 [2306]-0.0015265097415 [2307]-0.0010096078374 [2308]-0.0001289166099
 [2309] 0.0037869796357 [2310]-0.0000123969297 [2311] 0.0000168560866 [2312] 0.0001697682424
 [2313]-0.0000478853465 [2314]-0.0015960259548 [2315] 0.0000981095170 [2316]-0.0010147104794
 [2317]-0.0002166493177 [2318]-0.0010999989437 [2319] 0.0241653280890 [2320]-0.0006186028921
 [2321]-0.0004911796273 [2322] 0.0006449408619 [2323]-0.0002884546557 [2324]-0.0027913443744
 [2325] 0.0001325065834 [2326]-0.0002160778595 [2327]-0.0003001790845 [2328] 0.0000767875009
 [2329]-0.0007292172100 [2330]-0.0003305075674 [2331]-0.0006313426201 [2332] 0.0003293747558
 [2333] 0.0184806801310 [2334]-0.0021629346749 [2335]-0.0002273160298 [2336]-0.0002075825420
 [2337] 0.0003144615441 [2338]-0.0035289051643 [2339]-0.0007842754655 [2340] 0.0000746971579
 [2341]-0.0001409310016 [2342] 0.0006509486427 [2343]-0.0002204548934 [2344] 0.0004257475348
 [2345] 0.0021952405915 [2346]-0.0735987662881 [2347]-0.0020652148183 [2348] 0.0005903832568
 [2349]-0.0001730532923 [2350]-0.0167623596308 [2351]-0.0014876993941 [2352]-0.0037298459329
 [2353]-0.0118667430268 [2354]-0.0035195683796 [2355]-0.1134793669032 [2356]-0.0035279372220
 [2357]-0.0013372212039 [2358] 0.0005610703959 [2359]-0.0880206044564 [2360]-0.0011943761849
 [2361] 0.0043219183817 [2362] 0.1083089234353 [2363]-0.0036790930199 [2364]-0.0041524176119
 [2365]-0.0676225138793 [2366] 0.0006604141595 [2367]-0.0004250398131 [2368]-0.0015099272574
 [2369]-0.2111384347446 [2370]-0.0026889819586 [2371] 0.0005412950042 [2372] 0.0018791608779
 [2373] 0.1961609985543 [2374] 0.0036871104844 [2375]-0.0003327231369 [2376]-0.0021367430402
 [2377] 0.0049049993738 [2378] 0.0008144108575 [2379] 0.0457474475166 [2380]-0.0033212837308
 [2381] 0.0348109846821 [2382]-0.0010883548430 [2383]-0.0006468458699 [2384] 0.0024032718291
 [2385]-0.0757262469835 [2386]-0.0010164929361 [2387]-0.0823457727208 [2388] 0.0023142879948
 [2389] 0.0008614288676 [2390] 0.0069548288010 [2391] 0.0025083524849 [2392]-0.0021875626796
 [2393]-0.0000559994416 [2394]-0.0090583373798 [2395] 0.0768851347934 [2396] 0.3476299879287
 [2397]-0.3427898904456 [2398] 0.0024740991842 [2399]-0.0027767470314 [2400]-0.0003339325487
 [2401]-0.0010442356983 [2402]-0.0009834572293 [2403] 0.0005732866025 [2404] 0.0442569134229
 [2405]-0.0032194590136 [2406]-0.0058518715174 [2407] 0.0051623248087 [2408]-0.0006353071021
 [2409] 0.2442178604027 [2410] 0.0044977779935 [2411] 0.0019132713222 [2412] 0.0007598742356
 [2413]-0.3340942158137 [2414]-0.0026352663690 [2415] 0.0152797199353 [2416] 0.0020537768656
 [2417] 0.0004558100993 [2418]-0.0217362754516 [2419]-0.0014604092047 [2420] 0.0001171561634
 [2421]-0.0044755277209 [2422] 0.0010274138789 [2423]-0.0943644379455 [2424] 0.0008035840574
 [2425] 0.0015268354228 [2426]-0.0614717741860 [2427] 0.0024955369045 [2428] 0.0022511898267
 [2429] 0.0005389377611 [2430]-0.2097677685604 [2431] 0.0036555753589 [2432]-0.0015321285072
 [2433] 0.0059396656235 [2434] 0.0026904660202 [2435]-0.1030680147397 [2436] 0.0000946877721
 [2437]-0.0071256963886 [2438]-0.0879182215485 [2439]-0.0000432699581 [2440] 0.2663254910035
 [2441] 0.0003399237565 [2442]-0.0074250801949 [2443] 0.0005813315441 [2444]-0.0018902193960
 [2445]-0.3194162425234 [2446] 0.0019210073258 [2447] 0.0032547585814 [2448] 0.0012033128350
 [2449] 0.0013385275640 [2450]-0.0001984252474 [2451] 0.0017264511337 [2452] 0.0009197625140
 [2453] 0.0109263815847 [2454] 0.0577470052631 [2455]-0.0021078179653 [2456] 0.0004776060609
 [2457]-0.0005950327895 [2458]-0.0855056974758 [2459] 0.0008163159871 [2460]-0.1449071821112
 [2461]-0.0019963287822 [2462] 0.0003784915835 [2463] 0.0020022057420 [2464] 0.0743124315608
 [2465]-0.0012163316236 [2466] 0.1127377098677 [2467] 0.0005505906557 [2468] 0.0030406010501
 [2469] 0.0005625311223 [2470]-0.1468711524837 [2471] 0.0005958852983 [2472]-0.0031110944566
 [2473]-0.0428017618836 [2474]-0.0001894956515 [2475] 0.0019013246577 [2476] 0.0014810223981
 [2477] 0.0358361808330 [2478] 0.0001545037565 [2479]-0.0039794831494 [2480] 0.1393506606685
 [2481] 0.0050241587205 [2482]-0.0000023343748 [2483] 0.0663912849750 [2484]-0.0016708631981
 [2485] 0.0551917733214 [2486]-0.0010423834483 [2487]-0.0036284416200 [2488] 0.2863459948561
 [2489] 0.0016546087479 [2490] 0.0061862945682 [2491]-0.0024716562996 [2492]-0.0068791125064
 [2493]-0.0051945174373 [2494] 0.0006133752711 [2495] 0.0101154451730 [2496]-0.5054064909092
 [2497]-0.0013577489138 [2498]-0.0001965408852 [2499] 0.0019021203409 [2500] 0.0716185089425
 [2501] 0.0008477425512 [2502]-0.0011814101831 [2503] 0.0968217557892 [2504] 0.0006419429234
 [2505]-0.0008600565166 [2506] 0.0007555120680 [2507] 0.0449499878934 [2508]-0.0314980390754
 [2509] 0.0003558071113 [2510] 0.0004145083695 [2511] 0.0016636135378 [2512]-0.1141210021247
 [2513]-0.0024018719967 [2514] 0.0005966362531 [2515] 0.0027647169724 [2516]-0.0985372884014
 [2517]-0.0002860377955 [2518]-0.0404500289670 [2519] 0.0001815035986 [2520]-0.0001394437204
 [2521] 0.0000578747481 [2522] 0.0000189886596 [2523] 0.0001151824272 [2524] 0.0091722045392
 [2525] 0.0001807407595 [2526]-0.0001170960243 [2527]-0.0000176648645 [2528] 0.0218172864084
 [2529] 0.0008495602253 [2530]-0.0392928026395 [2531]-0.0007016337622 [2532] 0.0002503346704
 [2533]-0.0008230706639 [2534]-0.0006032418164 [2535]-0.0001747116952 [2536]-0.0000681019319
 [2537]-0.0000416454002 [2538]-0.0000367766604 [2539] 0.0007088276710 [2540] 0.0000535396752
 [2541]-0.0002651690046 [2542] 0.0002843788727 [2543]-0.0187520298282 [2544]-0.0122736503673
 [2545] 0.0002649021110 [2546] 0.0001944221801 [2547]-0.0000377561182 [2548] 0.0004716687673
 [2549] 0.0243978192174 [2550] 0.0014086137962 [2551] 0.0016013452282 [2552]-0.0764227855621
 [2553]-0.0001080395939 [2554]-0.0140041049194 [2555]-0.0000455036129 [2556]-0.0001140823486
 [2557] 0.0003214750116 [2558] 0.0537431085750 [2559]-0.0010709084908 [2560] 0.0002245433866
 [2561]-0.0000429194677 [2562] 0.0562090116824 [2563] 0.0011607390188 [2564] 0.0668304860616
 [2565]-0.0444961045118 [2566]-0.0004812031117 [2567] 0.0004621086508 [2568]-0.0008145786575
 [2569]-0.0002413939596 [2570] 0.0026806529263 [2571]-0.0000050594473 [2572] 0.0018309384323
 [2573] 0.0384128177458 [2574] 0.0007325677691 [2575] 0.0014696072751 [2576]-0.0606971662640
 [2577]-0.1232247818953 [2578] 0.0001938177791 [2579]-0.0005886584879 [2580]-0.0624879270429
 [2581]-0.0001833752791 [2582]-0.0027386347929 [2583] 0.0025770076975 [2584]-0.0011605511967
 [2585]-0.0011714663194 [2586] 0.0019977690792 [2587] 0.1064452994891 [2588] 0.0007022931705
 [2589]-0.1162021129083 [2590] 0.0003991919709 [2591]-0.0020884643334 [2592] 0.0012002111663
 [2593]-0.0243228171165 [2594]-0.0000412538211 [2595]-0.0000405780457 [2596] 0.0711876219164
 [2597]-0.0000764888309 [2598] 0.0008502829574 [2599] 0.0944002985199 [2600] 0.0019239343838
 [2601] 0.1317320320248 [2602] 0.0021247754898 [2603] 0.0011309662013 [2604] 0.0016106974228
 [2605]-0.0005283952157 [2606]-0.0158865915839 [2607]-0.1144744017413 [2608] 0.0000656512101
 [2609] 0.0026796689955 [2610]-0.0033908065642 [2611] 0.0041352656372 [2612]-0.0424392068352
 [2613]-0.0086469816702 [2614]-0.0006424558672 [2615]-0.2041813465806 [2616] 0.0009903000915
 [2617] 0.0005751026869 [2618]-0.0000935826830 [2619]-0.1250625584988 [2620] 0.0171674748547
 [2621] 0.0003029550150 [2622] 0.0022633887052 [2623] 0.0011548469220 [2624] 0.0414823701962
 [2625]-0.0017083935073 [2626]-0.0032844942151 [2627]-0.0595413465727 [2628]-0.0002271276855
 [2629] 0.0018472909468 [2630] 0.0077730459519 [2631]-0.0018037054768 [2632]-0.0002133110992
 [2633]-0.0283375061233 [2634]-0.0001014204615 [2635] 0.0009859738544 [2636]-0.0017761464149
 [2637]-0.0002700645024 [2638] 0.0193679591230 [2639]-0.0005733224300 [2640] 0.0006836439823
 [2641]-0.0061767914429 [2642]-0.0003447357412 [2643]-0.0001236204717 [2644]-0.0418512399896
 [2645] 0.0006452448480 [2646] 0.0005404794278 [2647] 0.0245678730138 [2648] 0.0002405292134
 [2649] 0.0008624602774 [2650]-0.1117584032377 [2651]-0.0011821680518 [2652] 0.0003906867304
 [2653] 0.0027951204569 [2654]-0.0003191721141 [2655]-0.1664157827769 [2656] 0.0007618785193
 [2657]-0.0005840231517 [2658]-0.0026479639445 [2659] 0.0024158201967 [2660]-0.0075821322782
 [2661]-0.0001489245561 [2662] 0.0029533094678 [2663]-0.0449303141869 [2664] 0.0328071665860
 [2665] 0.0013924801366 [2666]-0.0004662726962 [2667] 0.0001603622231 [2668] 0.0002689155601
 [2669] 0.0013680931018 [2670]-0.0649831276083 [2671]-0.0001224138775 [2672] 0.0184827140313
 [2673]-0.0011961236415 [2674]-0.0000238225166 [2675]-0.0267700822797 [2676] 0.0146140815371
 [2677] 0.0007260400499 [2678]-0.0005314307148 [2679] 0.0015730366052 [2680] 0.0027985134868
 [2681]-0.0004897220836 [2682] 0.0015287929519 [2683]-0.0006732350693 [2684]-0.0013101373303
 [2685] 0.0378896895704 [2686]-0.0015335345842 [2687]-0.0001290544008 [2688] 0.1843643245281
 [2689] 0.0633876427648 [2690] 0.0020126485131 [2691] 0.0015284207868 [2692]-0.0001739381020
 [2693] 0.0012064671137 [2694] 0.0644991382995 [2695] 0.0019398017846 [2696]-0.0000142306984
 [2697]-0.0002977652828 [2698] 0.0001535312090 [2699]-0.0401510526982 [2700]-0.0010796946693
 [2701] 0.0017831751737 [2702] 0.0005059212550 [2703] 0.0667591126095 [2704]-0.0014018404965
 [2705]-0.0007739715535 [2706]-0.1615565552016 [2707]-0.0004316762289 [2708] 0.0642134093646
 [2709]-0.0054787124341 [2710]-0.0264411301879 [2711]-0.0001508363640 [2712]-0.0007969168770
 [2713] 0.0009084521294 [2714]-0.0015544553239 [2715]-0.1349466107343 [2716] 0.0008681550511
 [2717]-0.1394716534109 [2718]-0.0000053917885 [2719] 0.0061840217707 [2720] 0.0007934334266
 [2721] 0.0005186386471 [2722] 0.0000670122537 [2723] 0.0003516557720 [2724] 0.0204211483230
 [2725]-0.0006123360832 [2726]-0.0107981429406 [2727] 0.0106477760939 [2728] 0.0578473395500
 [2729]-0.0018418408103 [2730]-0.0002079531373 [2731]-0.0002291355038 [2732]-0.0680845501494
 [2733]-0.0695731251575 [2734]-0.0002752779579 [2735]-0.0000355718315 [2736]-0.0000641941190
 [2737] 0.0000997452721 [2738] 0.0021902065302 [2739]-0.0000119866023 [2740] 0.0001036818970
 [2741] 0.0003018081936 [2742]-0.0023349306155 [2743]-0.0003072265636 [2744]-0.0170248921919
 [2745]-0.0000167849763 [2746]-0.0001205209465 [2747]-0.0000228508806 [2748]-0.0245791289483
 [2749]-0.0025720680661 [2750]-0.0000448137348 [2751]-0.0001203618100 [2752]-0.0000127185048
 [2753]-0.0078578734111 [2754] 0.0000083424786 [2755] 0.0015853502530 [2756]-0.0002852018931
 [2757] 0.0001778208921 [2758] 0.0000428519615 [2759] 0.0001485060124 [2760]-0.0025788091747
 [2761] 0.0031385848412 [2762]-0.0000796585150 [2763] 0.0065731775920 [2764] 0.0357345937240
 [2765]-0.0009977886464 [2766]-0.0000693924725 [2767]-0.0000755922625 [2768] 0.0315081085896
 [2769]-0.0228848984017 [2770]-0.0380240104022 [2771] 0.0000066997265 [2772]-0.0061493705052
 [2773] 0.0674694086654 [2774] 0.0044462036575 [2775] 0.0012826460611 [2776] 0.0168084942906
 [2777]-0.0005436781140 [2778] 0.0000728691213 [2779]-0.0267749667113 [2780]-0.0291282227317
 [2781]-0.0074004467501 [2782] 0.0140402427360 [2783]-0.0057452948770 [2784] 0.0000373317010
 [2785] 0.0034629504381 [2786] 0.0003052631720 [2787]-0.1030777509013 [2788] 0.0136035395034
 [2789]-0.0000749988634 [2790] 0.0011493619913 [2791] 0.0207661002346 [2792] 0.0052657124263
 [2793]-0.0002859796672 [2794] 0.0132445780771 [2795]-0.0303947662530 [2796] 0.0015612722437
 [2797] 0.0027073434042 [2798]-0.0142421058683 [2799] 0.0372397480077 [2800] 0.0010456250802
 [2801] 0.0000578926820 [2802] 0.0000234200273 [2803]-0.0317308388087 [2804] 0.0045335179044
 [2805] 0.0009094677948 [2806]-0.0005631476098 [2807]-0.0165062805869 [2808] 0.0317766363002
 [2809] 0.0009366128506 [2810]-0.0438631818369 [2811] 0.0042961469039 [2812] 0.0006024771453
 [2813] 0.0281387097887 [2814]-0.0020528380269 [2815] 0.0007714074078 [2816]-0.1288388737066
 [2817] 0.0093462328913 [2818] 0.0993018979489 [2819] 0.0001403544615 [2820]-0.0001224924080
 [2821] 0.0241321827634 [2822] 0.0006494749454 [2823]-0.0056475048084 [2824] 0.0117741989841
 [2825]-0.0003004446985 [2826] 0.0001078404364 [2827]-0.0011904453032 [2828]-0.0007369828082
 [2829]-0.0015442498472 [2830] 0.0012505709672 [2831] 0.0454562060155 [2832]-0.0001710933616
 [2833]-0.0009986975882 [2834] 0.0113561476789 [2835] 0.0199292774058 [2836]-0.0265311138230
 [2837] 0.0005782566438 [2838] 0.0038626664843 [2839]-0.0116272425727 [2840]-0.0002297426962
 [2841] 0.0052151717302 [2842] 0.0074244510454 [2843]-0.0014629711708 [2844]-0.0326622856782
 [2845] 0.0327142466433 [2846] 0.0000587157453 [2847] 0.0820919070729 [2848] 0.0031552516448
 [2849] 0.0002353002777 [2850] 0.0066836414564 [2851]-0.0004689720951 [2852]-0.0224422934814
 [2853]-0.0314579765170 [2854] 0.0018808190200 [2855] 0.0005884660541 [2856] 0.0160149636332
 [2857]-0.0015634185578 [2858]-0.0065886749464 [2859]-0.0615179545138 [2860]-0.0001274843530
 [2861] 0.0067950888088 [2862]-0.0013984265153 [2863]-0.0011912532146 [2864]-0.0071975916633
 [2865]-0.0086218552192 [2866] 0.0010247660456 [2867]-0.0020136120619 [2868]-0.0001835733034
 [2869]-0.0301429846348 [2870] 0.0553498435701 [2871] 0.0121406123735 [2872] 0.0070741818617
 [2873]-0.0010648990697 [2874]-0.0053219519237 [2875] 0.0041485285606 [2876]-0.0006575148117
 [2877] 0.0005663598598 [2878] 0.0028616940042 [2879]-0.0036926316068 [2880]-0.0087960443446
 [2881] 0.0042606703888 [2882] 0.0013920293270 [2883] 0.0001130527827 [2884] 0.0012848925638
 [2885] 0.0004337380376 [2886]-0.0074640061268 [2887] 0.0649732837064 [2888]-0.0006163379328
 [2889]-0.0006052995336 [2890] 0.0028832011570 [2891]-0.0203612482156 [2892] 0.0155762996465
 [2893] 0.0037027404899 [2894]-0.0275669953174 [2895]-0.0012656120734 [2896]-0.0083729356056
 [2897] 0.0006509313842 [2898] 0.0010222457410 [2899]-0.0282609377181 [2900]-0.0267257205651
 [2901]-0.0020472761676 [2902]-0.0000387759334 [2903] 0.0235276206861 [2904]-0.0008541263118
 [2905] 0.0737469565791 [2906] 0.0074211000030 [2907]-0.0001409633218 [2908]-0.0004136485186
 [2909] 0.0060188502050 [2910] 0.0248198575993 [2911]-0.0009934065370 [2912]-0.0019263841537
 [2913] 0.0688939533788 [2914]-0.0242135462046 [2915] 0.0059333189912 [2916] 0.0010444213072
 [2917]-0.0080568904498 [2918] 0.0534641174660 [2919]-0.0003477860858 [2920] 0.0036659992405
 [2921]-0.0021128373604 [2922]-0.0270413336023 [2923]-0.0002704693637 [2924]-0.0000626424391
 [2925] 0.0047935973457 [2926] 0.0165830783068 [2927]-0.0015586207489 [2928] 0.0007441835434
 [2929] 0.0136165248821 [2930] 0.0000407895157 [2931] 0.0045507700483 [2932]-0.0008335349973
 [2933] 0.0140752235702 [2934] 0.0022947053846 [2935]-0.0000042796161 [2936] 0.0013642233938
 [2937] 0.0007079218367 [2938] 0.0076758846279 [2939] 0.0007608915188 [2940]-0.0002473545020
 [2941]-0.0010101767825 [2942]-0.0232209348967 [2943]-0.0002053316023 [2944]-0.0032821717061
 [2945]-0.0000096007122 [2946]-0.0002401982868 [2947]-0.0000522677897 [2948] 0.0002092726362
 [2949]-0.0000595535425 [2950] 0.0004029164310 [2951] 0.0000085848812 [2952] 0.0016106091985
 [2953]-0.0000266047531 [2954] 0.0023897598193 [2955]-0.0000838798899 [2956] 0.0002604932005
 [2957]-0.0000463601216 [2958] 0.0009183957216 [2959] 0.0073587218558 [2960]-0.0024930494876
 [2961] 0.0002801463110 [2962]-0.0000500909074 [2963]-0.0000171893290 [2964]-0.0009836063072
 [2965]-0.0007236660510 [2966] 0.0000237067628 [2967] 0.0012926600377 [2968]-0.0002726944529
 [2969]-0.0046913442886 [2970] 0.0008520978134 [2971]-0.0014092586662 [2972] 0.0006486433882
 [2973]-0.0004296076111 [2974]-0.0000248302769 [2975]-0.0068203197128 [2976]-0.0001013282594
 [2977]-0.0003970403417 [2978]-0.0075942869244 [2979]-0.0001030911550 [2980]-0.0011204818578
 [2981] 0.0000349044777 [2982]-0.0001289468487 [2983] 0.0003500127020 [2984]-0.0006762565192
 [2985] 0.0002970921541 [2986] 0.0003413801609 [2987]-0.0630992225848 [2988]-0.0154005036541
 [2989] 0.0003708695871 [2990] 0.0012467802591 [2991]-0.0048211914246 [2992] 0.0020304241259
 [2993]-0.0000370012456 [2994] 0.0013838325372 [2995] 0.0006784426774 [2996] 0.0891885124556
 [2997]-0.0016330518394 [2998] 0.0028458203697 [2999]-0.0109812710564 [3000]-0.0006983374360
 [3001]-0.0008313734290 [3002] 0.0013727827239 [3003]-0.0227231272664 [3004]-0.0006213003726
 [3005]-0.0810331741344 [3006] 0.0001989242337 [3007]-0.0000374047375 [3008] 0.0030808445047
 [3009]-0.0145554412139 [3010]-0.0453284559661 [3011]-0.0003101912375 [3012]-0.0018690999932
 [3013]-0.0006793646234 [3014] 0.0047069680919 [3015]-0.0088030221112 [3016]-0.0012469035418
 [3017]-0.0661805809794 [3018] 0.0008063427801 [3019] 0.0050898973812 [3020] 0.0016230964769
 [3021]-0.0012063382230 [3022]-0.0092036649411 [3023] 0.0000713269172 [3024] 0.0026382294507
 [3025]-0.0090865169932 [3026] 0.0019911461282 [3027] 0.0204441022221 [3028]-0.0749577084629
 [3029]-0.0021591443347 [3030]-0.1984221425477 [3031] 0.0037958109797 [3032]-0.0030088578717
 [3033] 0.0014707375866 [3034]-0.0045336214793 [3035]-0.0027313397910 [3036]-0.0011330721588
 [3037]-0.1724523903931 [3038]-0.0181832981670 [3039]-0.0116194847722 [3040] 0.0730534418466
 [3041] 0.0017844528797 [3042]-0.0003163033010 [3043]-0.0016249684973 [3044] 0.0020547602301
 [3045]-0.0033063606994 [3046] 0.0057426651016 [3047] 0.0019409482061 [3048]-0.0032446372065
 [3049]-0.0009365939180 [3050]-0.0074611312792 [3051]-0.0530769718702 [3052] 0.0001135853162
 [3053] 0.0045583193311 [3054]-0.0024969558088 [3055]-0.1411795604075 [3056] 0.0121992689473
 [3057] 0.0005756365381 [3058] 0.0012275212364 [3059]-0.0021597882198 [3060] 0.0012646430696
 [3061]-0.0584043063481 [3062]-0.0037423553202 [3063]-0.0003972306379 [3064]-0.0008851194147
 [3065] 0.0048696528254 [3066]-0.0010465688915 [3067]-0.0160385072858 [3068]-0.0430096302185
 [3069] 0.0019941178226 [3070] 0.0084075746977 [3071] 0.1163547426346 [3072]-0.0009237432822
 [3073] 0.0051043240525 [3074] 0.0021146803847 [3075] 0.0111590377942 [3076] 0.0112649598159
 [3077]-0.0011095649753 [3078]-0.0004018827741 [3079]-0.0007297874400 [3080]-0.0189587779192
 [3081]-0.0108561081073 [3082]-0.0010849237341 [3083] 0.0025083696100 [3084]-0.0005167037208
 [3085]-0.1365450920694 [3086] 0.0039278700100 [3087]-0.0003087646778 [3088]-0.0883925984197
 [3089] 0.0011228872439 [3090] 0.0005291762519 [3091]-0.0532265492797 [3092]-0.0015347610919
 [3093]-0.0005533960414 [3094] 0.0007044459275 [3095]-0.0305073834576 [3096]-0.0068401090903
 [3097] 0.0003246560846 [3098]-0.0035467576641 [3099] 0.0012448411798 [3100]-0.0000783445854
 [3101] 0.0045895596103 [3102] 0.0040629527751 [3103] 0.0002517153397 [3104]-0.0017985112944
 [3105]-0.0010087687764 [3106]-0.0509191152237 [3107]-0.0001696143463 [3108]-0.0556153196416
 [3109] 0.0036581250493 [3110]-0.0045236648042 [3111]-0.0096856802581 [3112] 0.0024739750236
 [3113] 0.0008119422276 [3114] 0.0060848859462 [3115]-0.0056751319034 [3116] 0.0031462296002
 [3117] 0.0026893564755 [3118]-0.0004886447786 [3119]-0.0044395776456 [3120] 0.0056144597406
 [3121]-0.0101344383751 [3122]-0.0036357897758 [3123] 0.0002040649356 [3124]-0.0014420216251
 [3125] 0.0276494231664 [3126] 0.0016977631996 [3127] 0.0029807736398 [3128]-0.1031002509812
 [3129]-0.0103345278747 [3130] 0.1665004588955 [3131] 0.0033960281443 [3132]-0.0083778382022
 [3133]-0.0563179223145 [3134] 0.0190456760057 [3135] 0.0039018261317 [3136] 0.0013060199370
 [3137] 0.0141460141238 [3138] 0.0000927385588 [3139]-0.0049087484058 [3140]-0.0004683252351
 [3141]-0.0006374590638 [3142]-0.0036716919594 [3143] 0.0051367359488 [3144]-0.0003889063219
 [3145] 0.0052283902546 [3146]-0.0014584080131 [3147] 0.0030201603695 [3148]-0.0003758475265
 [3149]-0.0283794711492 [3150]-0.0059366260060 [3151] 0.0002723044640 [3152]-0.0043809023732
 [3153] 0.0017843832744 [3154] 0.0163608415283 [3155] 0.0025236479537 [3156]-0.0001965067344
 [3157] 0.0006916070360 [3158] 0.0025994512124 [3159] 0.0004892760059 [3160] 0.0002119363123
 [3161]-0.0027369796940 [3162] 0.0000221272600 [3163]-0.0000424808940 [3164]-0.0003067510231
 [3165] 0.0000081666770 [3166] 0.0013754778907 [3167]-0.0001091501603 [3168] 0.0021137313584
 [3169] 0.0002703631971 [3170] 0.0014793168050 [3171]-0.0173826539110 [3172] 0.0003569794336
 [3173] 0.0008181497630 [3174]-0.0013724599884 [3175] 0.0003973000361 [3176] 0.0024473080216
 [3177]-0.0001016211948 [3178] 0.0003688605467 [3179] 0.0005247332051 [3180]-0.0001390161202
 [3181] 0.0016580950139 [3182] 0.0005361348034 [3183] 0.0010822261841 [3184]-0.0001904122452
 [3185]-0.0131202917499 [3186] 0.0040609251567 [3187] 0.0006247070563 [3188] 0.0004169950315
 [3189]-0.0000451586543 [3190] 0.0070944096110 [3191] 0.0010933837461 [3192]-0.0000684539301
 [3193] 0.0002337219045 [3194]-0.0009796442453 [3195]-0.0002170590922
  vo                     2                     1 -2.709363877726977E-002
  occ                     3                     1 -1.744736884506938E-002
 [   1] 0.0000087216715 [   2] 0.0000152594947 [   3] 0.0000223670553 [   4] 0.0000346487181
 [   5] 0.0000058622660 [   6]-0.0000442065062 [   7]-0.0004110435761 [   8] 0.0000914293462
 [   9]-0.0000531564280 [  10] 0.0010173088627 [  11] 0.0000184287591 [  12] 0.0001414417511
 [  13] 0.0000026944434 [  14]-0.0000120808053 [  15]-0.0000303025915 [  16] 0.0011475533907
 [  17]-0.0000734045198 [  18] 0.0000089913527 [  19]-0.0009410306657 [  20]-0.0000091977570
 [  21]-0.0001266411350 [  22]-0.0009472901009 [  23] 0.0000098188982 [  24]-0.0000355460675
 [  25]-0.0000222515643 [  26] 0.0018463484833 [  27]-0.0000931112768 [  28] 0.0000051381314
 [  29]-0.0001086705149 [  30] 0.0001828940495 [  31] 0.0000341415159 [  32] 0.0000006926796
 [  33]-0.0000643392286 [  34]-0.0000042272994 [  35] 0.0000170018410 [  36] 0.0000368360333
 [  37] 0.0000127572243 [  38] 0.0014947604152 [  39]-0.0000103824584 [  40] 0.0000320657479
 [  41]-0.0000063367968 [  42] 0.0012234137778 [  43] 0.0001445762550 [  44] 0.0001844004087
 [  45] 0.0001664807888 [  46]-0.0000083357388 [  47] 0.0000276276677 [  48] 0.0000048911832
 [  49] 0.0000551449348 [  50]-0.0000692913747 [  51]-0.0000071342000 [  52]-0.0012792981292
 [  53]-0.0007935645718 [  54] 0.0000141254157 [  55]-0.0000006344609 [  56]-0.0001871000796
 [  57]-0.0001213974355 [  58] 0.0000036697299 [  59]-0.0002589602079 [  60] 0.0001024479422
 [  61]-0.0016485077241 [  62] 0.0000555923156 [  63]-0.0001338115019 [  64]-0.0000366631783
 [  65] 0.0000932851965 [  66]-0.0022792794283 [  67] 0.0001016423049 [  68]-0.0000285646185
 [  69] 0.0000102465000 [  70]-0.0006835405720 [  71]-0.0000100715965 [  72]-0.0005577856825
 [  73] 0.0000037524835 [  74] 0.0000151641709 [  75] 0.0001691391229 [  76] 0.0000311826288
 [  77]-0.0000596500083 [  78] 0.0000350865287 [  79]-0.0000007262568 [  80]-0.0010680230194
 [  81]-0.0000423191762 [  82]-0.0000319766735 [  83] 0.0012740170119 [  84] 0.0000172515208
 [  85]-0.0000921789750 [  86] 0.0000015404699 [  87] 0.0001914317909 [  88]-0.0001567954716
 [  89]-0.0000087352799 [  90] 0.0000409848033 [  91]-0.0000257961855 [  92] 0.0000609542178
 [  93]-0.0000051764921 [  94]-0.0000403304630 [  95]-0.0001399079039 [  96] 0.0000126047111
 [  97]-0.0004994287046 [  98]-0.0000027671827 [  99]-0.0001820829901 [ 100] 0.0000065477872
 [ 101] 0.0000272971775 [ 102]-0.0000897712996 [ 103]-0.0000016919436 [ 104]-0.0001082685724
 [ 105]-0.0000117686722 [ 106]-0.0000045914673 [ 107]-0.0000365644825 [ 108] 0.0000180931591
 [ 109]-0.0000000811169 [ 110] 0.0000541114179 [ 111]-0.0001640872819 [ 112]-0.0000054711527
 [ 113]-0.0000032811427 [ 114]-0.0001057822484 [ 115] 0.0004956166067 [ 116] 0.0000148468504
 [ 117] 0.0011699331896 [ 118] 0.0000014135349 [ 119]-0.0000175992700 [ 120]-0.0000060137881
 [ 121] 0.0002983427475 [ 122]-0.0000825602398 [ 123] 0.0001762703378 [ 124]-0.0000055459343
 [ 125]-0.0000338492769 [ 126]-0.0000066071185 [ 127] 0.0024331165387 [ 128]-0.0000392741683
 [ 129]-0.0001109937242 [ 130] 0.0007452470405 [ 131] 0.0000002462394 [ 132] 0.0002345233581
 [ 133] 0.0000383385997 [ 134] 0.0003693707389 [ 135]-0.0000058704944 [ 136]-0.0000255256659
 [ 137]-0.0005601880557 [ 138] 0.0000145679441 [ 139]-0.0000048462625 [ 140]-0.0004247059936
 [ 141]-0.0000222811242 [ 142]-0.0002837833764 [ 143]-0.0000256368254 [ 144]-0.0000143969964
 [ 145] 0.0005300834936 [ 146] 0.0000060009914 [ 147]-0.0000281901512 [ 148]-0.0000041410081
 [ 149]-0.0000049784112 [ 150]-0.0001699252398 [ 151] 0.0000032362704 [ 152]-0.0000731413257
 [ 153] 0.0009404817830 [ 154]-0.0000067823279 [ 155] 0.0000019821491 [ 156]-0.0000263796005
 [ 157]-0.0010045654555 [ 158]-0.0001199553319 [ 159]-0.0000488535619 [ 160] 0.0011858262577
 [ 161]-0.0002727337089 [ 162]-0.0000130629191 [ 163] 0.0000066766671 [ 164]-0.0004057752387
 [ 165] 0.0008482786212 [ 166]-0.0000012837112 [ 167] 0.0000001441203 [ 168] 0.0000082371435
 [ 169]-0.0000252304216 [ 170] 0.0000502877728 [ 171] 0.0000335865860 [ 172] 0.0000696307812
 [ 173] 0.0009179982854 [ 174]-0.0000182354463 [ 175] 0.0001097502722 [ 176]-0.0000882344712
 [ 177]-0.0001208319302 [ 178]-0.0000005993919 [ 179] 0.0000005220862 [ 180]-0.0000011983337
 [ 181] 0.0000588796278 [ 182]-0.0000025943472 [ 183]-0.0000003144962 [ 184]-0.0000002245579
 [ 185]-0.0000113144978 [ 186]-0.0000157641236 [ 187] 0.0000403860390 [ 188]-0.0000082158090
 [ 189] 0.0000010499113 [ 190]-0.0000026273683 [ 191] 0.0001137844677 [ 192]-0.0000263343638
 [ 193]-0.0000016859591 [ 194] 0.0000003927561 [ 195]-0.0000120337567 [ 196] 0.0001843824694
 [ 197]-0.0000255023136 [ 198]-0.0000041365681 [ 199] 0.0000004900798 [ 200] 0.0001536963796
 [ 201] 0.0002968495995 [ 202]-0.0000002603006 [ 203] 0.0000001532678 [ 204]-0.0000030617556
 [ 205]-0.0000115130102 [ 206] 0.0001762979609 [ 207]-0.0000182148316 [ 208] 0.0000429442149
 [ 209] 0.0003686803583 [ 210]-0.0000070564062 [ 211] 0.0001848360430 [ 212] 0.0000304376793
 [ 213]-0.0000469277597 [ 214] 0.0001594706773 [ 215] 0.0001787767358 [ 216]-0.0080066933239
 [ 217]-0.0003065722541 [ 218]-0.0000330306503 [ 219] 0.0035987711096 [ 220] 0.0139180201920
 [ 221] 0.0005348475369 [ 222] 0.0004284883334 [ 223]-0.0490759353438 [ 224] 0.0000333875766
 [ 225]-0.0135741686921 [ 226]-0.0001733175247 [ 227] 0.0000215245485 [ 228] 0.0002912877758
 [ 229]-0.0207770614336 [ 230] 0.0029983055671 [ 231] 0.0004022557134 [ 232] 0.0262243219672
 [ 233] 0.0000127489184 [ 234] 0.0042606902172 [ 235] 0.0293717030164 [ 236]-0.0000390282196
 [ 237]-0.0009268089937 [ 238]-0.0000635622490 [ 239]-0.0475425532009 [ 240] 0.0036059087798
 [ 241]-0.0000150910926 [ 242] 0.0001356819305 [ 243] 0.0615201812488 [ 244] 0.0009217529101
 [ 245] 0.0000021003342 [ 246] 0.0007355067206 [ 247] 0.0001642048909 [ 248]-0.0000260609591
 [ 249] 0.0001462888997 [ 250]-0.0014984772939 [ 251]-0.0354742697251 [ 252]-0.0001083733602
 [ 253] 0.0017723884406 [ 254] 0.0000261244406 [ 255]-0.0346359820859 [ 256] 0.0031102712442
 [ 257] 0.0124207378637 [ 258]-0.0033452574338 [ 259] 0.0000121564937 [ 260] 0.0003198112250
 [ 261]-0.0000664038063 [ 262]-0.0002207987514 [ 263] 0.0003790176399 [ 264] 0.0005764151163
 [ 265] 0.0457048107424 [ 266] 0.0217355822236 [ 267]-0.0103706661091 [ 268]-0.0000590059065
 [ 269] 0.0044648165039 [ 270] 0.0020833886166 [ 271] 0.0000013742205 [ 272]-0.0029054381183
 [ 273]-0.0000747393181 [ 274] 0.0037368103068 [ 275]-0.0001202565871 [ 276] 0.0008351519797
 [ 277]-0.0021311071725 [ 278]-0.0000630745103 [ 279] 0.0393499201515 [ 280] 0.0000491664351
 [ 281] 0.0015543666897 [ 282]-0.0000293727339 [ 283]-0.0248690572474 [ 284]-0.0010429184537
 [ 285] 0.0257116091830 [ 286]-0.0000398961910 [ 287]-0.0022765370258 [ 288]-0.0294323143762
 [ 289]-0.0000604617887 [ 290]-0.0003953983712 [ 291]-0.0001778113457 [ 292]-0.0000234160754
 [ 293] 0.0115629430952 [ 294] 0.0000601556199 [ 295] 0.0000589618100 [ 296]-0.0565308229534
 [ 297] 0.0000775282611 [ 298] 0.0029056768174 [ 299] 0.0000033455097 [ 300]-0.0082903224537
 [ 301]-0.0021638544543 [ 302] 0.0000551585430 [ 303] 0.0001265470216 [ 304]-0.0016360243388
 [ 305]-0.0104257770299 [ 306] 0.0000084612243 [ 307]-0.0028113393501 [ 308]-0.0024252597764
 [ 309]-0.0000448185869 [ 310]-0.0007535925387 [ 311] 0.0000110473633 [ 312] 0.0022983290443
 [ 313] 0.0000331591375 [ 314]-0.0001468283460 [ 315] 0.0075236821560 [ 316]-0.0000409538496
 [ 317]-0.0014175654878 [ 318]-0.0000033591481 [ 319]-0.0000162874792 [ 320]-0.0006120653542
 [ 321]-0.0010238210950 [ 322]-0.0000135068937 [ 323]-0.0040066249659 [ 324] 0.0109986218810
 [ 325]-0.0000041181313 [ 326]-0.0000084319248 [ 327] 0.0008356013893 [ 328]-0.0158595196589
 [ 329]-0.0000960318175 [ 330]-0.0207279409425 [ 331]-0.0000850970039 [ 332]-0.0013510938228
 [ 333]-0.0011510521602 [ 334] 0.0099281523709 [ 335] 0.0000720921588 [ 336] 0.0032186084271
 [ 337]-0.0000060195071 [ 338] 0.0000793676234 [ 339] 0.0000223755502 [ 340]-0.0259550788192
 [ 341] 0.0010693406338 [ 342] 0.0025806366655 [ 343]-0.0341261564792 [ 344] 0.0000283567778
 [ 345] 0.0012471073301 [ 346] 0.0018209240033 [ 347]-0.0055738583306 [ 348] 0.0000280272965
 [ 349]-0.0000559851614 [ 350] 0.0302986463646 [ 351]-0.0018413962466 [ 352] 0.0000202681435
 [ 353] 0.0264653520844 [ 354]-0.0000285336693 [ 355] 0.0067464649177 [ 356]-0.0061766788112
 [ 357]-0.0001144075853 [ 358]-0.0213305437794 [ 359]-0.0000435188056 [ 360] 0.0015179452160
 [ 361] 0.0000482228984 [ 362]-0.0001370992340 [ 363] 0.0012048700029 [ 364]-0.0000266514816
 [ 365]-0.0050826456820 [ 366]-0.0411949660274 [ 367]-0.0000471892405 [ 368]-0.0000019823937
 [ 369] 0.0000167887583 [ 370] 0.0297889324994 [ 371] 0.0000898979754 [ 372]-0.0019228854470
 [ 373] 0.0289914145978 [ 374]-0.0030105777093 [ 375]-0.0000098521044 [ 376]-0.0009451173370
 [ 377] 0.0144329780264 [ 378]-0.0170173708506 [ 379] 0.0000058105381 [ 380]-0.0000073874737
 [ 381] 0.0011641998998 [ 382] 0.0069711294214 [ 383] 0.0009294401026 [ 384]-0.0006579786515
 [ 385]-0.0033708267877 [ 386]-0.0279134552801 [ 387] 0.0000111317795 [ 388]-0.0073142534079
 [ 389]-0.0014896310306 [ 390]-0.0010263586303 [ 391]-0.0000742056873 [ 392]-0.0000000937559
 [ 393] 0.0000077879468 [ 394]-0.0006904408864 [ 395] 0.0001056774822 [ 396]-0.0000049921740
 [ 397] 0.0000003348719 [ 398] 0.0023007379357 [ 399]-0.0006911380249 [ 400]-0.0022089623200
 [ 401]-0.0003505494688 [ 402]-0.0000064004877 [ 403]-0.0000166674274 [ 404]-0.0051008005485
 [ 405]-0.0000687194032 [ 406]-0.0000644233821 [ 407]-0.0000002854713 [ 408] 0.0000118110170
 [ 409]-0.0011691501177 [ 410]-0.0001820413739 [ 411]-0.0000045270168 [ 412]-0.0003045383869
 [ 413]-0.0052351820886 [ 414]-0.0061288321839 [ 415] 0.0000052462772 [ 416]-0.0000037240010
 [ 417]-0.0008474099054 [ 418]-0.0000604933906 [ 419]-0.0075350732086 [ 420]-0.0001213279752
 [ 421]-0.0014693198745 [ 422]-0.0099421046261 [ 423] 0.0000037510428 [ 424]-0.0025251628777
 [ 425] 0.0006327087267 [ 426]-0.0002451546412 [ 427]-0.0016683138975 [ 428] 0.0002582892084
 [ 429] 0.0246748170147 [ 430] 0.0027418244676 [ 431]-0.0007821109518 [ 432] 0.0029865124469
 [ 433]-0.0803251475149 [ 434]-0.0002520659383 [ 435] 0.0010512138955 [ 436] 0.1284338897708
 [ 437]-0.0000389862432 [ 438] 0.0099249933909 [ 439] 0.0028920389262 [ 440] 0.0012347803068
 [ 441] 0.0004397805006 [ 442]-0.0617165918079 [ 443] 0.0028525539993 [ 444]-0.0060164334913
 [ 445]-0.0708169619046 [ 446]-0.0005251228602 [ 447] 0.0055335050411 [ 448]-0.1083272579335
 [ 449]-0.0011051784016 [ 450] 0.0009076142321 [ 451] 0.0005854331515 [ 452] 0.1185336020942
 [ 453] 0.0026282740664 [ 454]-0.0005302288361 [ 455]-0.0016319272303 [ 456]-0.1599276453838
 [ 457]-0.0010289773624 [ 458]-0.0000623765819 [ 459] 0.0033101402666 [ 460]-0.0036699470839
 [ 461]-0.0009000906485 [ 462]-0.0297142435073 [ 463]-0.0009400192284 [ 464] 0.0896523101378
 [ 465]-0.0002661934166 [ 466] 0.0011430482074 [ 467] 0.0003991249504 [ 468]-0.0108697066207
 [ 469] 0.0017443768510 [ 470]-0.1590291535063 [ 471]-0.0041792618934 [ 472]-0.0002799184085
 [ 473]-0.0106798704318 [ 474]-0.0027458766510 [ 475] 0.0079728803780 [ 476] 0.0012299532540
 [ 477]-0.0007289864236 [ 478]-0.0546478848715 [ 479] 0.0235556649698 [ 480] 0.0466138224869
 [ 481]-0.0023583916422 [ 482] 0.0048335199764 [ 483] 0.0030011169589 [ 484] 0.0006134701161
 [ 485] 0.0013698345839 [ 486]-0.0004241549493 [ 487] 0.0168642086419 [ 488] 0.0045365443923
 [ 489] 0.0009003339371 [ 490]-0.0001244592089 [ 491] 0.0035537911382 [ 492]-0.0602077714327
 [ 493]-0.0044840390449 [ 494] 0.0015433335215 [ 495]-0.0010196044904 [ 496] 0.0630144096490
 [ 497]-0.0011952416509 [ 498]-0.0172994739359 [ 499]-0.0020045028743 [ 500]-0.0019772899174
 [ 501] 0.1454575559073 [ 502] 0.0038807588555 [ 503] 0.0008713773057 [ 504] 0.0057005432426
 [ 505]-0.0008495341673 [ 506] 0.0486270638119 [ 507]-0.0018587931530 [ 508] 0.0008067041407
 [ 509] 0.0752501678826 [ 510]-0.0032057715999 [ 511] 0.0028383625415 [ 512]-0.0002175197692
 [ 513]-0.0833248706843 [ 514]-0.0007529708071 [ 515] 0.0020934756605 [ 516]-0.0067556009397
 [ 517]-0.0011367350213 [ 518]-0.0536939837527 [ 519] 0.0002172373097 [ 520]-0.0019353321361
 [ 521] 0.0388018583879 [ 522]-0.0003811542286 [ 523] 0.0131439092584 [ 524] 0.0000551006896
 [ 525] 0.0026844834667 [ 526]-0.0028709161188 [ 527] 0.0061404363243 [ 528]-0.0479974904321
 [ 529]-0.0018515391797 [ 530] 0.0003880834253 [ 531]-0.0009276117073 [ 532]-0.0009967210059
 [ 533] 0.0005416338233 [ 534]-0.0000173025885 [ 535]-0.0005036515193 [ 536] 0.0508911499554
 [ 537] 0.0160885450444 [ 538] 0.0019023429388 [ 539]-0.0004371157066 [ 540] 0.0019500356864
 [ 541] 0.0107585792946 [ 542] 0.0004281624790 [ 543] 0.0285469514962 [ 544] 0.0003089012609
 [ 545]-0.0004385643439 [ 546]-0.0006372167815 [ 547]-0.0265866428606 [ 548]-0.0018263312540
 [ 549]-0.0370456531769 [ 550]-0.0004316022220 [ 551]-0.0034977251491 [ 552]-0.0000433499676
 [ 553]-0.0111049384780 [ 554] 0.0008648266375 [ 555] 0.0011998497627 [ 556] 0.0984137946721
 [ 557]-0.0014389361452 [ 558]-0.0005996187358 [ 559] 0.0012520811258 [ 560]-0.1046206906702
 [ 561] 0.0008090045370 [ 562] 0.0030022314792 [ 563]-0.0000448956504 [ 564]-0.0006245759055
 [ 565] 0.0003296455825 [ 566]-0.0082993384957 [ 567] 0.0021219878006 [ 568] 0.0154384094108
 [ 569]-0.0050493480647 [ 570] 0.0063554456437 [ 571] 0.0739838795424 [ 572]-0.0018051695176
 [ 573] 0.0021543127363 [ 574] 0.0023156040823 [ 575] 0.0094975515384 [ 576] 0.0025061424318
 [ 577]-0.0009997840422 [ 578]-0.0021949401543 [ 579] 0.0722372063040 [ 580]-0.0001933188008
 [ 581] 0.0000582090939 [ 582]-0.0008549813941 [ 583]-0.0245548233174 [ 584]-0.0014206764641
 [ 585] 0.0004566253441 [ 586]-0.0336245437415 [ 587]-0.0005808449006 [ 588] 0.0003738665619
 [ 589]-0.0006623650084 [ 590]-0.0418414587161 [ 591]-0.0315187578739 [ 592]-0.0006209601500
 [ 593]-0.0003328318825 [ 594] 0.0009710032234 [ 595]-0.0411752938048 [ 596] 0.0004369925010
 [ 597]-0.0000359097067 [ 598]-0.0030411899558 [ 599] 0.0703178624763 [ 600]-0.0002512184557
 [ 601] 0.0043291961129 [ 602]-0.0002739833346 [ 603] 0.0004896057501 [ 604] 0.0000230398142
 [ 605]-0.0000324610145 [ 606]-0.0000094014094 [ 607] 0.0003744728601 [ 608] 0.0000727746601
 [ 609] 0.0000775604491 [ 610] 0.0000160571091 [ 611]-0.0074821387857 [ 612]-0.0003122718910
 [ 613]-0.0019160860850 [ 614]-0.0003382709441 [ 615]-0.0002753102310 [ 616] 0.0010933848954
 [ 617] 0.0042971122332 [ 618] 0.0002304944194 [ 619]-0.0000693286831 [ 620] 0.0000131925951
 [ 621]-0.0001553397598 [ 622]-0.0012527937344 [ 623]-0.0001324881950 [ 624] 0.0001029728380
 [ 625]-0.0002113149169 [ 626] 0.0136967049135 [ 627]-0.0117604895683 [ 628]-0.0004231698615
 [ 629]-0.0001689172312 [ 630]-0.0006590621871 [ 631]-0.0001667287817 [ 632] 0.0265044466649
 [ 633] 0.0001795257458 [ 634]-0.0013286951776 [ 635] 0.0188617324609 [ 636]-0.0000836562338
 [ 637] 0.0014870246159 [ 638] 0.0000441880785 [ 639] 0.0002991424376 [ 640] 0.0004582256185
 [ 641]-0.0014095488670 [ 642] 0.0001362553987 [ 643]-0.0007431050702 [ 644] 0.0025921462643
 [ 645] 0.0927080416012 [ 646] 0.0000612476779 [ 647]-0.0034885919132 [ 648] 0.0209992743638
 [ 649]-0.0008090539851 [ 650] 0.0000260012111 [ 651]-0.0005237414131 [ 652]-0.0007968796378
 [ 653]-0.0041020292104 [ 654] 0.0176159229782 [ 655]-0.0012234003676 [ 656] 0.0736670305044
 [ 657] 0.0016442264176 [ 658] 0.0000532253900 [ 659] 0.0179596355455 [ 660] 0.1665032712713
 [ 661] 0.0007797211679 [ 662] 0.0036940219795 [ 663] 0.0212491367120 [ 664]-0.0001356167429
 [ 665]-0.0003696006607 [ 666] 0.0936957938645 [ 667] 0.0017293088296 [ 668] 0.0004401325772
 [ 669] 0.0005195084821 [ 670]-0.0217277794326 [ 671] 0.0002236145191 [ 672] 0.0884352660079
 [ 673] 0.0009985498457 [ 674] 0.0029190543600 [ 675]-0.0004662530241 [ 676]-0.0544259779596
 [ 677]-0.0004053410268 [ 678] 0.0001018918801 [ 679] 0.0112054565506 [ 680]-0.0001652934548
 [ 681]-0.0006192756787 [ 682] 0.0508257137063 [ 683]-0.0003653052583 [ 684]-0.1021700185181
 [ 685] 0.0011214966946 [ 686] 0.0029430420235 [ 687] 0.0094535051613 [ 688]-0.0022382289047
 [ 689] 0.0267054533216 [ 690] 0.0555687089657 [ 691] 0.0021430709296 [ 692]-0.0002666891855
 [ 693] 0.0012444545669 [ 694] 0.0083482355070 [ 695] 0.1305770123916 [ 696] 0.0577082674937
 [ 697]-0.0021811500815 [ 698] 0.0314427576913 [ 699] 0.0001143508759 [ 700] 0.0005743663086
 [ 701]-0.0012526606205 [ 702] 0.0662944672915 [ 703]-0.0540744101584 [ 704]-0.0010172315733
 [ 705] 0.0005326126319 [ 706] 0.0012368900137 [ 707] 0.0082969886031 [ 708] 0.0033872335766
 [ 709] 0.0011058398779 [ 710]-0.0130129515940 [ 711] 0.0006703159725 [ 712] 0.0069644585491
 [ 713]-0.0516884046132 [ 714]-0.0002299357432 [ 715]-0.0010996321165 [ 716]-0.0038395693856
 [ 717]-0.0015503305811 [ 718] 0.0029770470001 [ 719] 0.0018551883545 [ 720] 0.0005403431642
 [ 721]-0.0038001308783 [ 722]-0.0012983904946 [ 723] 0.0008828414193 [ 724] 0.0557520171697
 [ 725] 0.0006994550221 [ 726]-0.0001045550733 [ 727]-0.0371246654374 [ 728]-0.0070921177545
 [ 729] 0.0018436147665 [ 730]-0.0402677386782 [ 731]-0.0001286522494 [ 732]-0.0007090287475
 [ 733]-0.0256083021255 [ 734] 0.0006223766731 [ 735] 0.0001038220033 [ 736]-0.0004824539798
 [ 737]-0.0002188498607 [ 738] 0.1006883711021 [ 739] 0.0008008237286 [ 740]-0.0017335681995
 [ 741] 0.0012773096504 [ 742] 0.0064743821980 [ 743]-0.0059713151268 [ 744] 0.0002478950025
 [ 745] 0.0036414445709 [ 746] 0.0299488382336 [ 747]-0.0419985136227 [ 748] 0.0017976091759
 [ 749] 0.0002505715148 [ 750]-0.0003873331959 [ 751]-0.0005133741977 [ 752] 0.0015944215158
 [ 753] 0.0223474281539 [ 754] 0.0000886646812 [ 755]-0.0275075024164 [ 756]-0.0005064981517
 [ 757]-0.0000311744901 [ 758]-0.0029247575654 [ 759]-0.0320144728399 [ 760]-0.0004279210556
 [ 761] 0.0005293414926 [ 762] 0.0003131076255 [ 763] 0.0016732063749 [ 764] 0.0009589738336
 [ 765] 0.0002315486582 [ 766]-0.0010381651146 [ 767] 0.0255462575686 [ 768] 0.0387341197023
 [ 769]-0.0004108240459 [ 770] 0.0004030433596 [ 771]-0.0222862079444 [ 772] 0.0269059786611
 [ 773]-0.0011189297198 [ 774]-0.0026738252099 [ 775]-0.0007605587575 [ 776] 0.0003639551340
 [ 777]-0.0682302419904 [ 778]-0.0009472647544 [ 779] 0.0007606233701 [ 780]-0.0005796998285
 [ 781] 0.0001259056021 [ 782]-0.1045437767820 [ 783]-0.0017676588071 [ 784]-0.0018587902643
 [ 785] 0.0062598497122 [ 786] 0.0066320575169 [ 787]-0.0079743763992 [ 788]-0.0026340656290
 [ 789] 0.0855911470530 [ 790] 0.0033756387257 [ 791]-0.1009066022296 [ 792] 0.0004955238640
 [ 793] 0.0071056421519 [ 794]-0.0002306111255 [ 795] 0.0002169738377 [ 796] 0.0013545410973
 [ 797] 0.0003967875316 [ 798] 0.0153124692988 [ 799] 0.0007594301125 [ 800]-0.0200429436728
 [ 801]-0.0000937729754 [ 802]-0.0155804529529 [ 803] 0.0004701500345 [ 804]-0.0008605377071
 [ 805] 0.0001778433668 [ 806] 0.0011516741010 [ 807] 0.0233644275955 [ 808] 0.0001577111817
 [ 809] 0.0234631120931 [ 810]-0.0118589419308 [ 811]-0.0843760092366 [ 812]-0.0002951080895
 [ 813] 0.0000752879976 [ 814]-0.0002803136788 [ 815]-0.0081006062993 [ 816] 0.0106972758288
 [ 817] 0.0001390937013 [ 818] 0.0001080910098 [ 819] 0.0000014044007 [ 820] 0.0000362351868
 [ 821] 0.0035921862125 [ 822]-0.0000196505868 [ 823]-0.0000452361486 [ 824]-0.0000710382392
 [ 825]-0.0127965310909 [ 826] 0.0000703827056 [ 827]-0.0009428233039 [ 828] 0.0009389171172
 [ 829]-0.0003023061071 [ 830]-0.0002047421936 [ 831] 0.0063143657796 [ 832]-0.0005160032690
 [ 833]-0.0000501644505 [ 834] 0.0000453812821 [ 835]-0.0001345748679 [ 836]-0.0037472251951
 [ 837]-0.0000253691184 [ 838]-0.0052839951789 [ 839]-0.0001567393229 [ 840]-0.0003139677257
 [ 841] 0.0001191967469 [ 842] 0.0005847281182 [ 843]-0.0180792531975 [ 844]-0.0036234474897
 [ 845]-0.0001484001607 [ 846]-0.0033315429448 [ 847]-0.0383184812517 [ 848]-0.0000500370956
 [ 849] 0.0000251781112 [ 850]-0.0000975481491 [ 851] 0.0017311898214 [ 852] 0.0069150040529
 [ 853]-0.0003952208058 [ 854] 0.0002777658002 [ 855] 0.0002183002088 [ 856] 0.0005681072868
 [ 857]-0.0003686757472 [ 858] 0.0046991521902 [ 859]-0.0108818300317 [ 860] 0.0003755512824
 [ 861] 0.0008961898712 [ 862]-0.0194086951769 [ 863] 0.0001451483572 [ 864]-0.0161734770363
 [ 865] 0.0008680438930 [ 866] 0.0005485619757 [ 867] 0.0005124636506 [ 868]-0.0644979980138
 [ 869] 0.0041363450600 [ 870]-0.0016809439561 [ 871] 0.0134106952434 [ 872]-0.0001210767050
 [ 873] 0.0059808638682 [ 874] 0.0033405149037 [ 875]-0.0004743720897 [ 876]-0.0010188944181
 [ 877] 0.0006577680388 [ 878]-0.0215609731189 [ 879] 0.0045274062416 [ 880]-0.0002390094039
 [ 881] 0.0004166621628 [ 882] 0.0282445286034 [ 883] 0.0005207711382 [ 884]-0.0000164744663
 [ 885] 0.0017298977589 [ 886]-0.0011250779827 [ 887]-0.0005726273924 [ 888]-0.0165799634621
 [ 889]-0.0017001212847 [ 890]-0.0139597924613 [ 891] 0.0003170120207 [ 892] 0.0023030047787
 [ 893] 0.0001036383905 [ 894]-0.0593195068731 [ 895] 0.0035584834645 [ 896]-0.0605015131362
 [ 897]-0.0044619553488 [ 898] 0.0002273349710 [ 899]-0.0028798851338 [ 900]-0.0007183442732
 [ 901] 0.0005173328266 [ 902] 0.0011511791908 [ 903] 0.0005066068131 [ 904] 0.0539496548159
 [ 905] 0.0346653682581 [ 906]-0.0020028327010 [ 907]-0.0004020993456 [ 908] 0.0061634507960
 [ 909] 0.0031056416720 [ 910]-0.0000264550040 [ 911]-0.0027990405215 [ 912]-0.0011730096607
 [ 913] 0.0163847354301 [ 914] 0.0004611020638 [ 915] 0.0011755461845 [ 916]-0.0025347373359
 [ 917]-0.0005084076000 [ 918] 0.0390956822362 [ 919]-0.0022241073740 [ 920] 0.0020846327202
 [ 921]-0.0004927402905 [ 922]-0.0048881185493 [ 923]-0.0014633723499 [ 924] 0.0301418242890
 [ 925]-0.0005070424047 [ 926]-0.0025906221362 [ 927] 0.0240656782822 [ 928] 0.0005183950663
 [ 929] 0.0000032080441 [ 930] 0.0010251066901 [ 931]-0.0001539751166 [ 932] 0.0440009420879
 [ 933]-0.0002525548871 [ 934] 0.0005572428980 [ 935]-0.0405358602614 [ 936]-0.0010033021142
 [ 937] 0.0034468220586 [ 938]-0.0000486398008 [ 939]-0.0534302538774 [ 940]-0.0023405152811
 [ 941] 0.0007492785555 [ 942]-0.0022542785786 [ 943]-0.0018829781570 [ 944]-0.0379851954128
 [ 945] 0.0001826052092 [ 946]-0.0030648402218 [ 947] 0.0157125297560 [ 948]-0.0001764078916
 [ 949] 0.0039672777295 [ 950] 0.0001022517517 [ 951] 0.0033173854191 [ 952]-0.0006698362796
 [ 953] 0.0007223043122 [ 954]-0.0017703276854 [ 955]-0.0003674316490 [ 956]-0.0011225206323
 [ 957]-0.0002840461014 [ 958]-0.0000244312510 [ 959]-0.0003143594599 [ 960]-0.0009417133536
 [ 961]-0.0000227297640 [ 962] 0.0183872321374 [ 963] 0.0183368451464 [ 964] 0.0007113657011
 [ 965] 0.0000033218396 [ 966] 0.0014021671384 [ 967]-0.0254525166756 [ 968] 0.0001225251219
 [ 969]-0.0204178731248 [ 970] 0.0001343260688 [ 971]-0.0013583180723 [ 972]-0.0014933120346
 [ 973] 0.0026620863992 [ 974] 0.0010421352987 [ 975]-0.0067578297351 [ 976] 0.0001584037513
 [ 977]-0.0007274547798 [ 978] 0.0002742125949 [ 979]-0.0558291598056 [ 980] 0.0015228370539
 [ 981] 0.0033923297223 [ 982] 0.0025910718166 [ 983]-0.0003523468464 [ 984] 0.0016659832614
 [ 985] 0.0024614610538 [ 986]-0.0663790176476 [ 987] 0.0003637315051 [ 988] 0.0012945209255
 [ 989] 0.0376490298747 [ 990]-0.0022089547943 [ 991] 0.0002504115117 [ 992] 0.0352416095688
 [ 993] 0.0007082283355 [ 994] 0.0179073238686 [ 995]-0.0076361070556 [ 996] 0.0012701100442
 [ 997] 0.0046097969285 [ 998]-0.0005343461587 [ 999] 0.0020650103839 [1000] 0.0006106621685
 [1001] 0.0023337292895 [1002] 0.0017148142338 [1003]-0.0004068173353 [1004]-0.0059354399404
 [1005]-0.0142177237443 [1006]-0.0001305045031 [1007]-0.0000405301934 [1008]-0.0002407042996
 [1009] 0.0281909037761 [1010] 0.0012297290141 [1011]-0.0031340181272 [1012] 0.0101543938220
 [1013]-0.0040207241769 [1014] 0.0004489188161 [1015]-0.0011014021693 [1016] 0.0043864804631
 [1017]-0.0436903867196 [1018]-0.0001566230895 [1019]-0.0000971360699 [1020] 0.0011778190175
 [1021]-0.0103091794691 [1022] 0.0006692649631 [1023]-0.0006472534301 [1024]-0.0043563491335
 [1025] 0.0001909379604 [1026] 0.0002843501474 [1027]-0.0122943029761 [1028]-0.0019518115299
 [1029]-0.0013524753276 [1030]-0.0000591237676 [1031]-0.0000160912877 [1032] 0.0000358269145
 [1033]-0.0010706932638 [1034] 0.0001394849841 [1035] 0.0000392957537 [1036] 0.0000107168155
 [1037]-0.0017220644244 [1038]-0.0008838221519 [1039]-0.0039316716356 [1040]-0.0005218211242
 [1041]-0.0000921633388 [1042] 0.0002887611313 [1043]-0.0050784789699 [1044]-0.0001752167471
 [1045]-0.0000878559196 [1046]-0.0000079562880 [1047] 0.0001610227707 [1048]-0.0027011673124
 [1049]-0.0002967111170 [1050] 0.0001345812128 [1051]-0.0003489476428 [1052]-0.0021131263837
 [1053]-0.0155227183586 [1054]-0.0001009421051 [1055]-0.0000472603558 [1056]-0.0009193097523
 [1057]-0.0000976296731 [1058] 0.0028672679986 [1059] 0.0000225214307 [1060]-0.0019204762510
 [1061]-0.0021101985323 [1062] 0.0000982362183 [1063]-0.0043201798857 [1064] 0.0008171498495
 [1065]-0.0003105148641 [1066] 0.0053379189953 [1067]-0.0007957992254 [1068]-0.0879233144937
 [1069]-0.0093558184724 [1070] 0.0024780599939 [1071]-0.0152153925626 [1072] 0.2963332307377
 [1073] 0.0011723595847 [1074]-0.0045837146268 [1075]-0.3831722067316 [1076]-0.0012923705359
 [1077]-0.0104792200393 [1078]-0.0078032772961 [1079]-0.0034608972807 [1080]-0.0022440806205
 [1081] 0.2535470158315 [1082]-0.0133645152407 [1083] 0.0167856141437 [1084] 0.2214048820241
 [1085] 0.0011287479225 [1086]-0.0258032992731 [1087] 0.3309992452160 [1088] 0.0028917394585
 [1089]-0.0025784295057 [1090]-0.0032170927964 [1091]-0.3798879453416 [1092]-0.0139565173286
 [1093] 0.0015836935426 [1094] 0.0047320675333 [1095] 0.5020539128641 [1096] 0.0029574464235
 [1097] 0.0002295309761 [1098]-0.0132055411036 [1099] 0.0110987202303 [1100] 0.0032130769826
 [1101] 0.1150978118404 [1102] 0.0059121988540 [1103]-0.2729827687793 [1104]-0.0007802411779
 [1105]-0.0062510313355 [1106] 0.0005850104415 [1107] 0.1148752849167 [1108]-0.0096812285655
 [1109] 0.5730326274722 [1110] 0.0215568674752 [1111]-0.0005130438362 [1112] 0.0269245371957
 [1113] 0.0054920162903 [1114]-0.0151560403666 [1115]-0.0042414571722 [1116] 0.0003693681794
 [1117] 0.1181241656564 [1118]-0.0811807822627 [1119]-0.1977160260141 [1120] 0.0035157083441
 [1121]-0.0228153314404 [1122]-0.0132199663942 [1123]-0.0005970442820 [1124]-0.0027698187733
 [1125] 0.0006622859155 [1126]-0.0564704859606 [1127]-0.0099082969798 [1128]-0.0058986351793
 [1129] 0.0035956002996 [1130]-0.0062064025397 [1131] 0.1884032957521 [1132] 0.0125243458588
 [1133]-0.0070891864530 [1134] 0.0028176588135 [1135]-0.2259184295198 [1136] 0.0052458811167
 [1137] 0.0114813011628 [1138] 0.0039426374169 [1139] 0.0112207187376 [1140]-0.4951386139891
 [1141]-0.0074472296697 [1142]-0.0022986565989 [1143]-0.0137023890158 [1144] 0.0013195942396
 [1145]-0.2201901901366 [1146] 0.0044312658780 [1147]-0.0020370938902 [1148]-0.1903239789762
 [1149] 0.0081423231876 [1150]-0.0148480601720 [1151] 0.0006299285141 [1152] 0.3117637799693
 [1153] 0.0061376821923 [1154]-0.0049503891267 [1155] 0.0180608408676 [1156] 0.0067721262099
 [1157] 0.2041783282578 [1158]-0.0009150151041 [1159] 0.0102713246479 [1160]-0.1656924163705
 [1161] 0.0001070389291 [1162]-0.0133733353161 [1163]-0.0002342949701 [1164]-0.0141356969941
 [1165] 0.0055060897859 [1166]-0.0120738219458 [1167] 0.1180294539892 [1168] 0.0033820407916
 [1169] 0.0013278433851 [1170] 0.0033839703127 [1171] 0.0009500858117 [1172]-0.0007481131440
 [1173] 0.0022445622157 [1174] 0.0003463562218 [1175]-0.1804250413884 [1176]-0.0816874856621
 [1177]-0.0060598221710 [1178] 0.0002743811261 [1179]-0.0084041961233 [1180]-0.0121638144834
 [1181]-0.0009840637979 [1182]-0.0876761490825 [1183]-0.0021162404463 [1184] 0.0040734085819
 [1185] 0.0038927455218 [1186] 0.0883375167426 [1187] 0.0013139359475 [1188] 0.1444460120465
 [1189]-0.0004419884545 [1190] 0.0099846880214 [1191]-0.0008604506599 [1192] 0.0813290035434
 [1193]-0.0044831884987 [1194]-0.0074410942085 [1195]-0.3563530880080 [1196] 0.0019530370656
 [1197] 0.0041757511603 [1198]-0.0065588680084 [1199] 0.4599964287910 [1200]-0.0018900447882
 [1201]-0.0089689997317 [1202]-0.0333274272881 [1203] 0.0065281422749 [1204]-0.0012460619492
 [1205]-0.0246497157017 [1206]-0.0048875133816 [1207]-0.0711603638703 [1208] 0.0289759975593
 [1209]-0.0124411189931 [1210]-0.2144434364432 [1211] 0.0035562448339 [1212]-0.0096784155773
 [1213]-0.0046445545648 [1214]-0.0224687720712 [1215]-0.0123679531583 [1216] 0.0028842033311
 [1217] 0.0179136763057 [1218]-0.2867821320773 [1219] 0.0006214564246 [1220] 0.0000502627391
 [1221] 0.0047902463446 [1222] 0.0566824105049 [1223] 0.0040336090202 [1224]-0.0026201985561
 [1225] 0.0834099708653 [1226] 0.0050693026324 [1227]-0.0019798299320 [1228] 0.0042206560484
 [1229] 0.1447767530196 [1230] 0.1600115988109 [1231] 0.0019801471845 [1232] 0.0008316981318
 [1233]-0.0056541862113 [1234] 0.1340679181387 [1235]-0.0040367589606 [1236] 0.0013391070473
 [1237] 0.0173593697767 [1238]-0.2540405091980 [1239] 0.0002395384226 [1240]-0.0077278144521
 [1241] 0.0019487986513 [1242]-0.0011132969857 [1243] 0.0000934194414 [1244] 0.0000942770881
 [1245] 0.0001456006760 [1246] 0.0009860166427 [1247]-0.0003569714450 [1248]-0.0002860190739
 [1249]-0.0000756582570 [1250] 0.0327656482458 [1251] 0.0021988579202 [1252] 0.0088606405990
 [1253] 0.0015041095876 [1254] 0.0006246758209 [1255]-0.0025482219737 [1256]-0.0066958385748
 [1257]-0.0014958849222 [1258] 0.0003351600726 [1259] 0.0000112492132 [1260] 0.0001857343231
 [1261] 0.0057115279836 [1262] 0.0007600113847 [1263]-0.0006126759985 [1264] 0.0013094444891
 [1265]-0.0462701751241 [1266] 0.0577775126966 [1267] 0.0011359690911 [1268] 0.0003881500386
 [1269] 0.0039708665028 [1270] 0.0008088155134 [1271]-0.0888183692893 [1272]-0.0002059361072
 [1273] 0.0075939300492 [1274]-0.0724768427792 [1275] 0.0000647466851 [1276]-0.0025661418076
 [1277]-0.0005803081742 [1278]-0.0009177803731 [1279] 0.0020999180915 [1280] 0.0025531267120
 [1281] 0.0005754290950 [1282]-0.0035999436429 [1283] 0.0113664445767 [1284] 0.3822891955001
 [1285] 0.0002504064402 [1286]-0.0077727856308 [1287] 0.0986827844648 [1288]-0.0036450085522
 [1289]-0.0000785121905 [1290]-0.0022576769517 [1291]-0.0033630055808 [1292]-0.0164712196242
 [1293] 0.0772050046905 [1294]-0.0046411642595 [1295] 0.3121189460804 [1296] 0.0068721599282
 [1297] 0.0000882490213 [1298] 0.0536776213386 [1299] 0.6725402012095 [1300] 0.0028239606730
 [1301] 0.0134654150755 [1302] 0.0750642061931 [1303]-0.0007205855188 [1304]-0.0015506482979
 [1305] 0.3996562655938 [1306] 0.0067820725869 [1307] 0.0018800633264 [1308] 0.0027874782704
 [1309]-0.0632493867481 [1310] 0.0018176137421 [1311] 0.3458042104382 [1312] 0.0047917395270
 [1313] 0.0141441966559 [1314]-0.0019591610906 [1315]-0.1446922741468 [1316]-0.0020422426066
 [1317] 0.0007278371096 [1318] 0.0987389089522 [1319]-0.0010828578167 [1320]-0.0028721661095
 [1321] 0.2414961640795 [1322]-0.0017115668689 [1323]-0.4528952185920 [1324] 0.0047663144470
 [1325] 0.0112928386570 [1326] 0.0311043162885 [1327]-0.0085376306566 [1328] 0.1521368095300
 [1329] 0.1811384898561 [1330] 0.0076544497817 [1331]-0.0007553183815 [1332] 0.0043630532339
 [1333] 0.0280397341957 [1334] 0.4737082876296 [1335] 0.2246795153718 [1336]-0.0063692152678
 [1337] 0.0848448404240 [1338] 0.0002986550913 [1339] 0.0014664018885 [1340]-0.0047372979231
 [1341] 0.2209810436842 [1342]-0.2259548320303 [1343]-0.0039592297313 [1344] 0.0019343562467
 [1345] 0.0050677098878 [1346] 0.0713177213034 [1347] 0.0111822998622 [1348] 0.0031376774139
 [1349]-0.0576371954733 [1350] 0.0027989559148 [1351] 0.0242125674515 [1352]-0.2314813684699
 [1353]-0.0009494398980 [1354]-0.0039702604211 [1355] 0.0342768241552 [1356]-0.0053936402157
 [1357] 0.0089911423762 [1358] 0.0062641678422 [1359] 0.0023676581364 [1360]-0.0215035023047
 [1361]-0.0050834655035 [1362] 0.0037639248719 [1363] 0.2454775787330 [1364] 0.0036960092439
 [1365]-0.0006243331841 [1366]-0.1963977769034 [1367]-0.0226628833206 [1368] 0.0067295636879
 [1369]-0.1582762456776 [1370]-0.0011194567109 [1371]-0.0039028331787 [1372]-0.0927983543887
 [1373] 0.0020810869830 [1374] 0.0000951012889 [1375]-0.0020943136452 [1376]-0.0015530452771
 [1377] 0.3609075649461 [1378] 0.0028121270995 [1379]-0.0067058929938 [1380] 0.0046880885562
 [1381] 0.0224654248893 [1382]-0.0646759426550 [1383] 0.0012931812994 [1384] 0.0125058846683
 [1385] 0.0592070658976 [1386]-0.0722277111500 [1387] 0.0048817621321 [1388] 0.0011202640353
 [1389]-0.0009290181267 [1390]-0.0021223221603 [1391] 0.0034947971933 [1392] 0.1226830406764
 [1393]-0.0001556999402 [1394]-0.0501707211481 [1395]-0.0013063192103 [1396] 0.0003216091480
 [1397]-0.0363840531875 [1398]-0.1556983652243 [1399]-0.0011313246587 [1400] 0.0017770830325
 [1401] 0.0005895798029 [1402] 0.0051669082056 [1403] 0.0036179856902 [1404] 0.0002176667306
 [1405]-0.0038736615667 [1406] 0.1163561359451 [1407] 0.1957196359329 [1408]-0.0021845153392
 [1409] 0.0003564107360 [1410]-0.1201635597160 [1411] 0.0911397606849 [1412]-0.0041570137664
 [1413]-0.0045965864848 [1414]-0.0016841159623 [1415] 0.0023231416743 [1416]-0.2049115870710
 [1417] 0.0001720059193 [1418] 0.0034546684471 [1419]-0.0018723926285 [1420] 0.0007993427943
 [1421]-0.4237023804467 [1422]-0.0060191216927 [1423]-0.0065136354755 [1424] 0.0199132150415
 [1425] 0.0561869414152 [1426]-0.0262902962839 [1427]-0.0100747961518 [1428] 0.2912954916442
 [1429] 0.0131511775754 [1430]-0.4316454987076 [1431] 0.0013242119867 [1432] 0.0131839144941
 [1433]-0.0009417828185 [1434] 0.0010372900825 [1435] 0.0046815105053 [1436] 0.0016461066687
 [1437] 0.0501200488895 [1438] 0.0029747630880 [1439]-0.0858187284501 [1440]-0.0003223691710
 [1441]-0.1020019332788 [1442] 0.0015037953667 [1443]-0.0033646417620 [1444] 0.0011021773358
 [1445] 0.0049688582511 [1446] 0.0825198674822 [1447] 0.0008720325488 [1448] 0.1036450884117
 [1449]-0.0332610767040 [1450]-0.3215700907504 [1451]-0.0014601375669 [1452] 0.0002707037287
 [1453]-0.0009663203966 [1454]-0.0415571150390 [1455] 0.0246630071078 [1456]-0.0015642420794
 [1457] 0.0004885305573 [1458] 0.0000166904950 [1459] 0.0000279952665 [1460] 0.0082002969959
 [1461]-0.0000841842029 [1462]-0.0001743980930 [1463]-0.0001811034476 [1464]-0.0475766771811
 [1465] 0.0001693135953 [1466]-0.0096284676121 [1467] 0.0030994213524 [1468]-0.0011240740833
 [1469]-0.0008374908684 [1470] 0.0247807474403 [1471]-0.0043344983551 [1472]-0.0001385680971
 [1473] 0.0001761984847 [1474]-0.0004090673771 [1475]-0.0136967519067 [1476]-0.0000883510188
 [1477]-0.0332812548314 [1478]-0.0005199431691 [1479]-0.0011924869383 [1480] 0.0005807312570
 [1481] 0.0022911400440 [1482]-0.0699014180490 [1483]-0.0190832244668 [1484]-0.0006800488070
 [1485]-0.0159899395917 [1486]-0.1451573737522 [1487]-0.0002586317676 [1488] 0.0000882081595
 [1489]-0.0003359884945 [1490] 0.0121186617579 [1491] 0.0204017099111 [1492] 0.0055322398676
 [1493]-0.0006408875907 [1494]-0.0406848246245 [1495]-0.0096096697466 [1496] 0.0025859638662
 [1497] 0.0031545624440 [1498] 0.2126463914333 [1499] 0.0005614240442 [1500] 0.0002360227994
 [1501]-0.3280278122219 [1502]-0.0006940332398 [1503]-0.0484011684758 [1504]-0.0101809483223
 [1505]-0.0043339161934 [1506] 0.0001759493510 [1507] 0.1144035570850 [1508] 0.0018381316559
 [1509] 0.0194823987696 [1510] 0.1610372421851 [1511] 0.0014778140294 [1512] 0.0028365830670
 [1513] 0.2902029821508 [1514] 0.0032784864754 [1515]-0.0021543362817 [1516]-0.0023139639710
 [1517]-0.3136108275361 [1518] 0.0039038906424 [1519] 0.0020115348326 [1520] 0.0063221278331
 [1521] 0.3620684957740 [1522] 0.0014939673444 [1523] 0.0003804826698 [1524]-0.0006694084110
 [1525] 0.0143808754300 [1526] 0.0036013678191 [1527] 0.0408531107279 [1528]-0.0018365317975
 [1529]-0.2218269898255 [1530] 0.0017434186736 [1531] 0.0018846146737 [1532] 0.0008676716869
 [1533] 0.0249568617887 [1534] 0.0031466453684 [1535] 0.2707757114798 [1536]-0.0040405804217
 [1537] 0.0014666835559 [1538] 0.0309269463879 [1539] 0.0071890733657 [1540]-0.0262160973091
 [1541]-0.0009582161580 [1542] 0.0032986130464 [1543] 0.2267318079806 [1544]-0.0854030815920
 [1545]-0.1029402780215 [1546] 0.0064946729539 [1547] 0.0041252663469 [1548] 0.0013414476561
 [1549]-0.0017411881562 [1550]-0.0046576703359 [1551] 0.0010026995628 [1552]-0.0262745553267
 [1553]-0.0152182155703 [1554] 0.0024323832525 [1555]-0.0040663773405 [1556]-0.0116014444174
 [1557] 0.1894927742495 [1558] 0.0128488158931 [1559] 0.0009435090754 [1560] 0.0026628747380
 [1561]-0.1099795945122 [1562]-0.0006300612716 [1563] 0.0659482713554 [1564] 0.0055473819174
 [1565]-0.0031904699524 [1566]-0.3039334465651 [1567]-0.0106967639085 [1568]-0.0013352178733
 [1569]-0.0165883095237 [1570] 0.0020339314555 [1571]-0.0002534707599 [1572] 0.0049150942422
 [1573]-0.0009885585358 [1574]-0.1737466552926 [1575] 0.0109016845667 [1576] 0.0034796286338
 [1577] 0.0012751110167 [1578] 0.1124663460784 [1579]-0.0038633047190 [1580]-0.0051349479768
 [1581] 0.0177776414659 [1582]-0.0027642406233 [1583] 0.0744656404674 [1584]-0.0008327874118
 [1585]-0.0024129093449 [1586]-0.0532706745380 [1587] 0.0008793030015 [1588]-0.0194998204214
 [1589]-0.0000558544880 [1590] 0.0040206984220 [1591] 0.0081914327618 [1592]-0.0192480898523
 [1593] 0.1608096075761 [1594] 0.0051434125645 [1595]-0.0033823977516 [1596] 0.0037030373856
 [1597] 0.0027024071483 [1598]-0.0012088046362 [1599]-0.0024907506990 [1600] 0.0013197898045
 [1601]-0.0688150513312 [1602]-0.0690910212456 [1603]-0.0057690625259 [1604] 0.0006601363969
 [1605] 0.0006613046645 [1606]-0.0529907229201 [1607]-0.0003418488172 [1608]-0.0578423771109
 [1609]-0.0021328360547 [1610]-0.0022461975611 [1611]-0.0015163789336 [1612] 0.0561215183727
 [1613] 0.0068435910545 [1614] 0.1347302761736 [1615] 0.0014101092381 [1616] 0.0087659517968
 [1617] 0.0006338666939 [1618]-0.0645620518383 [1619] 0.0012666343538 [1620] 0.0035342464767
 [1621]-0.2120802904022 [1622]-0.0007933476575 [1623] 0.0003154802671 [1624] 0.0019349257692
 [1625] 0.1015340913768 [1626]-0.0007678470452 [1627]-0.0065514206543 [1628] 0.0267264818837
 [1629]-0.0045421539303 [1630]-0.0002596417719 [1631] 0.0588131857580 [1632]-0.0052356209306
 [1633]-0.0150702310293 [1634]-0.0098623540590 [1635]-0.0175649699478 [1636]-0.1831653848704
 [1637] 0.0041891424181 [1638] 0.0009218536611 [1639]-0.0062974103814 [1640]-0.0281692561817
 [1641] 0.0021770463568 [1642] 0.0029422619122 [1643]-0.0113187636431 [1644]-0.1105852073906
 [1645] 0.0002749893949 [1646]-0.0002746022312 [1647] 0.0020463203063 [1648] 0.0995274352880
 [1649] 0.0045628746193 [1650]-0.0013649574389 [1651] 0.1060089045031 [1652]-0.0050832873806
 [1653]-0.0001753134586 [1654]-0.0013605755866 [1655] 0.1185301359079 [1656] 0.0099652229092
 [1657] 0.0028139398779 [1658] 0.0011263870583 [1659] 0.0015222786200 [1660] 0.0736312492594
 [1661] 0.0021941429208 [1662]-0.0010234484473 [1663]-0.0060513114028 [1664]-0.1257563942495
 [1665] 0.0007469674289 [1666]-0.0229769904750 [1667]-0.0017369284917 [1668]-0.0018793642802
 [1669]-0.0001803061675 [1670] 0.0001282320219 [1671] 0.0000494950079 [1672] 0.0023778819705
 [1673] 0.0001196641643 [1674]-0.0003211038312 [1675]-0.0000706128688 [1676] 0.0078499698159
 [1677]-0.0013244358073 [1678] 0.0030542764474 [1679]-0.0002927252915 [1680] 0.0007196759872
 [1681]-0.0031639256185 [1682]-0.0176514463180 [1683] 0.0002491630591 [1684]-0.0000683361069
 [1685]-0.0000463893443 [1686] 0.0005976810934 [1687]-0.0024320074080 [1688]-0.0003795891000
 [1689] 0.0000027823900 [1690]-0.0004302576436 [1691]-0.0392974943154 [1692] 0.0043485654728
 [1693] 0.0015360046887 [1694] 0.0005203454144 [1695]-0.0013370494939 [1696]-0.0002587594124
 [1697]-0.0496990070936 [1698]-0.0005048087174 [1699]-0.0026886639051 [1700]-0.0303277898005
 [1701] 0.0002478907540 [1702]-0.0080353417092 [1703] 0.0008200461807 [1704]-0.0006259684253
 [1705]-0.0003258406112 [1706] 0.0026005677227 [1707]-0.0018469128339 [1708] 0.0003035949077
 [1709]-0.0110839963267 [1710]-0.0134314555173 [1711] 0.0026107651939 [1712]-0.0044403024872
 [1713]-0.0087005646419 [1714]-0.0048510862365 [1715]-0.0009430733980 [1716]-0.0023957168993
 [1717] 0.0010769860514 [1718]-0.0087329115667 [1719]-0.0016460479076 [1720] 0.0005540999387
 [1721]-0.0127860542299 [1722]-0.0008358337869 [1723] 0.0045429614238 [1724]-0.0081403755904
 [1725]-0.0274714510894 [1726] 0.0028211735715 [1727]-0.0050757708918 [1728]-0.0034678915012
 [1729]-0.0002527278484 [1730]-0.0080019710539 [1731]-0.0172180091206 [1732] 0.0083958731517
 [1733]-0.0005599043572 [1734] 0.0090103524914 [1735] 0.0074919083586 [1736]-0.0017624064764
 [1737]-0.0147869201686 [1738]-0.0008042936399 [1739] 0.0200834897705 [1740] 0.0015414396915
 [1741]-0.0009598301585 [1742]-0.0024148853824 [1743] 0.0000149925188 [1744]-0.0027259117188
 [1745] 0.0003754832995 [1746]-0.0012886803990 [1747]-0.0119043794938 [1748] 0.0035025905458
 [1749] 0.0155265615254 [1750]-0.0628560107110 [1751]-0.0021324878424 [1752]-0.0831157078871
 [1753] 0.0043819716208 [1754]-0.0072868537937 [1755]-0.0225559737751 [1756] 0.0034811711224
 [1757] 0.0054442364964 [1758]-0.0088465757455 [1759]-0.1637389604860 [1760]-0.0194835223957
 [1761]-0.0057463484563 [1762] 0.0333078439690 [1763]-0.0030285735441 [1764] 0.0005076395597
 [1765] 0.0001301158633 [1766] 0.0018484063631 [1767]-0.0173098865192 [1768] 0.0164232668912
 [1769] 0.0024057975716 [1770] 0.0066164609044 [1771]-0.0000744798228 [1772] 0.0014733418463
 [1773] 0.0144991179730 [1774]-0.0086438275567 [1775]-0.0020183735724 [1776] 0.0009667780079
 [1777]-0.0771369715022 [1778] 0.0065180631948 [1779]-0.0046860304963 [1780] 0.0017804948046
 [1781]-0.0009770605206 [1782] 0.0018559556670 [1783]-0.0468449940614 [1784]-0.0030718927013
 [1785]-0.0005583789655 [1786] 0.0040479261770 [1787]-0.0031884441643 [1788]-0.0009673852790
 [1789]-0.0009455480852 [1790] 0.0064975693860 [1791]-0.0019530629649 [1792] 0.0122344781665
 [1793] 0.0174718990874 [1794]-0.0006724529116 [1795] 0.0100351789006 [1796]-0.0003522813874
 [1797]-0.0011656164663 [1798]-0.0102982165525 [1799]-0.0029546529971 [1800]-0.0003589943767
 [1801] 0.0047252326266 [1802] 0.0320154558785 [1803]-0.0229039665263 [1804]-0.0012827569239
 [1805] 0.0027433747180 [1806]-0.0045042465938 [1807]-0.1010221768389 [1808] 0.0070765513149
 [1809]-0.0002019503495 [1810]-0.0984298425808 [1811]-0.0022226903061 [1812] 0.0054089048883
 [1813]-0.0429638593701 [1814]-0.0014546879795 [1815] 0.0005942933513 [1816]-0.0000447542360
 [1817]-0.0382689978390 [1818]-0.0038684124034 [1819]-0.0024768328570 [1820] 0.0053443561857
 [1821]-0.0039212669017 [1822] 0.0000045467506 [1823] 0.0009684253550 [1824] 0.0095147356252
 [1825] 0.0027373951242 [1826]-0.0018807119312 [1827] 0.0033600779677 [1828]-0.0803351346639
 [1829]-0.0011764198649 [1830]-0.0197357104463 [1831]-0.0025440661707 [1832]-0.0045629163709
 [1833]-0.0106007201522 [1834]-0.0036109333701 [1835] 0.0005257701783 [1836] 0.0028858709176
 [1837]-0.0011281378579 [1838] 0.0026411358834 [1839]-0.0356614824652 [1840]-0.0001956514149
 [1841] 0.0026182028397 [1842] 0.0141067329510 [1843]-0.0550502154625 [1844] 0.0010329955001
 [1845] 0.0003353397212 [1846] 0.0004117486000 [1847] 0.0083133900545 [1848] 0.0020282216389
 [1849] 0.0037362977763 [1850]-0.0584065317516 [1851] 0.0109149804022 [1852] 0.0689560827584
 [1853] 0.0027739966098 [1854]-0.0169777113095 [1855]-0.0181686022707 [1856] 0.0286920298611
 [1857]-0.0109638684501 [1858]-0.0032073887381 [1859] 0.0110747612947 [1860] 0.0002472234611
 [1861] 0.0017694510915 [1862]-0.0010867018887 [1863]-0.0020557663853 [1864] 0.0028853020713
 [1865] 0.0055733228686 [1866]-0.0003338750278 [1867] 0.0038441651677 [1868] 0.0021181867348
 [1869] 0.0002046207459 [1870]-0.0003594124054 [1871]-0.0160261818850 [1872] 0.0010173997680
 [1873]-0.0010693974843 [1874]-0.0070349432970 [1875] 0.0014651151676 [1876] 0.0125102120537
 [1877]-0.0032870412439 [1878]-0.0004107421304 [1879]-0.0009105753954 [1880] 0.0023650290070
 [1881]-0.0006393624761 [1882] 0.0001243831502 [1883]-0.0005253169398 [1884] 0.0000389791639
 [1885] 0.0001757223069 [1886]-0.0000186380186 [1887] 0.0000017439601 [1888]-0.0031201455667
 [1889] 0.0005524192694 [1890] 0.0028731721612 [1891]-0.0006759905485 [1892]-0.0009899042407
 [1893]-0.0044962222524 [1894] 0.0002875277571 [1895]-0.0000898016126 [1896]-0.0005043621311
 [1897]-0.0000657375846 [1898] 0.0015586912288 [1899]-0.0001943612050 [1900] 0.0000868303094
 [1901] 0.0007059256241 [1902]-0.0001136395517 [1903] 0.0013332309190 [1904]-0.0007648820870
 [1905] 0.0000632831183 [1906]-0.0001842203782 [1907]-0.0072106982129 [1908] 0.0016502530470
 [1909] 0.0014799342101 [1910]-0.0001723343031 [1911] 0.0030193123443 [1912] 0.0061976066369
 [1913]-0.0017414852372 [1914]-0.0001439794686 [1915]-0.0003172218522 [1916]-0.0007644723491
 [1917]-0.0007809499293 [1918]-0.0015090940967 [1919] 0.0005440675863 [1920]-0.0235061418062
 [1921] 0.0031129238160 [1922]-0.0017953905620 [1923]-0.0010436909053 [1924] 0.0045298209026
 [1925] 0.0014081166331 [1926]-0.0006080571180 [1927]-0.0456963849949 [1928] 0.0007978355986
 [1929]-0.0347319593691 [1930] 0.0038889421184 [1931] 0.0027767413057 [1932]-0.0001447469826
 [1933]-0.0714545577505 [1934]-0.0001167836992 [1935]-0.0069799654176 [1936] 0.0308405704380
 [1937]-0.0007520565950 [1938]-0.0039044302070 [1939] 0.0061632519693 [1940]-0.0022682984028
 [1941]-0.0007301362239 [1942] 0.0008489056743 [1943]-0.0602394293798 [1944]-0.0015881478848
 [1945]-0.0013250131100 [1946]-0.0016658378944 [1947] 0.0945572993122 [1948] 0.0014174200468
 [1949]-0.0001695861662 [1950]-0.0023599883156 [1951]-0.0061285365082 [1952]-0.0023106045696
 [1953]-0.0115850998478 [1954] 0.0014005170435 [1955]-0.0265003479826 [1956]-0.0016627508093
 [1957] 0.0002678149030 [1958] 0.0003546612408 [1959]-0.0422724990759 [1960] 0.0008725006858
 [1961] 0.0363868672906 [1962] 0.0056177792997 [1963]-0.0010019840939 [1964]-0.0120611261340
 [1965]-0.0047244413519 [1966] 0.0117425140045 [1967] 0.0003364483482 [1968]-0.0014266641131
 [1969] 0.0439770338595 [1970] 0.0651468513740 [1971]-0.0282469984072 [1972]-0.0048967382730
 [1973]-0.0038974343155 [1974]-0.0022294315643 [1975] 0.0010744748627 [1976]-0.0032324440637
 [1977]-0.0012040642867 [1978] 0.0160120132677 [1979] 0.0063208188199 [1980]-0.0032043016895
 [1981] 0.0004343573710 [1982] 0.0051111026691 [1983] 0.0613992268080 [1984]-0.0057386297447
 [1985]-0.0005830899673 [1986]-0.0017030684585 [1987]-0.0539073076820 [1988] 0.0002533010352
 [1989] 0.0184016213312 [1990]-0.0036823121661 [1991] 0.0023686012082 [1992]-0.0502144677857
 [1993] 0.0047071847647 [1994]-0.0002532209822 [1995] 0.0062124995190 [1996]-0.0014468393139
 [1997]-0.0140478097620 [1998]-0.0020382294651 [1999] 0.0001452287835 [2000]-0.0770802665588
 [2001]-0.0048352943555 [2002]-0.0032793563615 [2003]-0.0007247045723 [2004] 0.0150016959879
 [2005] 0.0000077038308 [2006] 0.0032404445390 [2007]-0.0069210575009 [2008] 0.0015008954214
 [2009]-0.0052934497542 [2010] 0.0005632386722 [2011] 0.0009084381030 [2012]-0.0272481483424
 [2013]-0.0005794970658 [2014] 0.0170202924991 [2015] 0.0002846970066 [2016]-0.0049491563528
 [2017]-0.0037072175624 [2018] 0.0085925519566 [2019]-0.0230081941709 [2020]-0.0034708053656
 [2021] 0.0003229244707 [2022]-0.0015137913923 [2023]-0.0019877897253 [2024]-0.0003094692476
 [2025] 0.0017261691717 [2026]-0.0011347026175 [2027]-0.0053701175001 [2028] 0.0064313714092
 [2029] 0.0024328347800 [2030]-0.0005244667874 [2031]-0.0024761918766 [2032]-0.0025458366937
 [2033] 0.0001027587064 [2034]-0.0459245138377 [2035]-0.0000547137577 [2036] 0.0007636689231
 [2037] 0.0003277944077 [2038] 0.0107681386193 [2039]-0.0028886393685 [2040] 0.0100764781901
 [2041]-0.0013606281252 [2042]-0.0028928965259 [2043]-0.0002868034487 [2044]-0.0304326424092
 [2045]-0.0004603332416 [2046]-0.0003886307124 [2047]-0.0716682566142 [2048] 0.0011385007288
 [2049] 0.0046922057303 [2050]-0.0000912423810 [2051] 0.0783707712432 [2052] 0.0003397473243
 [2053] 0.0015801710518 [2054] 0.0397596845203 [2055] 0.0026894398530 [2056] 0.0000882505737
 [2057] 0.0190646577501 [2058] 0.0020663437464 [2059] 0.0030682464787 [2060] 0.0062776893418
 [2061] 0.0076573513464 [2062]-0.0259449858309 [2063]-0.0027814875007 [2064]-0.0011876235456
 [2065] 0.0041289253817 [2066] 0.0123765860870 [2067]-0.0048029941746 [2068]-0.0017873060500
 [2069] 0.0050783727595 [2070]-0.1286282280323 [2071]-0.0001866463563 [2072] 0.0001646390529
 [2073]-0.0000315382117 [2074] 0.0426259760269 [2075]-0.0008592184134 [2076]-0.0041357761986
 [2077] 0.0245763349759 [2078]-0.0019079538203 [2079]-0.0001658261104 [2080] 0.0007448166009
 [2081] 0.0264140976504 [2082]-0.0006271378294 [2083]-0.0013390818500 [2084]-0.0007198024834
 [2085]-0.0012646428767 [2086] 0.0089422515625 [2087]-0.0013364558085 [2088] 0.0005098974684
 [2089] 0.0047953679713 [2090]-0.0761259977349 [2091]-0.0002356706404 [2092]-0.0142232268824
 [2093]-0.0011078206595 [2094]-0.0015559616872 [2095] 0.0000656040775 [2096]-0.0000907832566
 [2097] 0.0000340957092 [2098]-0.0006053720485 [2099]-0.0000384963131 [2100] 0.0001201691723
 [2101] 0.0000346350122 [2102] 0.0111053674833 [2103] 0.0004052062959 [2104]-0.0030352505519
 [2105]-0.0000172473066 [2106]-0.0004598657399 [2107] 0.0013825396581 [2108]-0.0051259822080
 [2109]-0.0009977046361 [2110] 0.0000244070624 [2111] 0.0000299082270 [2112]-0.0001944639659
 [2113]-0.0020418338899 [2114]-0.0000668837896 [2115]-0.0000887108857 [2116] 0.0002080500965
 [2117]-0.0091750113267 [2118]-0.0003374441970 [2119]-0.0007071701741 [2120]-0.0003357071466
 [2121] 0.0009572551390 [2122] 0.0002171628883 [2123]-0.0157129678815 [2124] 0.0000707753148
 [2125] 0.0022261814771 [2126]-0.0307665312951 [2127]-0.0000749032100 [2128]-0.0049226631038
 [2129] 0.0005491286771 [2130]-0.0005548058244 [2131]-0.0007037616298 [2132] 0.0030532920572
 [2133]-0.0005406718356 [2134] 0.0005611651629 [2135]-0.0053561322422 [2136] 0.0924390517370
 [2137]-0.0001145173728 [2138]-0.0301701737231 [2139] 0.0211472774306 [2140]-0.0008931739307
 [2141]-0.0001130356101 [2142]-0.0009655054224 [2143] 0.0010630675203 [2144] 0.0087094276076
 [2145] 0.0026746087250 [2146]-0.0016733264583 [2147] 0.0967263465242 [2148]-0.0017985048506
 [2149] 0.0007973151728 [2150]-0.0339196148392 [2151] 0.1237032934038 [2152] 0.0000428379785
 [2153]-0.0066369589810 [2154]-0.0122703308094 [2155] 0.0002530833535 [2156]-0.0021152764904
 [2157] 0.0981866708682 [2158]-0.0033392907644 [2159]-0.0006164470144 [2160] 0.0010174652236
 [2161] 0.0155843505472 [2162]-0.0006281632388 [2163] 0.0330674394937 [2164]-0.0013989869892
 [2165]-0.0065160936920 [2166]-0.0002683423621 [2167]-0.0311694743000 [2168]-0.0010081090654
 [2169]-0.0005031149671 [2170] 0.0832351713610 [2171] 0.0001252117200 [2172]-0.0017746788674
 [2173] 0.0587925834117 [2174]-0.0014849437426 [2175]-0.1585302423261 [2176]-0.0040415234274
 [2177]-0.0029143553194 [2178]-0.0153422355278 [2179] 0.0029581501224 [2180] 0.0057930496211
 [2181]-0.0626836342055 [2182] 0.0029078804746 [2183] 0.0027846982114 [2184] 0.0005543476979
 [2185]-0.0134559292629 [2186] 0.1254512785201 [2187] 0.1035164230440 [2188] 0.0049138884793
 [2189]-0.0431184337511 [2190]-0.0002058564478 [2191] 0.0012989339696 [2192] 0.0016788151726
 [2193]-0.0127009177916 [2194]-0.0066102304206 [2195] 0.0014719583568 [2196] 0.0026734399201
 [2197]-0.0012710341231 [2198] 0.0768823749307 [2199]-0.0048531550943 [2200]-0.0004847848955
 [2201]-0.0510203598965 [2202] 0.0016707350398 [2203]-0.0117569713025 [2204]-0.0999580584824
 [2205]-0.0003250817878 [2206] 0.0011201863657 [2207] 0.0178714059661 [2208] 0.0014667018766
 [2209]-0.0043312749137 [2210] 0.0024077052690 [2211]-0.0005768514066 [2212] 0.0232444350066
 [2213]-0.0034383116725 [2214]-0.0011059699000 [2215] 0.1500377014973 [2216]-0.0028157327783
 [2217]-0.0015905476458 [2218]-0.0619689362922 [2219] 0.0100524502424 [2220]-0.0015566333607
 [2221]-0.0379544754806 [2222]-0.0015732641278 [2223] 0.0012564192421 [2224]-0.1259675337722
 [2225] 0.0007338974162 [2226]-0.0001501820247 [2227] 0.0011621030010 [2228]-0.0006126856981
 [2229] 0.0557930359013 [2230]-0.0009462168236 [2231] 0.0021554632347 [2232]-0.0003581142987
 [2233]-0.0106899059506 [2234]-0.0295967027110 [2235]-0.0003775727965 [2236]-0.0066694653492
 [2237]-0.0230732970976 [2238] 0.0070094358181 [2239]-0.0032474580568 [2240] 0.0012286712286
 [2241] 0.0006435682359 [2242] 0.0006797916764 [2243]-0.0019165788649 [2244] 0.0587032796571
 [2245]-0.0001894832340 [2246] 0.0535202145785 [2247]-0.0008942254117 [2248]-0.0000030851821
 [2249]-0.0512976828495 [2250]-0.0118302512368 [2251]-0.0001970031977 [2252]-0.0010410614915
 [2253] 0.0007679364309 [2254]-0.0031891068941 [2255]-0.0006596911929 [2256]-0.0027896350685
 [2257]-0.0028624324025 [2258] 0.0316254795487 [2259] 0.0757019544913 [2260]-0.0017747340387
 [2261] 0.0003130919326 [2262]-0.0389829000030 [2263] 0.0562516321032 [2264]-0.0020591462290
 [2265] 0.0012066684372 [2266] 0.0001902740414 [2267] 0.0035838300505 [2268]-0.0225987245546
 [2269]-0.0008982136098 [2270] 0.0026724871692 [2271] 0.0003950585949 [2272] 0.0011759518639
 [2273]-0.2672290215008 [2274] 0.0016475715007 [2275]-0.0016537000683 [2276]-0.0087710830111
 [2277] 0.1250343886224 [2278] 0.0129370574087 [2279] 0.0031083723061 [2280] 0.0368679295905
 [2281]-0.0052752334077 [2282]-0.1483767506180 [2283]-0.0037021242143 [2284]-0.0215580039466
 [2285] 0.0009563690776 [2286]-0.0001534853029 [2287] 0.0037401798992 [2288]-0.0004832311178
 [2289]-0.0092344941403 [2290] 0.0025087432371 [2291]-0.0596269977436 [2292]-0.0001030501647
 [2293]-0.0396349912663 [2294] 0.0011106721660 [2295]-0.0021825715256 [2296]-0.0003507845225
 [2297]-0.0023902063949 [2298] 0.0573134083106 [2299]-0.0004306423246 [2300] 0.0306585906462
 [2301]-0.0141034529628 [2302]-0.1403451651766 [2303]-0.0020648092297 [2304]-0.0001200646007
 [2305]-0.0005199066412 [2306]-0.0254896338856 [2307]-0.0169054498118 [2308]-0.0021699288679
 [2309]-0.0002246194595 [2310] 0.0000067474585 [2311] 0.0000208607405 [2312] 0.0028221445657
 [2313] 0.0000260632590 [2314] 0.0000946932540 [2315] 0.0001214182887 [2316]-0.0170800453762
 [2317]-0.0002681206707 [2318]-0.0183206251789 [2319]-0.0014325780112 [2320] 0.0003366960572
 [2321]-0.0006078736452 [2322] 0.0108444703399 [2323]-0.0048142425273 [2324] 0.0001655397360
 [2325]-0.0000721212991 [2326]-0.0002674134447 [2327]-0.0050295261527 [2328]-0.0000417942581
 [2329]-0.0122330895596 [2330]-0.0004090292594 [2331]-0.0007813364376 [2332]-0.0001792736231
 [2333]-0.0010953100866 [2334]-0.0361635952511 [2335]-0.0038712546493 [2336]-0.0002568998156
 [2337] 0.0051368691353 [2338]-0.0592064108925 [2339]-0.0009706029335 [2340]-0.0000406565163
 [2341]-0.0001744132630 [2342] 0.0108750641551 [2343]-0.0037033730331 [2344] 0.0068157878167
 [2345]-0.0011948357555 [2346] 0.0043453476346 [2347]-0.0339825753193 [2348] 0.0007306459834
 [2349] 0.0000941902388 [2350] 0.0009867754461 [2351] 0.0008097319469 [2352] 0.0020300978786
 [2353] 0.0007310557002 [2354]-0.0585771140306 [2355] 0.0067299700181 [2356]-0.0577486019670
 [2357]-0.0016549170282 [2358]-0.0003053820065 [2359] 0.0052437089432 [2360] 0.0006500805736
 [2361] 0.0708093350585 [2362]-0.0064030718533 [2363] 0.0020024738572 [2364] 0.0022600971206
 [2365] 0.0039715365619 [2366] 0.0008173147480 [2367] 0.0002313426433 [2368]-0.0250366081786
 [2369] 0.0124911844204 [2370] 0.0014635716012 [2371] 0.0006698953908 [2372] 0.0310131523309
 [2373]-0.0116282660882 [2374]-0.0020068376714 [2375]-0.0004117711984 [2376] 0.0011629964604
 [2377] 0.0805108334878 [2378] 0.0010078978659 [2379]-0.0026943459965 [2380] 0.0018077237552
 [2381]-0.0020508711696 [2382]-0.0179558540469 [2383] 0.0003520682750 [2384] 0.0399648838283
 [2385] 0.0044984073380 [2386] 0.0005532615022 [2387] 0.0048797735705 [2388]-0.0012596314019
 [2389] 0.0010660861696 [2390] 0.1135854160641 [2391] 0.0031042846656 [2392]-0.0342879760423
 [2393] 0.0000304796134 [2394] 0.0049303139173 [2395]-0.0046021947426 [2396]-0.0205438691196
 [2397] 0.0202242111573 [2398] 0.0030618934500 [2399] 0.0015113407878 [2400] 0.0001817543618
 [2401]-0.0012923242878 [2402] 0.0005352806695 [2403] 0.0095118649292 [2404]-0.0026267031601
 [2405]-0.0523648658182 [2406] 0.0031850838053 [2407]-0.0028097741099 [2408]-0.0095432061054
 [2409]-0.0144490948611 [2410] 0.0738984514296 [2411]-0.0010413642133 [2412] 0.0009404045336
 [2413] 0.0197293591602 [2414] 0.0014343350275 [2415]-0.0009209831999 [2416] 0.0025417113391
 [2417]-0.0002480904391 [2418] 0.0012932870703 [2419]-0.0232706028339 [2420]-0.0000637663056
 [2421]-0.0730540752749 [2422] 0.0012715059645 [2423] 0.0055403958842 [2424] 0.0129910736494
 [2425]-0.0008310330797 [2426] 0.0036661072628 [2427] 0.0406876789386 [2428]-0.0012252880718
 [2429] 0.0006669781166 [2430] 0.0124038189110 [2431]-0.0019896737084 [2432]-0.0018961301025
 [2433] 0.0975786200077 [2434]-0.0014643793460 [2435] 0.0061011811741 [2436] 0.0001171836063
 [2437] 0.0038784071347 [2438] 0.0051830804415 [2439]-0.0008716840968 [2440]-0.0157248777785
 [2441] 0.0004206825392 [2442] 0.0040413571951 [2443] 0.0089511833419 [2444]-0.0299224528012
 [2445] 0.0188477907171 [2446] 0.0023773985360 [2447]-0.0017715151405 [2448] 0.0198343384756
 [2449] 0.0016565337597 [2450] 0.0001079998136 [2451]-0.0009396808514 [2452] 0.0011382788773
 [2453]-0.0006487317245 [2454]-0.0034047347287 [2455]-0.0348398438579 [2456] 0.0005910752905
 [2457] 0.0003238672138 [2458] 0.0050550810838 [2459]-0.0004443082601 [2460] 0.0085776566335
 [2461]-0.0330019964643 [2462]-0.0002060071585 [2463]-0.0010897698446 [2464]-0.0043797315865
 [2465]-0.0207115836204 [2466]-0.0066667285678 [2467] 0.0006813995006 [2468] 0.0496838929696
 [2469] 0.0006961767661 [2470] 0.0087078439670 [2471]-0.0003243312230 [2472] 0.0016933209547
 [2473] 0.0025302461315 [2474]-0.0029620952767 [2475]-0.0010348618135 [2476]-0.0008060977398
 [2477]-0.0021023545072 [2478] 0.0001912106295 [2479]-0.0658390835213 [2480]-0.0082482609290
 [2481]-0.0027345729284 [2482]-0.0000028889616 [2483]-0.0039448715032 [2484]-0.0273684563464
 [2485]-0.0032684774274 [2486] 0.0005673533189 [2487]-0.0587513363651 [2488]-0.0168865752800
 [2489] 0.0020477092169 [2490]-0.0033671051592 [2491]-0.0030588700996 [2492]-0.1121756370281
 [2493] 0.0028272961021 [2494] 0.0007591004226 [2495]-0.0055056814376 [2496] 0.0298597432959
 [2497] 0.0007390018932 [2498]-0.0002432348954 [2499] 0.0315855744109 [2500]-0.0042573464602
 [2501] 0.0137448856721 [2502] 0.0006430234291 [2503]-0.0057380704209 [2504]-0.0003493996796
 [2505]-0.0143021748036 [2506]-0.0004112136196 [2507]-0.0026652513720 [2508] 0.0018815575519
 [2509] 0.0057055477175 [2510] 0.0005129869000 [2511]-0.0009054793128 [2512] 0.0067385202531
 [2513] 0.0013073020565 [2514]-0.0003247399528 [2515]-0.0015047930021 [2516] 0.0058305240848
 [2517]-0.0048578556036 [2518] 0.0023993040664 [2519]-0.0000987896221 [2520] 0.0000758970758
 [2521]-0.0000315003369 [2522] 0.0000234999686 [2523] 0.0019205571573 [2524]-0.0005427514416
 [2525]-0.0000983744211 [2526]-0.0019366049866 [2527]-0.0000218616671 [2528]-0.0012881994947
 [2529]-0.0004624025876 [2530] 0.0023210822496 [2531] 0.0003818884858 [2532] 0.0003098089591
 [2533]-0.0134323021240 [2534] 0.0000400753611 [2535] 0.0000950928933 [2536] 0.0000370668361
 [2537]-0.0000515394775 [2538]-0.0006679036153 [2539]-0.0000397024090 [2540]-0.0000291408231
 [2541]-0.0044153417470 [2542]-0.0001547830546 [2543] 0.0011113027253 [2544] 0.0007324690050
 [2545] 0.0042842915065 [2546] 0.0002406128291 [2547] 0.0000205500767 [2548]-0.0002567220692
 [2549]-0.0014379230361 [2550]-0.0007666868660 [2551]-0.0008715876220 [2552] 0.0045171744456
 [2553]-0.0018314751813 [2554] 0.0008307156212 [2555] 0.0000247669179 [2556] 0.0000620932707
 [2557] 0.0003978507567 [2558]-0.0031890576951 [2559] 0.0005828790503 [2560] 0.0002778902031
 [2561]-0.0008608722016 [2562]-0.0033423141690 [2563]-0.0006317724304 [2564]-0.0039835088324
 [2565] 0.0026398269404 [2566] 0.0002619114686 [2567] 0.0005718960130 [2568] 0.0004433626569
 [2569]-0.0002987441185 [2570] 0.0449749771798 [2571] 0.0000013057364 [2572]-0.0009965516897
 [2573]-0.0022821979065 [2574] 0.0009066105467 [2575]-0.0007998846605 [2576] 0.0035900561422
 [2577] 0.0073260924317 [2578]-0.0001054919989 [2579]-0.0100089616266 [2580] 0.0037207007620
 [2581]-0.0002269414154 [2582] 0.0014905968785 [2583]-0.0001631802717 [2584]-0.0194543530601
 [2585]-0.0014497822436 [2586]-0.0010873550000 [2587]-0.0063239932760 [2588] 0.0117720526246
 [2589] 0.0069136078103 [2590] 0.0004940316460 [2591]-0.0349970286452 [2592]-0.0006532565178
 [2593] 0.0014390246688 [2594] 0.0000224538230 [2595]-0.0000502185427 [2596]-0.0042307343393
 [2597]-0.0000946609769 [2598]-0.0004627959588 [2599]-0.0056189727171 [2600]-0.0010471679529
 [2601]-0.0078399079978 [2602] 0.0350472638992 [2603] 0.0013996602179 [2604] 0.0260678881801
 [2605]-0.0006539308846 [2606] 0.0009394800648 [2607] 0.0067560965037 [2608]-0.0000357329542
 [2609]-0.0014585027101 [2610] 0.0018455639718 [2611] 0.0676823885135 [2612] 0.0025247956113
 [2613] 0.0005278106038 [2614]-0.0104646368416 [2615] 0.0121508361804 [2616] 0.0012255747066
 [2617]-0.0003130195618 [2618]-0.0001158160098 [2619] 0.0074095680269 [2620]-0.0009868981595
 [2621] 0.0003749307992 [2622]-0.0012319277367 [2623] 0.0014292144287 [2624]-0.0024512747813
 [2625]-0.0286185414868 [2626] 0.0017876997870 [2627] 0.0035269981595 [2628] 0.0001236221147
 [2629] 0.0300672891786 [2630]-0.0004652427402 [2631] 0.0009817292053 [2632]-0.0002639893616
 [2633] 0.0016918305458 [2634]-0.0001255158480 [2635] 0.0160448494476 [2636] 0.0009667292274
 [2637]-0.0003342261857 [2638]-0.0011390541341 [2639] 0.0003120505975 [2640] 0.0008460635114
 [2641] 0.0003879941348 [2642]-0.0058083147082 [2643] 0.0000672847533 [2644] 0.0025065287005
 [2645] 0.0111203590037 [2646] 0.0006688860331 [2647]-0.0014494627109 [2648]-0.0001309163601
 [2649] 0.0143829863011 [2650] 0.0066109848243 [2651] 0.0006434359263 [2652] 0.0004835057366
 [2653]-0.0015213411398 [2654]-0.0051625492801 [2655] 0.0098700630446 [2656] 0.0009428849418
 [2657]-0.0007227748551 [2658] 0.0014412461322 [2659] 0.0395415805548 [2660] 0.0004687288663
 [2661]-0.0001843059198 [2662] 0.0486006812079 [2663] 0.0026721940787 [2664]-0.0019380450910
 [2665] 0.0227968456657 [2666] 0.0002537850713 [2667]-0.0000872826953 [2668] 0.0003328042777
 [2669] 0.0225912013060 [2670] 0.0038727750523 [2671] 0.0000666279937 [2672]-0.0010873015828
 [2673] 0.0006510317376 [2674]-0.0000294822495 [2675] 0.0015905423895 [2676]-0.0008543611526
 [2677]-0.0003951724553 [2678]-0.0006576875506 [2679]-0.0008561796776 [2680] 0.0461634673328
 [2681]-0.0006060698184 [2682] 0.0253647050420 [2683] 0.0003664315131 [2684] 0.0000772538315
 [2685]-0.0022650224577 [2686] 0.0008346793324 [2687]-0.0001597150297 [2688]-0.0109628625740
 [2689]-0.0037672157626 [2690]-0.0010954537497 [2691] 0.0253047667357 [2692]-0.0002152621647
 [2693]-0.0006566613114 [2694]-0.0038097147951 [2695] 0.0321680790124 [2696] 0.0000077455508
 [2697]-0.0003685080944 [2698]-0.0000835646806 [2699] 0.0023705727588 [2700]-0.0013362075681
 [2701]-0.0009705548683 [2702] 0.0078682390609 [2703]-0.0039304845137 [2704]-0.0225994946023
 [2705]-0.0009578510389 [2706] 0.0095931126977 [2707]-0.0073208732317 [2708]-0.0037714414972
 [2709] 0.0029819790892 [2710] 0.0015643456278 [2711]-0.0024645280609 [2712]-0.0009862476782
 [2713]-0.0004944565475 [2714]-0.0019237614349 [2715] 0.0080264218303 [2716]-0.0004725234677
 [2717] 0.0083038980706 [2718]-0.0000066727652 [2719]-0.0003660647420 [2720]-0.0004318536346
 [2721]-0.0002822870549 [2722] 0.0000829329651 [2723] 0.0057319860665 [2724]-0.0012050764179
 [2725] 0.0003332851288 [2726] 0.0006317099206 [2727]-0.0006308824098 [2728]-0.0034349355145
 [2729] 0.0010024856802 [2730]-0.0002573584584 [2731] 0.0001247149372 [2732] 0.0040520850265
 [2733] 0.0041417552327 [2734] 0.0000169163074 [2735]-0.0006035511194 [2736]-0.0000794453007
 [2737]-0.0000542898204 [2738]-0.0001297481306 [2739]-0.0000148343685 [2740] 0.0017184569813
 [2741]-0.0001642695667 [2742] 0.0001430809315 [2743] 0.0001672187020 [2744] 0.0010078820636
 [2745]-0.0003466291790 [2746]-0.0001491542060 [2747] 0.0000124373836 [2748] 0.0014624815171
 [2749] 0.0001522910806 [2750]-0.0007373644621 [2751]-0.0001489572617 [2752] 0.0000069224870
 [2753] 0.0004677120635 [2754] 0.0000103244772 [2755]-0.0000935074042 [2756] 0.0001552310124
 [2757]-0.0000967851821 [2758] 0.0000530326924 [2759] 0.0024139444884 [2760] 0.0001518627396
 [2761]-0.0001847153915 [2762] 0.0000433569074 [2763]-0.0003837798066 [2764]-0.0021212704733
 [2765] 0.0005430810438 [2766]-0.0000858786743 [2767] 0.0000411437081 [2768]-0.0018753253712
 [2769] 0.0013625067113 [2770] 0.0022637406835 [2771] 0.0000082914357 [2772]-0.1016691402120
 [2773]-0.0040180176702 [2774]-0.0024200003970 [2775] 0.0015873759374 [2776] 0.2785233530203
 [2777]-0.0006728446484 [2778] 0.0000901812539 [2779]-0.4452249093420 [2780] 0.0017289055602
 [2781]-0.1233837812963 [2782]-0.0008482647534 [2783] 0.0031270758197 [2784] 0.0000462009315
 [2785] 0.0557530394295 [2786] 0.0003777872063 [2787] 0.0061452593446 [2788] 0.2257432191523
 [2789]-0.0000928169997 [2790] 0.0014224265891 [2791] 0.3451718723446 [2792]-0.0028660465028
 [2793]-0.0003539224809 [2794]-0.0007840990078 [2795]-0.5044580526194 [2796] 0.0019321979302
 [2797]-0.0014735654548 [2798] 0.0008481093359 [2799] 0.6184940690446 [2800] 0.0012940435243
 [2801]-0.0000315101110 [2802] 0.0000289843514 [2803] 0.0019042357786 [2804]-0.0024675242076
 [2805] 0.0146982868004 [2806]-0.0006969397507 [2807]-0.2743576521163 [2808]-0.0018836816695
 [2809] 0.0011591324875 [2810] 0.0025893478025 [2811] 0.0695298191161 [2812] 0.0007456131151
 [2813] 0.4649794121440 [2814]-0.0025405494263 [2815]-0.0004198650893 [2816] 0.0076906469156
 [2817]-0.0050870111072 [2818]-0.0059298872216 [2819] 0.0001736997320 [2820]-0.0001515940588
 [2821] 0.4024652367308 [2822] 0.0109473897989 [2823]-0.0928362485667 [2824]-0.0064085157768
 [2825]-0.0003718240761 [2826] 0.0001334610620 [2827] 0.0006479411115 [2828]-0.0009120745410
 [2829] 0.0000927875939 [2830] 0.0209505712642 [2831]-0.0027157589081 [2832]-0.0002117415973
 [2833]-0.0012359672080 [2834]-0.0006911310022 [2835] 0.3311486423867 [2836] 0.0015960757111
 [2837] 0.0007156383332 [2838]-0.0021023901038 [2839]-0.1923359584413 [2840]-0.0002843247554
 [2841] 0.0875962731663 [2842]-0.0040410147370 [2843]-0.0018105425991 [2844]-0.5411483520182
 [2845]-0.0019619545158 [2846] 0.0000726653585 [2847]-0.0048928012887 [2848]-0.0017173550400
 [2849] 0.0057944594471 [2850]-0.0003833721196 [2851]-0.0005803900762 [2852]-0.3736481230259
 [2853] 0.0018819630386 [2854] 0.0023276623219 [2855]-0.0003202930402 [2856] 0.2641477958796
 [2857]-0.0019348537839 [2858] 0.0035861146048 [2859] 0.0036742510110 [2860]-0.0001577719825
 [2861] 0.1117598848609 [2862] 0.0007611420891 [2863]-0.0014742700919 [2864]-0.1185105301343
 [2865] 0.0005095360136 [2866] 0.0164935460996 [2867] 0.0010959781325 [2868]-0.0002271864516
 [2869] 0.0017999832961 [2870]-0.0033167250760 [2871] 0.2021629001855 [2872]-0.0038503686095
 [2873]-0.0013178968389 [2874] 0.0003177987458 [2875]-0.0022579804213 [2876]-0.0008137265839
 [2877] 0.0007009151124 [2878]-0.0015575761214 [2879]-0.0609657057566 [2880]-0.1454759903430
 [2881]-0.0002567685912 [2882]-0.0007576601895 [2883] 0.0001399117400 [2884] 0.0205701027426
 [2885] 0.0005367851164 [2886]-0.1242798731948 [2887]-0.0038473122478 [2888]-0.0007627669397
 [2889]-0.0007491060481 [2890] 0.0476366137269 [2891] 0.0012146095491 [2892] 0.2579915844395
 [2893]-0.0020153448048 [2894] 0.0016524826268 [2895] 0.0006888532226 [2896]-0.1402421093110
 [2897] 0.0008055790859 [2898] 0.0012651099681 [2899]-0.4684088754793 [2900] 0.0015874024684
 [2901]-0.0025336660753 [2902]-0.0000479879037 [2903] 0.3875250646439 [2904] 0.0004648877504
 [2905]-0.0043720462898 [2906] 0.1238839162044 [2907]-0.0001744540871 [2908] 0.0002251425272
 [2909] 0.1011879914270 [2910]-0.0014802229394 [2911]-0.0159900721050 [2912]-0.0023840527814
 [2913]-0.0041182976094 [2914]-0.4022278189671 [2915]-0.0032294144689 [2916] 0.0012925539778
 [2917] 0.0043852417856 [2918]-0.0032126342863 [2919]-0.0004304128033 [2920]-0.0019953471169
 [2921]-0.0026148032333 [2922]-0.4475805206656 [2923]-0.0003347272240 [2924] 0.0000340953195
 [2925]-0.0002838296541 [2926] 0.2759211757347 [2927] 0.0000981230614 [2928] 0.0009209860135
 [2929] 0.2266921511512 [2930] 0.0000504802473 [2931]-0.0002710239686 [2932]-0.0010315654908
 [2933] 0.2335096740844 [2934] 0.0366063286197 [2935] 0.0000055363040 [2936]-0.0007425258543
 [2937] 0.0008761092755 [2938] 0.1272349897825 [2939] 0.0009416634501 [2940]-0.0003061207701
 [2941]-0.0012501736737 [2942]-0.3847374695650 [2943] 0.0000136309132 [2944]-0.0547328628636
 [2945]-0.0000118816407 [2946]-0.0002972643846 [2947]-0.0000646855250 [2948]-0.0001139038836
 [2949] 0.0000036131936 [2950] 0.0066701226241 [2951] 0.0000106244705 [2952]-0.0000955794236
 [2953] 0.0000144805587 [2954] 0.0394717700156 [2955]-0.0001038080011 [2956] 0.0042741863904
 [2957]-0.0000573743146 [2958]-0.0004998686951 [2959]-0.0004412763870 [2960]-0.0415399539884
 [2961] 0.0003467032214 [2962]-0.0000619914598 [2963] 0.0000093558881 [2964] 0.0000592107724
 [2965]-0.0120696338308 [2966] 0.0000293389946 [2967]-0.0000769486725 [2968]-0.0003374809557
 [2969]-0.0778460966680 [2970] 0.0136163293405 [2971] 0.0000862874191 [2972]-0.0003530466404
 [2973]-0.0005316734035 [2974]-0.0000307294305 [2975]-0.1130623054680 [2976]-0.0001254017408
 [2977]-0.0004913688282 [2978]-0.1257756850201 [2979] 0.0000066027991 [2980]-0.0186887910479
 [2981] 0.0000431970526 [2982]-0.0001595819275 [2983]-0.0001905065379 [2984]-0.0111957818827
 [2985] 0.0003676750228 [2986]-0.0001858079931 [2987] 0.0037576373022 [2988]-0.2571066379927
 [2989] 0.0004589804576 [2990] 0.0207977405182 [2991]-0.0807368321323 [2992] 0.0025128104751
 [2993] 0.0000201392125 [2994] 0.0017126022171 [2995]-0.0003692659388 [2996]-0.0052983728159
 [2997]-0.0273397179483 [2998] 0.0035219278852 [2999]-0.1831869042163 [3000] 0.0003800943631
 [3001]-0.0010288903627 [3002] 0.0226464603427 [3003]-0.3794993598904 [3004]-0.0007689080691
 [3005] 0.0048254679664 [3006] 0.0032961062377 [3007] 0.0000203588255 [3008] 0.0038127888091
 [3009]-0.2429684313593 [3010] 0.0026952476101 [3011] 0.0001688323256 [3012]-0.0023131590724
 [3013]-0.0110965871428 [3014]-0.0002857378050 [3015]-0.1473065594690 [3016] 0.0006786704529
 [3017] 0.0039319538840 [3018] 0.0009979129742 [3019] 0.0845107736600 [3020] 0.0020087102831
 [3021] 0.0006565913766 [3022]-0.1538753836057 [3023]-0.0000388221482 [3024] 0.0032650176322
 [3025]-0.1516918788707 [3026] 0.0024642008588 [3027] 0.3419991689753 [3028] 0.0044428257082
 [3029] 0.0011751890213 [3030] 0.0117916684871 [3031]-0.0020660016157 [3032]-0.0502221548102
 [3033] 0.0241708389387 [3034]-0.0056107152344 [3035]-0.0033802490764 [3036]-0.0014022664164
 [3037] 0.0102410516288 [3038]-0.3037499719821 [3039]-0.1941977881497 [3040]-0.0043375112673
 [3041] 0.0297119913325 [3042] 0.0001721590298 [3043]-0.0020110270620 [3044]-0.0011183744301
 [3045]-0.0555131135476 [3046] 0.0961084702193 [3047]-0.0010564283152 [3048]-0.0040154952570
 [3049] 0.0005097736907 [3050]-0.1246199948110 [3051] 0.0031573908988 [3052] 0.0001405708340
 [3053] 0.0760547781003 [3054]-0.0030901803351 [3055] 0.0083821335454 [3056] 0.2039592115140
 [3057] 0.0007123957459 [3058]-0.0006681209595 [3059]-0.0362079329580 [3060]-0.0006883257994
 [3061] 0.0034704489555 [3062]-0.0046314607578 [3063] 0.0002162065370 [3064]-0.0146666586363
 [3065] 0.0060265806047 [3066] 0.0005696313858 [3067]-0.2680729853143 [3068] 0.0025539592608
 [3069] 0.0024678783690 [3070] 0.1408277278311 [3071]-0.0069165754449 [3072] 0.0005027791954
 [3073] 0.0853887259691 [3074] 0.0026170842754 [3075]-0.0006639625359 [3076] 0.1876676607801
 [3077]-0.0013731744685 [3078] 0.0002187386247 [3079]-0.0009031696256 [3080] 0.0011258072249
 [3081]-0.1817947620729 [3082] 0.0005905073307 [3083]-0.0013652670699 [3084]-0.0006394617142
 [3085] 0.0081036321149 [3086] 0.0660499800258 [3087] 0.0001680558742 [3088] 0.0052452393192
 [3089] 0.0188388094610 [3090] 0.0086125109357 [3091] 0.0031682844864 [3092]-0.0018993882670
 [3093]-0.0006848713845 [3094]-0.0003834191014 [3095] 0.0018123176044 [3096]-0.1146756874164
 [3097] 0.0004017875941 [3098]-0.0595878569242 [3099] 0.0015405894402 [3100] 0.0000426417560
 [3101] 0.0768926895555 [3102] 0.0679396867249 [3103] 0.0003115176318 [3104] 0.0009789020869
 [3105]-0.0012484311600 [3106] 0.0030210007107 [3107] 0.0000923184821 [3108] 0.0032974842130
 [3109] 0.0045272191355 [3110]-0.0756275458120 [3111]-0.1621079367004 [3112] 0.0030617398108
 [3113]-0.0004419276909 [3114] 0.1021859918151 [3115]-0.0945891730795 [3116] 0.0038937080789
 [3117]-0.0001700560639 [3118] 0.0002659618574 [3119]-0.0054943279345 [3120] 0.0941926257973
 [3121] 0.0005925559490 [3122]-0.0044995774749 [3123]-0.0001110694126 [3124]-0.0017846158286
 [3125] 0.4625317915986 [3126]-0.0009240664376 [3127] 0.0036889431489 [3128] 0.0061253805645
 [3129]-0.1726617022777 [3130]-0.0098860817131 [3131]-0.0018484059116 [3132]-0.1402886918625
 [3133] 0.0033381520497 [3134] 0.3194369866682 [3135] 0.0048288186372 [3136] 0.0218050417151
 [3137]-0.0008382163439 [3138]-0.0000504761756 [3139]-0.0060749644798 [3140] 0.0002549022351
 [3141]-0.0109161864241 [3142]-0.0045440092668 [3143] 0.0859754223512 [3144] 0.0002116757413
 [3145] 0.0875369053871 [3146]-0.0018048952887 [3147] 0.0037376873785 [3148] 0.0002045680387
 [3149] 0.0016843373872 [3150]-0.0991026387880 [3151] 0.0003369983166 [3152]-0.0734011684312
 [3153] 0.0297767598150 [3154] 0.2738639850259 [3155] 0.0031232139919 [3156] 0.0001069555988
 [3157] 0.0008559184193 [3158] 0.0433942519223 [3159] 0.0082506297394 [3160] 0.0035527318869
 [3161] 0.0001628062410 [3162]-0.0000120435279 [3163]-0.0000525734665 [3164]-0.0050962259524
 [3165]-0.0000044449968 [3166]-0.0000818857271 [3167]-0.0001350819591 [3168] 0.0354225544357
 [3169] 0.0003345958465 [3170] 0.0247248903775 [3171] 0.0010323778178 [3172]-0.0001942984249
 [3173] 0.0010125250546 [3174]-0.0230179010558 [3175] 0.0066481082046 [3176]-0.0001451805423
 [3177] 0.0000553108563 [3178] 0.0004564941065 [3179] 0.0087877173012 [3180] 0.0000756643403
 [3181] 0.0277601141865 [3182] 0.0006635092318 [3183] 0.0013393405165 [3184] 0.0001036384618
 [3185] 0.0007787906660 [3186] 0.0678847742164 [3187] 0.0105132659882 [3188] 0.0005160643395
 [3189]-0.0006901584913 [3190] 0.1187798223379 [3191] 0.0013531488879 [3192] 0.0000372584233
 [3193] 0.0002892493462 [3194]-0.0163626808705 [3195]-0.0035826036193
  vo                     3                     1  1.094204931597471E-002
        U*G(pq,rs) contribution is being calculated
             (Symmetry block 1, perturbation   1)

 CCSD(T) contribution to the paramagnetic part of the shielding tensor:

                        Bx          By          Bz

      O #1    x   63.999099    0.000000    0.000000
      O #1    y    0.096311    0.000000    0.000000
      O #1    z    1.266638    0.000000    0.000000

      C #2    x   17.185412    0.000000    0.000000
      C #2    y    0.488658    0.000000    0.000000
      C #2    z    0.499453    0.000000    0.000000

      C #3    x   -3.424974    0.000000    0.000000
      C #3    y    1.230615    0.000000    0.000000
      C #3    z    0.000253    0.000000    0.000000

      C #4    x   -3.447096    0.000000    0.000000
      C #4    y   -1.195499    0.000000    0.000000
      C #4    z    0.146267    0.000000    0.000000

      H #5    x    0.370453    0.000000    0.000000
      H #5    y    0.287805    0.000000    0.000000
      H #5    z   -0.198897    0.000000    0.000000

      H #6    x    0.355206    0.000000    0.000000
      H #6    y    0.282014    0.000000    0.000000
      H #6    z    0.189792    0.000000    0.000000

      H #7    x    0.352617    0.000000    0.000000
      H #7    y   -0.274636    0.000000    0.000000
      H #7    z    0.189289    0.000000    0.000000

      H #8    x    0.364536    0.000000    0.000000
      H #8    y   -0.323406    0.000000    0.000000
      H #8    z   -0.128184    0.000000    0.000000


 Total shielding tensor at the CCSD(T) level:

                        Bx          By          Bz

      O #1    x -864.906379   16.292443  -24.115966
      O #1    y   16.387977 -423.159201   54.010310
      O #1    z  -22.866870   54.010923  467.494212

      C #2    x  -74.541259   -0.514645   -3.752429
      C #2    y   -0.023942  -99.131927   14.193984
      C #2    z   -3.281379   14.194915  136.293689

      C #3    x  170.094530  -11.118352   -0.287651
      C #3    y   10.030407  182.943762    3.054626
      C #3    z   -1.493653    2.750119  231.165453

      C #4    x  170.254702   11.642155   -1.651261
      C #4    y   -9.452777  182.745760    2.780549
[truncated: 524,406 more chars]
