# Supplementary material for: Cyclopropanone: Preparation, Rotational Spectroscopy, and Semi-Experimental Equilibrium (r e SE) Structure
Source: J Am Chem Soc. 2026 Mar 30;148(13):14072–85. doi: 10.1021/jacs.5c23052 (PMC13067281; doi:10.1021/jacs.5c23052)
Supplement: Supplementary file 2 [file ja5c23052_si_002.zip › SI_revised/Magnetic/cyclopropanone_13_mag.MOLDEN]

[Molden Format]                                                                 
[ATOMS] AU                                                                      
O        1    8        0.0000000000       -0.0000000000       -2.8950636111     
C        2    6        0.0000000000       -0.0000000000       -0.6298022878     
C        3    6        1.4880272571       -0.0000000000        1.7183135890     
C        4    6       -1.4880272571        0.0000000000        1.7183135890     
H        5    1        2.4206783820        1.7282193035        2.2872249461     
H        6    1        2.4206783820       -1.7282193035        2.2872249461     
H        7    1       -2.4206783820       -1.7282193035        2.2872249461     
H        8    1       -2.4206783820        1.7282193035        2.2872249461     
[Molden Format]                                                                 
[GTO]                                                                           
  1 0
s  12 1.00
   15330.0000000000       5.080000000000000E-004                                
   2299.00000000000       3.929000000000000E-003                                
   522.400000000000       2.024300000000000E-002                                
   147.300000000000       7.918100000000000E-002                                
   47.5500000000000       0.230687000000000                                     
   16.7600000000000       0.433118000000000                                     
   6.20700000000000       0.350260000000000                                     
   1.75200000000000       4.272800000000000E-002                                
  0.688200000000000      -8.154000000000000E-003                                
  0.238400000000000       2.381000000000000E-003                                
   7.84500000000000       0.000000000000000E+000                                
   21.0320000000000       0.000000000000000E+000                                
s  12 1.00
   15330.0000000000      -1.150000000000000E-004                                
   2299.00000000000      -8.950000000000000E-004                                
   522.400000000000      -4.636000000000000E-003                                
   147.300000000000      -1.872400000000000E-002                                
   47.5500000000000      -5.846300000000000E-002                                
   16.7600000000000      -0.136463000000000                                     
   6.20700000000000      -0.175740000000000                                     
   1.75200000000000       0.160934000000000                                     
  0.688200000000000       0.603418000000000                                     
  0.238400000000000       0.378765000000000                                     
   7.84500000000000       0.000000000000000E+000                                
   21.0320000000000       0.000000000000000E+000                                
s  12 1.00
   15330.0000000000       0.000000000000000E+000                                
   2299.00000000000       0.000000000000000E+000                                
   522.400000000000       0.000000000000000E+000                                
   147.300000000000       0.000000000000000E+000                                
   47.5500000000000       0.000000000000000E+000                                
   16.7600000000000       0.000000000000000E+000                                
   6.20700000000000       0.000000000000000E+000                                
   1.75200000000000        1.00000000000000                                     
  0.688200000000000       0.000000000000000E+000                                
  0.238400000000000       0.000000000000000E+000                                
   7.84500000000000       0.000000000000000E+000                                
   21.0320000000000       0.000000000000000E+000                                
s  12 1.00
   15330.0000000000       0.000000000000000E+000                                
   2299.00000000000       0.000000000000000E+000                                
   522.400000000000       0.000000000000000E+000                                
   147.300000000000       0.000000000000000E+000                                
   47.5500000000000       0.000000000000000E+000                                
   16.7600000000000       0.000000000000000E+000                                
   6.20700000000000       0.000000000000000E+000                                
   1.75200000000000       0.000000000000000E+000                                
  0.688200000000000       0.000000000000000E+000                                
  0.238400000000000        1.00000000000000                                     
   7.84500000000000       0.000000000000000E+000                                
   21.0320000000000       0.000000000000000E+000                                
s  12 1.00
   15330.0000000000       0.000000000000000E+000                                
   2299.00000000000       0.000000000000000E+000                                
   522.400000000000       0.000000000000000E+000                                
   147.300000000000       0.000000000000000E+000                                
   47.5500000000000       0.000000000000000E+000                                
   16.7600000000000       0.000000000000000E+000                                
   6.20700000000000       0.000000000000000E+000                                
   1.75200000000000       0.000000000000000E+000                                
  0.688200000000000       0.000000000000000E+000                                
  0.238400000000000       0.000000000000000E+000                                
   7.84500000000000        1.00000000000000                                     
   21.0320000000000       0.000000000000000E+000                                
s  12 1.00
   15330.0000000000       0.000000000000000E+000                                
   2299.00000000000       0.000000000000000E+000                                
   522.400000000000       0.000000000000000E+000                                
   147.300000000000       0.000000000000000E+000                                
   47.5500000000000       0.000000000000000E+000                                
   16.7600000000000       0.000000000000000E+000                                
   6.20700000000000       0.000000000000000E+000                                
   1.75200000000000       0.000000000000000E+000                                
  0.688200000000000       0.000000000000000E+000                                
  0.238400000000000       0.000000000000000E+000                                
   7.84500000000000       0.000000000000000E+000                                
   21.0320000000000        1.00000000000000                                     
p   7 1.00
   34.4600000000000       1.592800000000000E-002                                
   7.74900000000000       9.974000000000000E-002                                
   2.28000000000000       0.310492000000000                                     
  0.715600000000000       0.491026000000000                                     
  0.214000000000000       0.336337000000000                                     
   15.1590000000000       0.000000000000000E+000                                
   57.4370000000000       0.000000000000000E+000                                
p   7 1.00
   34.4600000000000       0.000000000000000E+000                                
   7.74900000000000       0.000000000000000E+000                                
   2.28000000000000       0.000000000000000E+000                                
  0.715600000000000        1.00000000000000                                     
  0.214000000000000       0.000000000000000E+000                                
   15.1590000000000       0.000000000000000E+000                                
   57.4370000000000       0.000000000000000E+000                                
p   7 1.00
   34.4600000000000       0.000000000000000E+000                                
   7.74900000000000       0.000000000000000E+000                                
   2.28000000000000       0.000000000000000E+000                                
  0.715600000000000       0.000000000000000E+000                                
  0.214000000000000        1.00000000000000                                     
   15.1590000000000       0.000000000000000E+000                                
   57.4370000000000       0.000000000000000E+000                                
p   7 1.00
   34.4600000000000       0.000000000000000E+000                                
   7.74900000000000       0.000000000000000E+000                                
   2.28000000000000       0.000000000000000E+000                                
  0.715600000000000       0.000000000000000E+000                                
  0.214000000000000       0.000000000000000E+000                                
   15.1590000000000        1.00000000000000                                     
   57.4370000000000       0.000000000000000E+000                                
p   7 1.00
   34.4600000000000       0.000000000000000E+000                                
   7.74900000000000       0.000000000000000E+000                                
   2.28000000000000       0.000000000000000E+000                                
  0.715600000000000       0.000000000000000E+000                                
  0.214000000000000       0.000000000000000E+000                                
   15.1590000000000       0.000000000000000E+000                                
   57.4370000000000        1.00000000000000                                     
d   3 1.00
   2.31400000000000        1.00000000000000                                     
  0.645000000000000       0.000000000000000E+000                                
   15.8580000000000       0.000000000000000E+000                                
d   3 1.00
   2.31400000000000       0.000000000000000E+000                                
  0.645000000000000        1.00000000000000                                     
   15.8580000000000       0.000000000000000E+000                                
d   3 1.00
   2.31400000000000       0.000000000000000E+000                                
  0.645000000000000       0.000000000000000E+000                                
   15.8580000000000        1.00000000000000                                     
f   1 1.00
   1.42800000000000        1.00000000000000                                     
 
  2 0
s  12 1.00
   8236.00000000000       5.310000000000000E-004                                
   1235.00000000000       4.108000000000000E-003                                
   280.800000000000       2.108700000000000E-002                                
   79.2700000000000       8.185300000000000E-002                                
   25.5900000000000       0.234817000000000                                     
   8.99700000000000       0.434401000000000                                     
   3.31900000000000       0.346129000000000                                     
  0.905900000000000       3.937800000000000E-002                                
  0.364300000000000      -8.983000000000000E-003                                
  0.128500000000000       2.385000000000000E-003                                
   4.29200000000000       0.000000000000000E+000                                
   11.8760000000000       0.000000000000000E+000                                
s  12 1.00
   8236.00000000000      -1.130000000000000E-004                                
   1235.00000000000      -8.780000000000000E-004                                
   280.800000000000      -4.540000000000000E-003                                
   79.2700000000000      -1.813300000000000E-002                                
   25.5900000000000      -5.576000000000000E-002                                
   8.99700000000000      -0.126895000000000                                     
   3.31900000000000      -0.170352000000000                                     
  0.905900000000000       0.140382000000000                                     
  0.364300000000000       0.598684000000000                                     
  0.128500000000000       0.395389000000000                                     
   4.29200000000000       0.000000000000000E+000                                
   11.8760000000000       0.000000000000000E+000                                
s  12 1.00
   8236.00000000000       0.000000000000000E+000                                
   1235.00000000000       0.000000000000000E+000                                
   280.800000000000       0.000000000000000E+000                                
   79.2700000000000       0.000000000000000E+000                                
   25.5900000000000       0.000000000000000E+000                                
   8.99700000000000       0.000000000000000E+000                                
   3.31900000000000       0.000000000000000E+000                                
  0.905900000000000        1.00000000000000                                     
  0.364300000000000       0.000000000000000E+000                                
  0.128500000000000       0.000000000000000E+000                                
   4.29200000000000       0.000000000000000E+000                                
   11.8760000000000       0.000000000000000E+000                                
s  12 1.00
   8236.00000000000       0.000000000000000E+000                                
   1235.00000000000       0.000000000000000E+000                                
   280.800000000000       0.000000000000000E+000                                
   79.2700000000000       0.000000000000000E+000                                
   25.5900000000000       0.000000000000000E+000                                
   8.99700000000000       0.000000000000000E+000                                
   3.31900000000000       0.000000000000000E+000                                
  0.905900000000000       0.000000000000000E+000                                
  0.364300000000000       0.000000000000000E+000                                
  0.128500000000000        1.00000000000000                                     
   4.29200000000000       0.000000000000000E+000                                
   11.8760000000000       0.000000000000000E+000                                
s  12 1.00
   8236.00000000000       0.000000000000000E+000                                
   1235.00000000000       0.000000000000000E+000                                
   280.800000000000       0.000000000000000E+000                                
   79.2700000000000       0.000000000000000E+000                                
   25.5900000000000       0.000000000000000E+000                                
   8.99700000000000       0.000000000000000E+000                                
   3.31900000000000       0.000000000000000E+000                                
  0.905900000000000       0.000000000000000E+000                                
  0.364300000000000       0.000000000000000E+000                                
  0.128500000000000       0.000000000000000E+000                                
   4.29200000000000        1.00000000000000                                     
   11.8760000000000       0.000000000000000E+000                                
s  12 1.00
   8236.00000000000       0.000000000000000E+000                                
   1235.00000000000       0.000000000000000E+000                                
   280.800000000000       0.000000000000000E+000                                
   79.2700000000000       0.000000000000000E+000                                
   25.5900000000000       0.000000000000000E+000                                
   8.99700000000000       0.000000000000000E+000                                
   3.31900000000000       0.000000000000000E+000                                
  0.905900000000000       0.000000000000000E+000                                
  0.364300000000000       0.000000000000000E+000                                
  0.128500000000000       0.000000000000000E+000                                
   4.29200000000000       0.000000000000000E+000                                
   11.8760000000000        1.00000000000000                                     
p   7 1.00
   18.7100000000000       1.403100000000000E-002                                
   4.13300000000000       8.686600000000000E-002                                
   1.20000000000000       0.290216000000000                                     
  0.382700000000000       0.501008000000000                                     
  0.120900000000000       0.343406000000000                                     
   8.77800000000000       0.000000000000000E+000                                
   33.1900000000000       0.000000000000000E+000                                
p   7 1.00
   18.7100000000000       0.000000000000000E+000                                
   4.13300000000000       0.000000000000000E+000                                
   1.20000000000000       0.000000000000000E+000                                
  0.382700000000000        1.00000000000000                                     
  0.120900000000000       0.000000000000000E+000                                
   8.77800000000000       0.000000000000000E+000                                
   33.1900000000000       0.000000000000000E+000                                
p   7 1.00
   18.7100000000000       0.000000000000000E+000                                
   4.13300000000000       0.000000000000000E+000                                
   1.20000000000000       0.000000000000000E+000                                
  0.382700000000000       0.000000000000000E+000                                
  0.120900000000000        1.00000000000000                                     
   8.77800000000000       0.000000000000000E+000                                
   33.1900000000000       0.000000000000000E+000                                
p   7 1.00
   18.7100000000000       0.000000000000000E+000                                
   4.13300000000000       0.000000000000000E+000                                
   1.20000000000000       0.000000000000000E+000                                
  0.382700000000000       0.000000000000000E+000                                
  0.120900000000000       0.000000000000000E+000                                
   8.77800000000000        1.00000000000000                                     
   33.1900000000000       0.000000000000000E+000                                
p   7 1.00
   18.7100000000000       0.000000000000000E+000                                
   4.13300000000000       0.000000000000000E+000                                
   1.20000000000000       0.000000000000000E+000                                
  0.382700000000000       0.000000000000000E+000                                
  0.120900000000000       0.000000000000000E+000                                
   8.77800000000000       0.000000000000000E+000                                
   33.1900000000000        1.00000000000000                                     
d   3 1.00
   1.09700000000000        1.00000000000000                                     
  0.318000000000000       0.000000000000000E+000                                
   14.8390000000000       0.000000000000000E+000                                
d   3 1.00
   1.09700000000000       0.000000000000000E+000                                
  0.318000000000000        1.00000000000000                                     
   14.8390000000000       0.000000000000000E+000                                
d   3 1.00
   1.09700000000000       0.000000000000000E+000                                
  0.318000000000000       0.000000000000000E+000                                
   14.8390000000000        1.00000000000000                                     
f   1 1.00
  0.761000000000000        1.00000000000000                                     
 
  3 0
s  12 1.00
   8236.00000000000       5.310000000000000E-004                                
   1235.00000000000       4.108000000000000E-003                                
   280.800000000000       2.108700000000000E-002                                
   79.2700000000000       8.185300000000000E-002                                
   25.5900000000000       0.234817000000000                                     
   8.99700000000000       0.434401000000000                                     
   3.31900000000000       0.346129000000000                                     
  0.905900000000000       3.937800000000000E-002                                
  0.364300000000000      -8.983000000000000E-003                                
  0.128500000000000       2.385000000000000E-003                                
   4.29200000000000       0.000000000000000E+000                                
   11.8760000000000       0.000000000000000E+000                                
s  12 1.00
   8236.00000000000      -1.130000000000000E-004                                
   1235.00000000000      -8.780000000000000E-004                                
   280.800000000000      -4.540000000000000E-003                                
   79.2700000000000      -1.813300000000000E-002                                
   25.5900000000000      -5.576000000000000E-002                                
   8.99700000000000      -0.126895000000000                                     
   3.31900000000000      -0.170352000000000                                     
  0.905900000000000       0.140382000000000                                     
  0.364300000000000       0.598684000000000                                     
  0.128500000000000       0.395389000000000                                     
   4.29200000000000       0.000000000000000E+000                                
   11.8760000000000       0.000000000000000E+000                                
s  12 1.00
   8236.00000000000       0.000000000000000E+000                                
   1235.00000000000       0.000000000000000E+000                                
   280.800000000000       0.000000000000000E+000                                
   79.2700000000000       0.000000000000000E+000                                
   25.5900000000000       0.000000000000000E+000                                
   8.99700000000000       0.000000000000000E+000                                
   3.31900000000000       0.000000000000000E+000                                
  0.905900000000000        1.00000000000000                                     
  0.364300000000000       0.000000000000000E+000                                
  0.128500000000000       0.000000000000000E+000                                
   4.29200000000000       0.000000000000000E+000                                
   11.8760000000000       0.000000000000000E+000                                
s  12 1.00
   8236.00000000000       0.000000000000000E+000                                
   1235.00000000000       0.000000000000000E+000                                
   280.800000000000       0.000000000000000E+000                                
   79.2700000000000       0.000000000000000E+000                                
   25.5900000000000       0.000000000000000E+000                                
   8.99700000000000       0.000000000000000E+000                                
   3.31900000000000       0.000000000000000E+000                                
  0.905900000000000       0.000000000000000E+000                                
  0.364300000000000       0.000000000000000E+000                                
  0.128500000000000        1.00000000000000                                     
   4.29200000000000       0.000000000000000E+000                                
   11.8760000000000       0.000000000000000E+000                                
s  12 1.00
   8236.00000000000       0.000000000000000E+000                                
   1235.00000000000       0.000000000000000E+000                                
   280.800000000000       0.000000000000000E+000                                
   79.2700000000000       0.000000000000000E+000                                
   25.5900000000000       0.000000000000000E+000                                
   8.99700000000000       0.000000000000000E+000                                
   3.31900000000000       0.000000000000000E+000                                
  0.905900000000000       0.000000000000000E+000                                
  0.364300000000000       0.000000000000000E+000                                
  0.128500000000000       0.000000000000000E+000                                
   4.29200000000000        1.00000000000000                                     
   11.8760000000000       0.000000000000000E+000                                
s  12 1.00
   8236.00000000000       0.000000000000000E+000                                
   1235.00000000000       0.000000000000000E+000                                
   280.800000000000       0.000000000000000E+000                                
   79.2700000000000       0.000000000000000E+000                                
   25.5900000000000       0.000000000000000E+000                                
   8.99700000000000       0.000000000000000E+000                                
   3.31900000000000       0.000000000000000E+000                                
  0.905900000000000       0.000000000000000E+000                                
  0.364300000000000       0.000000000000000E+000                                
  0.128500000000000       0.000000000000000E+000                                
   4.29200000000000       0.000000000000000E+000                                
   11.8760000000000        1.00000000000000                                     
p   7 1.00
   18.7100000000000       1.403100000000000E-002                                
   4.13300000000000       8.686600000000000E-002                                
   1.20000000000000       0.290216000000000                                     
  0.382700000000000       0.501008000000000                                     
  0.120900000000000       0.343406000000000                                     
   8.77800000000000       0.000000000000000E+000                                
   33.1900000000000       0.000000000000000E+000                                
p   7 1.00
   18.7100000000000       0.000000000000000E+000                                
   4.13300000000000       0.000000000000000E+000                                
   1.20000000000000       0.000000000000000E+000                                
  0.382700000000000        1.00000000000000                                     
  0.120900000000000       0.000000000000000E+000                                
   8.77800000000000       0.000000000000000E+000                                
   33.1900000000000       0.000000000000000E+000                                
p   7 1.00
   18.7100000000000       0.000000000000000E+000                                
   4.13300000000000       0.000000000000000E+000                                
   1.20000000000000       0.000000000000000E+000                                
  0.382700000000000       0.000000000000000E+000                                
  0.120900000000000        1.00000000000000                                     
   8.77800000000000       0.000000000000000E+000                                
   33.1900000000000       0.000000000000000E+000                                
p   7 1.00
   18.7100000000000       0.000000000000000E+000                                
   4.13300000000000       0.000000000000000E+000                                
   1.20000000000000       0.000000000000000E+000                                
  0.382700000000000       0.000000000000000E+000                                
  0.120900000000000       0.000000000000000E+000                                
   8.77800000000000        1.00000000000000                                     
   33.1900000000000       0.000000000000000E+000                                
p   7 1.00
   18.7100000000000       0.000000000000000E+000                                
   4.13300000000000       0.000000000000000E+000                                
   1.20000000000000       0.000000000000000E+000                                
  0.382700000000000       0.000000000000000E+000                                
  0.120900000000000       0.000000000000000E+000                                
   8.77800000000000       0.000000000000000E+000                                
   33.1900000000000        1.00000000000000                                     
d   3 1.00
   1.09700000000000        1.00000000000000                                     
  0.318000000000000       0.000000000000000E+000                                
   14.8390000000000       0.000000000000000E+000                                
d   3 1.00
   1.09700000000000       0.000000000000000E+000                                
  0.318000000000000        1.00000000000000                                     
   14.8390000000000       0.000000000000000E+000                                
d   3 1.00
   1.09700000000000       0.000000000000000E+000                                
  0.318000000000000       0.000000000000000E+000                                
   14.8390000000000        1.00000000000000                                     
f   1 1.00
  0.761000000000000        1.00000000000000                                     
 
  4 0
s  12 1.00
   8236.00000000000       5.310000000000000E-004                                
   1235.00000000000       4.108000000000000E-003                                
   280.800000000000       2.108700000000000E-002                                
   79.2700000000000       8.185300000000000E-002                                
   25.5900000000000       0.234817000000000                                     
   8.99700000000000       0.434401000000000                                     
   3.31900000000000       0.346129000000000                                     
  0.905900000000000       3.937800000000000E-002                                
  0.364300000000000      -8.983000000000000E-003                                
  0.128500000000000       2.385000000000000E-003                                
   4.29200000000000       0.000000000000000E+000                                
   11.8760000000000       0.000000000000000E+000                                
s  12 1.00
   8236.00000000000      -1.130000000000000E-004                                
   1235.00000000000      -8.780000000000000E-004                                
   280.800000000000      -4.540000000000000E-003                                
   79.2700000000000      -1.813300000000000E-002                                
   25.5900000000000      -5.576000000000000E-002                                
   8.99700000000000      -0.126895000000000                                     
   3.31900000000000      -0.170352000000000                                     
  0.905900000000000       0.140382000000000                                     
  0.364300000000000       0.598684000000000                                     
  0.128500000000000       0.395389000000000                                     
   4.29200000000000       0.000000000000000E+000                                
   11.8760000000000       0.000000000000000E+000                                
s  12 1.00
   8236.00000000000       0.000000000000000E+000                                
   1235.00000000000       0.000000000000000E+000                                
   280.800000000000       0.000000000000000E+000                                
   79.2700000000000       0.000000000000000E+000                                
   25.5900000000000       0.000000000000000E+000                                
   8.99700000000000       0.000000000000000E+000                                
   3.31900000000000       0.000000000000000E+000                                
  0.905900000000000        1.00000000000000                                     
  0.364300000000000       0.000000000000000E+000                                
  0.128500000000000       0.000000000000000E+000                                
   4.29200000000000       0.000000000000000E+000                                
   11.8760000000000       0.000000000000000E+000                                
s  12 1.00
   8236.00000000000       0.000000000000000E+000                                
   1235.00000000000       0.000000000000000E+000                                
   280.800000000000       0.000000000000000E+000                                
   79.2700000000000       0.000000000000000E+000                                
   25.5900000000000       0.000000000000000E+000                                
   8.99700000000000       0.000000000000000E+000                                
   3.31900000000000       0.000000000000000E+000                                
  0.905900000000000       0.000000000000000E+000                                
  0.364300000000000       0.000000000000000E+000                                
  0.128500000000000        1.00000000000000                                     
   4.29200000000000       0.000000000000000E+000                                
   11.8760000000000       0.000000000000000E+000                                
s  12 1.00
   8236.00000000000       0.000000000000000E+000                                
   1235.00000000000       0.000000000000000E+000                                
   280.800000000000       0.000000000000000E+000                                
   79.2700000000000       0.000000000000000E+000                                
   25.5900000000000       0.000000000000000E+000                                
   8.99700000000000       0.000000000000000E+000                                
   3.31900000000000       0.000000000000000E+000                                
  0.905900000000000       0.000000000000000E+000                                
  0.364300000000000       0.000000000000000E+000                                
  0.128500000000000       0.000000000000000E+000                                
   4.29200000000000        1.00000000000000                                     
   11.8760000000000       0.000000000000000E+000                                
s  12 1.00
   8236.00000000000       0.000000000000000E+000                                
   1235.00000000000       0.000000000000000E+000                                
   280.800000000000       0.000000000000000E+000                                
   79.2700000000000       0.000000000000000E+000                                
   25.5900000000000       0.000000000000000E+000                                
   8.99700000000000       0.000000000000000E+000                                
   3.31900000000000       0.000000000000000E+000                                
  0.905900000000000       0.000000000000000E+000                                
  0.364300000000000       0.000000000000000E+000                                
  0.128500000000000       0.000000000000000E+000                                
   4.29200000000000       0.000000000000000E+000                                
   11.8760000000000        1.00000000000000                                     
p   7 1.00
   18.7100000000000       1.403100000000000E-002                                
   4.13300000000000       8.686600000000000E-002                                
   1.20000000000000       0.290216000000000                                     
  0.382700000000000       0.501008000000000                                     
  0.120900000000000       0.343406000000000                                     
   8.77800000000000       0.000000000000000E+000                                
   33.1900000000000       0.000000000000000E+000                                
p   7 1.00
   18.7100000000000       0.000000000000000E+000                                
   4.13300000000000       0.000000000000000E+000                                
   1.20000000000000       0.000000000000000E+000                                
  0.382700000000000        1.00000000000000                                     
  0.120900000000000       0.000000000000000E+000                                
   8.77800000000000       0.000000000000000E+000                                
   33.1900000000000       0.000000000000000E+000                                
p   7 1.00
   18.7100000000000       0.000000000000000E+000                                
   4.13300000000000       0.000000000000000E+000                                
   1.20000000000000       0.000000000000000E+000                                
  0.382700000000000       0.000000000000000E+000                                
  0.120900000000000        1.00000000000000                                     
   8.77800000000000       0.000000000000000E+000                                
   33.1900000000000       0.000000000000000E+000                                
p   7 1.00
   18.7100000000000       0.000000000000000E+000                                
   4.13300000000000       0.000000000000000E+000                                
   1.20000000000000       0.000000000000000E+000                                
  0.382700000000000       0.000000000000000E+000                                
  0.120900000000000       0.000000000000000E+000                                
   8.77800000000000        1.00000000000000                                     
   33.1900000000000       0.000000000000000E+000                                
p   7 1.00
   18.7100000000000       0.000000000000000E+000                                
   4.13300000000000       0.000000000000000E+000                                
   1.20000000000000       0.000000000000000E+000                                
  0.382700000000000       0.000000000000000E+000                                
  0.120900000000000       0.000000000000000E+000                                
   8.77800000000000       0.000000000000000E+000                                
   33.1900000000000        1.00000000000000                                     
d   3 1.00
   1.09700000000000        1.00000000000000                                     
  0.318000000000000       0.000000000000000E+000                                
   14.8390000000000       0.000000000000000E+000                                
d   3 1.00
   1.09700000000000       0.000000000000000E+000                                
  0.318000000000000        1.00000000000000                                     
   14.8390000000000       0.000000000000000E+000                                
d   3 1.00
   1.09700000000000       0.000000000000000E+000                                
  0.318000000000000       0.000000000000000E+000                                
   14.8390000000000        1.00000000000000                                     
f   1 1.00
  0.761000000000000        1.00000000000000                                     
 
  5 0
s   5 1.00
   33.8700000000000       6.068000000000000E-003                                
   5.09500000000000       4.530800000000000E-002                                
   1.15900000000000       0.202822000000000                                     
  0.325800000000000       0.503903000000000                                     
  0.102700000000000       0.383421000000000                                     
s   5 1.00
   33.8700000000000       0.000000000000000E+000                                
   5.09500000000000       0.000000000000000E+000                                
   1.15900000000000       0.000000000000000E+000                                
  0.325800000000000        1.00000000000000                                     
  0.102700000000000       0.000000000000000E+000                                
s   5 1.00
   33.8700000000000       0.000000000000000E+000                                
   5.09500000000000       0.000000000000000E+000                                
   1.15900000000000       0.000000000000000E+000                                
  0.325800000000000       0.000000000000000E+000                                
  0.102700000000000        1.00000000000000                                     
p   2 1.00
   1.40700000000000        1.00000000000000                                     
  0.388000000000000       0.000000000000000E+000                                
p   2 1.00
   1.40700000000000       0.000000000000000E+000                                
  0.388000000000000        1.00000000000000                                     
d   1 1.00
   1.05700000000000        1.00000000000000                                     
 
  6 0
s   5 1.00
   33.8700000000000       6.068000000000000E-003                                
   5.09500000000000       4.530800000000000E-002                                
   1.15900000000000       0.202822000000000                                     
  0.325800000000000       0.503903000000000                                     
  0.102700000000000       0.383421000000000                                     
s   5 1.00
   33.8700000000000       0.000000000000000E+000                                
   5.09500000000000       0.000000000000000E+000                                
   1.15900000000000       0.000000000000000E+000                                
  0.325800000000000        1.00000000000000                                     
  0.102700000000000       0.000000000000000E+000                                
s   5 1.00
   33.8700000000000       0.000000000000000E+000                                
   5.09500000000000       0.000000000000000E+000                                
   1.15900000000000       0.000000000000000E+000                                
  0.325800000000000       0.000000000000000E+000                                
  0.102700000000000        1.00000000000000                                     
p   2 1.00
   1.40700000000000        1.00000000000000                                     
  0.388000000000000       0.000000000000000E+000                                
p   2 1.00
   1.40700000000000       0.000000000000000E+000                                
  0.388000000000000        1.00000000000000                                     
d   1 1.00
   1.05700000000000        1.00000000000000                                     
 
  7 0
s   5 1.00
   33.8700000000000       6.068000000000000E-003                                
   5.09500000000000       4.530800000000000E-002                                
   1.15900000000000       0.202822000000000                                     
  0.325800000000000       0.503903000000000                                     
  0.102700000000000       0.383421000000000                                     
s   5 1.00
   33.8700000000000       0.000000000000000E+000                                
   5.09500000000000       0.000000000000000E+000                                
   1.15900000000000       0.000000000000000E+000                                
  0.325800000000000        1.00000000000000                                     
  0.102700000000000       0.000000000000000E+000                                
s   5 1.00
   33.8700000000000       0.000000000000000E+000                                
   5.09500000000000       0.000000000000000E+000                                
   1.15900000000000       0.000000000000000E+000                                
  0.325800000000000       0.000000000000000E+000                                
  0.102700000000000        1.00000000000000                                     
p   2 1.00
   1.40700000000000        1.00000000000000                                     
  0.388000000000000       0.000000000000000E+000                                
p   2 1.00
   1.40700000000000       0.000000000000000E+000                                
  0.388000000000000        1.00000000000000                                     
d   1 1.00
   1.05700000000000        1.00000000000000                                     
 
  8 0
s   5 1.00
   33.8700000000000       6.068000000000000E-003                                
   5.09500000000000       4.530800000000000E-002                                
   1.15900000000000       0.202822000000000                                     
  0.325800000000000       0.503903000000000                                     
  0.102700000000000       0.383421000000000                                     
s   5 1.00
   33.8700000000000       0.000000000000000E+000                                
   5.09500000000000       0.000000000000000E+000                                
   1.15900000000000       0.000000000000000E+000                                
  0.325800000000000        1.00000000000000                                     
  0.102700000000000       0.000000000000000E+000                                
s   5 1.00
   33.8700000000000       0.000000000000000E+000                                
   5.09500000000000       0.000000000000000E+000                                
   1.15900000000000       0.000000000000000E+000                                
  0.325800000000000       0.000000000000000E+000                                
  0.102700000000000        1.00000000000000                                     
p   2 1.00
   1.40700000000000        1.00000000000000                                     
  0.388000000000000       0.000000000000000E+000                                
p   2 1.00
   1.40700000000000       0.000000000000000E+000                                
  0.388000000000000        1.00000000000000                                     
d   1 1.00
   1.05700000000000        1.00000000000000                                     
 
                                                                                
                                                                                
[MO]                                                                            
 Sym= A                                                                         
 Ene=  -20.5659440723716                                                        
 Spin= Alpha                                                                    
 Occup= 1.0                                                                     
  1        0.9981103037                                                         
  2       -0.0067315599                                                         
  3        0.0031923357                                                         
  4        0.0033572651                                                         
  5       -0.0011246580                                                         
  6        0.0000576826                                                         
  7        0.0000000000                                                         
  8        0.0000000000                                                         
  9        0.0039933544                                                         
 10        0.0000000000                                                         
 11        0.0000000000                                                         
 12       -0.0042522794                                                         
 13        0.0000000000                                                         
 14        0.0000000000                                                         
 15       -0.0014652725                                                         
 16        0.0000000000                                                         
 17        0.0000000000                                                         
 18        0.0005032974                                                         
 19        0.0000000000                                                         
 20        0.0000000000                                                         
 21        0.0000087684                                                         
 22        0.0000429615                                                         
 23       -0.0000994268                                                         
 24        0.0000564653                                                         
 25        0.0000000000                                                         
 26        0.0000000000                                                         
 27        0.0000000000                                                         
 28        0.0002337651                                                         
 29        0.0001398354                                                         
 30       -0.0003736005                                                         
 31        0.0000000000                                                         
 32        0.0000000000                                                         
 33        0.0000000000                                                         
 34       -0.0000612765                                                         
 35        0.0000391561                                                         
 36        0.0000221204                                                         
 37        0.0000000000                                                         
 38        0.0000000000                                                         
 39        0.0000000000                                                         
 40        0.0000000000                                                         
 41        0.0000000000                                                         
 42       -0.0000204116                                                         
 43        0.0000000000                                                         
 44        0.0000000000                                                         
 45        0.0000231227                                                         
 46        0.0000000000                                                         
 47        0.0000000000                                                         
 48        0.0000381121                                                         
 49        0.0000000000                                                         
 50        0.0005594604                                                         
 51        0.0025486081                                                         
 52       -0.0007558097                                                         
 53        0.0015294005                                                         
 54        0.0001534445                                                         
 55        0.0000428940                                                         
 56        0.0000000000                                                         
 57        0.0000000000                                                         
 58       -0.0006056995                                                         
 59        0.0000000000                                                         
 60        0.0000000000                                                         
 61       -0.0024686310                                                         
 62        0.0000000000                                                         
 63        0.0000000000                                                         
 64        0.0031540789                                                         
 65        0.0000000000                                                         
 66        0.0000000000                                                         
 67        0.0000473199                                                         
 68        0.0000000000                                                         
 69        0.0000000000                                                         
 70       -0.0000052560                                                         
 71       -0.0001287682                                                         
 72       -0.0001010352                                                         
 73        0.0002298033                                                         
 74        0.0000000000                                                         
 75        0.0000000000                                                         
 76        0.0000000000                                                         
 77       -0.0007392297                                                         
 78       -0.0005578653                                                         
 79        0.0012970950                                                         
 80        0.0000000000                                                         
 81        0.0000000000                                                         
 82        0.0000000000                                                         
 83        0.0000001068                                                         
 84        0.0000000483                                                         
 85       -0.0000001551                                                         
 86        0.0000000000                                                         
 87        0.0000000000                                                         
 88        0.0000000000                                                         
 89        0.0000000000                                                         
 90        0.0000000000                                                         
 91       -0.0000721198                                                         
 92        0.0000000000                                                         
 93        0.0000000000                                                         
 94        0.0000824605                                                         
 95        0.0000000000                                                         
 96        0.0000000000                                                         
 97        0.0001338989                                                         
 98        0.0000000000                                                         
 99       -0.0000526329                                                         
100       -0.0002401843                                                         
101       -0.0000594502                                                         
102       -0.0010133504                                                         
103       -0.0000164172                                                         
104       -0.0000053503                                                         
105       -0.0001037836                                                         
106        0.0000000000                                                         
107        0.0002100840                                                         
108        0.0003691738                                                         
109        0.0000000000                                                         
110       -0.0002103292                                                         
111        0.0004284513                                                         
112        0.0000000000                                                         
113        0.0001159646                                                         
114        0.0000104477                                                         
115        0.0000000000                                                         
116       -0.0000190591                                                         
117       -0.0000009866                                                         
118        0.0000000000                                                         
119        0.0000016899                                                         
120        0.0000112940                                                         
121        0.0000082369                                                         
122       -0.0000195309                                                         
123        0.0000000000                                                         
124        0.0000274145                                                         
125        0.0000000000                                                         
126       -0.0001817153                                                         
127        0.0000017746                                                         
128        0.0001799406                                                         
129        0.0000000000                                                         
130       -0.0001410167                                                         
131        0.0000000000                                                         
132       -0.0000001932                                                         
133       -0.0000001714                                                         
134        0.0000003646                                                         
135        0.0000000000                                                         
136       -0.0000005573                                                         
137        0.0000000000                                                         
138       -0.0000046456                                                         
139        0.0000000000                                                         
140       -0.0000158491                                                         
141        0.0000289980                                                         
142        0.0000000000                                                         
143        0.0000302166                                                         
144       -0.0000150613                                                         
145        0.0000000000                                                         
146        0.0000173306                                                         
147        0.0000000000                                                         
148       -0.0000526329                                                         
149       -0.0002401843                                                         
150       -0.0000594502                                                         
151       -0.0010133504                                                         
152       -0.0000164172                                                         
153       -0.0000053503                                                         
154        0.0001037836                                                         
155        0.0000000000                                                         
156        0.0002100840                                                         
157       -0.0003691738                                                         
158        0.0000000000                                                         
159       -0.0002103292                                                         
160       -0.0004284513                                                         
161        0.0000000000                                                         
162        0.0001159646                                                         
163       -0.0000104477                                                         
164        0.0000000000                                                         
165       -0.0000190591                                                         
166        0.0000009866                                                         
167        0.0000000000                                                         
168        0.0000016899                                                         
169        0.0000112940                                                         
170        0.0000082369                                                         
171       -0.0000195309                                                         
172        0.0000000000                                                         
173       -0.0000274145                                                         
174        0.0000000000                                                         
175       -0.0001817153                                                         
176        0.0000017746                                                         
177        0.0001799406                                                         
178        0.0000000000                                                         
179        0.0001410167                                                         
180        0.0000000000                                                         
181       -0.0000001932                                                         
182       -0.0000001714                                                         
183        0.0000003646                                                         
184        0.0000000000                                                         
185        0.0000005573                                                         
186        0.0000000000                                                         
187        0.0000046456                                                         
188        0.0000000000                                                         
189       -0.0000158491                                                         
190       -0.0000289980                                                         
191        0.0000000000                                                         
192        0.0000302166                                                         
193        0.0000150613                                                         
194        0.0000000000                                                         
195        0.0000173306                                                         
196        0.0000000000                                                         
197        0.0000420130                                                         
198       -0.0001854663                                                         
199       -0.0000875003                                                         
200        0.0000025110                                                         
201        0.0000252085                                                         
202       -0.0000031788                                                         
203        0.0000915200                                                         
204        0.0000023369                                                         
205        0.0001097263                                                         
206        0.0000060288                                                         
207        0.0000043958                                                         
208       -0.0000104247                                                         
209       -0.0000163635                                                         
210       -0.0000163702                                                         
211       -0.0000114453                                                         
212        0.0000420130                                                         
213       -0.0001854663                                                         
214       -0.0000875003                                                         
215        0.0000025110                                                         
216       -0.0000252085                                                         
217       -0.0000031788                                                         
218        0.0000915200                                                         
219       -0.0000023369                                                         
220        0.0001097263                                                         
221        0.0000060288                                                         
222        0.0000043958                                                         
223       -0.0000104247                                                         
224        0.0000163635                                                         
225       -0.0000163702                                                         
226        0.0000114453                                                         
227        0.0000420130                                                         
228       -0.0001854663                                                         
229       -0.0000875003                                                         
230       -0.0000025110                                                         
231       -0.0000252085                                                         
232       -0.0000031788                                                         
233       -0.0000915200                                                         
234       -0.0000023369                                                         
235        0.0001097263                                                         
236        0.0000060288                                                         
237        0.0000043958                                                         
238       -0.0000104247                                                         
239       -0.0000163635                                                         
240        0.0000163702                                                         
241        0.0000114453                                                         
242        0.0000420130                                                         
243       -0.0001854663                                                         
244       -0.0000875003                                                         
245       -0.0000025110                                                         
246        0.0000252085                                                         
247       -0.0000031788                                                         
248       -0.0000915200                                                         
249        0.0000023369                                                         
250        0.0001097263                                                         
251        0.0000060288                                                         
252        0.0000043958                                                         
253       -0.0000104247                                                         
254        0.0000163635                                                         
255        0.0000163702                                                         
256       -0.0000114453                                                         
 Sym= A                                                                         
 Ene=  -11.3490845049777                                                        
 Spin= Alpha                                                                    
 Occup= 1.0                                                                     
  1        0.0003169582                                                         
  2       -0.0002826979                                                         
  3       -0.0002851077                                                         
  4       -0.0022512237                                                         
  5        0.0000535158                                                         
  6        0.0000151211                                                         
  7        0.0000000000                                                         
  8        0.0000000000                                                         
  9       -0.0008712191                                                         
 10        0.0000000000                                                         
 11        0.0000000000                                                         
 12        0.0003151967                                                         
 13        0.0000000000                                                         
 14        0.0000000000                                                         
 15       -0.0004826425                                                         
 16        0.0000000000                                                         
 17        0.0000000000                                                         
 18       -0.0000124752                                                         
 19        0.0000000000                                                         
 20        0.0000000000                                                         
 21        0.0000007246                                                         
 22        0.0000057059                                                         
 23       -0.0000103788                                                         
 24        0.0000046729                                                         
 25        0.0000000000                                                         
 26        0.0000000000                                                         
 27        0.0000000000                                                         
 28       -0.0000894245                                                         
 29       -0.0001137918                                                         
 30        0.0002032162                                                         
 31        0.0000000000                                                         
 32        0.0000000000                                                         
 33        0.0000000000                                                         
 34        0.0000030932                                                         
 35        0.0000028123                                                         
 36       -0.0000059055                                                         
 37        0.0000000000                                                         
 38        0.0000000000                                                         
 39        0.0000000000                                                         
 40        0.0000000000                                                         
 41        0.0000000000                                                         
 42        0.0000163722                                                         
 43        0.0000000000                                                         
 44        0.0000000000                                                         
 45       -0.0000188884                                                         
 46        0.0000000000                                                         
 47        0.0000000000                                                         
 48       -0.0000302281                                                         
 49        0.0000000000                                                         
 50       -0.9979657083                                                         
 51        0.0058680696                                                         
 52       -0.0049883250                                                         
 53        0.0008928258                                                         
 54        0.0014857216                                                         
 55        0.0000526507                                                         
 56        0.0000000000                                                         
 57        0.0000000000                                                         
 58       -0.0014614649                                                         
 59        0.0000000000                                                         
 60        0.0000000000                                                         
 61        0.0034502807                                                         
 62        0.0000000000                                                         
 63        0.0000000000                                                         
 64       -0.0000036009                                                         
 65        0.0000000000                                                         
 66        0.0000000000                                                         
 67       -0.0000951950                                                         
 68        0.0000000000                                                         
 69        0.0000000000                                                         
 70       -0.0000013628                                                         
 71        0.0002564402                                                         
 72        0.0003838593                                                         
 73       -0.0006402994                                                         
 74        0.0000000000                                                         
 75        0.0000000000                                                         
 76        0.0000000000                                                         
 77       -0.0006721805                                                         
 78       -0.0007245268                                                         
 79        0.0013967073                                                         
 80        0.0000000000                                                         
 81        0.0000000000                                                         
 82        0.0000000000                                                         
 83        0.0000338633                                                         
 84       -0.0000602820                                                         
 85        0.0000264187                                                         
 86        0.0000000000                                                         
 87        0.0000000000                                                         
 88        0.0000000000                                                         
 89        0.0000000000                                                         
 90        0.0000000000                                                         
 91        0.0001546495                                                         
 92        0.0000000000                                                         
 93        0.0000000000                                                         
 94       -0.0002810599                                                         
 95        0.0000000000                                                         
 96        0.0000000000                                                         
 97       -0.0001828885                                                         
 98        0.0000000000                                                         
 99       -0.0048565126                                                         
100       -0.0033883539                                                         
101        0.0006641685                                                         
102        0.0005699283                                                         
103       -0.0002860168                                                         
104       -0.0000335841                                                         
105        0.0001091773                                                         
106        0.0000000000                                                         
107        0.0005904495                                                         
108        0.0011241095                                                         
109        0.0000000000                                                         
110        0.0011321283                                                         
111        0.0001203737                                                         
112        0.0000000000                                                         
113       -0.0000841688                                                         
114        0.0000016858                                                         
115        0.0000000000                                                         
116       -0.0000189502                                                         
117        0.0000000420                                                         
118        0.0000000000                                                         
119        0.0000012543                                                         
120       -0.0000036868                                                         
121        0.0000380221                                                         
122       -0.0000343353                                                         
123        0.0000000000                                                         
124       -0.0001693057                                                         
125        0.0000000000                                                         
126       -0.0000330170                                                         
127        0.0000701293                                                         
128       -0.0000371123                                                         
129        0.0000000000                                                         
130       -0.0005124382                                                         
131        0.0000000000                                                         
132        0.0000004628                                                         
133        0.0000007831                                                         
134       -0.0000012459                                                         
135        0.0000000000                                                         
136       -0.0000005327                                                         
137        0.0000000000                                                         
138       -0.0000045038                                                         
139        0.0000000000                                                         
140       -0.0000542896                                                         
141        0.0000197240                                                         
142        0.0000000000                                                         
143        0.0000801629                                                         
144       -0.0000062127                                                         
145        0.0000000000                                                         
146        0.0000827060                                                         
147        0.0000000000                                                         
148       -0.0048565126                                                         
149       -0.0033883539                                                         
150        0.0006641685                                                         
151        0.0005699283                                                         
152       -0.0002860168                                                         
153       -0.0000335841                                                         
154       -0.0001091773                                                         
155        0.0000000000                                                         
156        0.0005904495                                                         
157       -0.0011241095                                                         
158        0.0000000000                                                         
159        0.0011321283                                                         
160       -0.0001203737                                                         
161        0.0000000000                                                         
162       -0.0000841688                                                         
163       -0.0000016858                                                         
164        0.0000000000                                                         
165       -0.0000189502                                                         
166       -0.0000000420                                                         
167        0.0000000000                                                         
168        0.0000012543                                                         
169       -0.0000036868                                                         
170        0.0000380221                                                         
171       -0.0000343353                                                         
172        0.0000000000                                                         
173        0.0001693057                                                         
174        0.0000000000                                                         
175       -0.0000330170                                                         
176        0.0000701293                                                         
177       -0.0000371123                                                         
178        0.0000000000                                                         
179        0.0005124382                                                         
180        0.0000000000                                                         
181        0.0000004628                                                         
182        0.0000007831                                                         
183       -0.0000012459                                                         
184        0.0000000000                                                         
185        0.0000005327                                                         
186        0.0000000000                                                         
187        0.0000045038                                                         
188        0.0000000000                                                         
189       -0.0000542896                                                         
190       -0.0000197240                                                         
191        0.0000000000                                                         
192        0.0000801629                                                         
193        0.0000062127                                                         
194        0.0000000000                                                         
195        0.0000827060                                                         
196        0.0000000000                                                         
197       -0.0003254598                                                         
198        0.0003374888                                                         
199        0.0002531730                                                         
200        0.0000179630                                                         
201        0.0000314965                                                         
202       -0.0000202755                                                         
203       -0.0001253986                                                         
204       -0.0000112802                                                         
205       -0.0000799012                                                         
206        0.0000055065                                                         
207       -0.0000249867                                                         
208        0.0000194802                                                         
209        0.0000127551                                                         
210        0.0000548856                                                         
211        0.0000249974                                                         
212       -0.0003254598                                                         
213        0.0003374888                                                         
214        0.0002531730                                                         
215        0.0000179630                                                         
216       -0.0000314965                                                         
217       -0.0000202755                                                         
218       -0.0001253986                                                         
219        0.0000112802                                                         
220       -0.0000799012                                                         
221        0.0000055065                                                         
222       -0.0000249867                                                         
223        0.0000194802                                                         
224       -0.0000127551                                                         
225        0.0000548856                                                         
226       -0.0000249974                                                         
227       -0.0003254598                                                         
228        0.0003374888                                                         
229        0.0002531730                                                         
230       -0.0000179630                                                         
231       -0.0000314965                                                         
232       -0.0000202755                                                         
233        0.0001253986                                                         
234        0.0000112802                                                         
235       -0.0000799012                                                         
236        0.0000055065                                                         
237       -0.0000249867                                                         
238        0.0000194802                                                         
239        0.0000127551                                                         
240       -0.0000548856                                                         
241       -0.0000249974                                                         
242       -0.0003254598                                                         
243        0.0003374888                                                         
244        0.0002531730                                                         
245       -0.0000179630                                                         
246        0.0000314965                                                         
247       -0.0000202755                                                         
248        0.0001253986                                                         
249       -0.0000112802                                                         
250       -0.0000799012                                                         
251        0.0000055065                                                         
252       -0.0000249867                                                         
253        0.0000194802                                                         
254       -0.0000127551                                                         
255       -0.0000548856                                                         
256        0.0000249974                                                         
 Sym= A                                                                         
 Ene=  -11.2553211315802                                                        
 Spin= Alpha                                                                    
 Occup= 1.0                                                                     
  1        0.0000944748                                                         
  2        0.0004205224                                                         
  3       -0.0001351268                                                         
  4       -0.0008011293                                                         
  5        0.0000471834                                                         
  6        0.0000027619                                                         
  7        0.0000000000                                                         
  8        0.0000000000                                                         
  9        0.0000837923                                                         
 10        0.0000000000                                                         
 11        0.0000000000                                                         
 12        0.0000167389                                                         
 13        0.0000000000                                                         
 14        0.0000000000                                                         
 15       -0.0001014992                                                         
 16        0.0000000000                                                         
 17        0.0000000000                                                         
 18       -0.0000051064                                                         
 19        0.0000000000                                                         
 20        0.0000000000                                                         
 21        0.0000003744                                                         
 22       -0.0000091515                                                         
 23        0.0000039360                                                         
 24        0.0000052155                                                         
 25        0.0000000000                                                         
 26        0.0000000000                                                         
 27        0.0000000000                                                         
 28        0.0000143486                                                         
 29       -0.0000528581                                                         
 30        0.0000385095                                                         
 31        0.0000000000                                                         
 32        0.0000000000                                                         
 33        0.0000000000                                                         
 34        0.0000004822                                                         
 35       -0.0000002936                                                         
 36       -0.0000001886                                                         
 37        0.0000000000                                                         
 38        0.0000000000                                                         
 39        0.0000000000                                                         
 40        0.0000000000                                                         
 41        0.0000000000                                                         
 42        0.0000054835                                                         
 43        0.0000000000                                                         
 44        0.0000000000                                                         
 45        0.0000108234                                                         
 46        0.0000000000                                                         
 47        0.0000000000                                                         
 48       -0.0000272740                                                         
 49        0.0000000000                                                         
 50        0.0057056711                                                         
 51       -0.0017007914                                                         
 52        0.0001234277                                                         
 53        0.0025666470                                                         
 54       -0.0000976757                                                         
 55       -0.0000091903                                                         
 56        0.0000000000                                                         
 57        0.0000000000                                                         
 58       -0.0007690354                                                         
 59        0.0000000000                                                         
 60        0.0000000000                                                         
 61       -0.0000208257                                                         
 62        0.0000000000                                                         
 63        0.0000000000                                                         
 64        0.0002375804                                                         
 65        0.0000000000                                                         
 66        0.0000000000                                                         
 67        0.0000262176                                                         
 68        0.0000000000                                                         
 69        0.0000000000                                                         
 70       -0.0000003095                                                         
 71        0.0000052795                                                         
 72        0.0000147597                                                         
 73       -0.0000200391                                                         
 74        0.0000000000                                                         
 75        0.0000000000                                                         
 76        0.0000000000                                                         
 77       -0.0000363428                                                         
 78       -0.0000338461                                                         
 79        0.0000701889                                                         
 80        0.0000000000                                                         
 81        0.0000000000                                                         
 82        0.0000000000                                                         
 83       -0.0000006020                                                         
 84        0.0000018835                                                         
 85       -0.0000012816                                                         
 86        0.0000000000                                                         
 87        0.0000000000                                                         
 88        0.0000000000                                                         
 89        0.0000000000                                                         
 90        0.0000000000                                                         
 91        0.0000465202                                                         
 92        0.0000000000                                                         
 93        0.0000000000                                                         
 94        0.0000184088                                                         
 95        0.0000000000                                                         
 96        0.0000000000                                                         
 97       -0.0001579694                                                         
 98        0.0000000000                                                         
 99       -0.7057052607                                                         
100        0.0035110250                                                         
101       -0.0032162450                                                         
102       -0.0020887481                                                         
103        0.0009145171                                                         
104        0.0001553606                                                         
105        0.0013117797                                                         
106        0.0000000000                                                         
107        0.0003103879                                                         
108        0.0000607962                                                         
109        0.0000000000                                                         
110        0.0000498752                                                         
111       -0.0001983460                                                         
112        0.0000000000                                                         
113        0.0002978148                                                         
114        0.0001223949                                                         
115        0.0000000000                                                         
116        0.0000073719                                                         
117       -0.0000000114                                                         
118        0.0000000000                                                         
119        0.0000005762                                                         
120       -0.0000483606                                                         
121       -0.0000135944                                                         
122        0.0000619550                                                         
123        0.0000000000                                                         
124       -0.0002205270                                                         
125        0.0000000000                                                         
126        0.0000768788                                                         
127        0.0000032798                                                         
128       -0.0000801586                                                         
129        0.0000000000                                                         
130        0.0004074306                                                         
131        0.0000000000                                                         
132       -0.0000117293                                                         
133        0.0000051143                                                         
134        0.0000066149                                                         
135        0.0000000000                                                         
136       -0.0000096478                                                         
137        0.0000000000                                                         
138        0.0000008682                                                         
139        0.0000000000                                                         
140        0.0000303556                                                         
141       -0.0000529066                                                         
142        0.0000000000                                                         
143        0.0000029246                                                         
144        0.0000503020                                                         
145        0.0000000000                                                         
146       -0.0000939915                                                         
147        0.0000000000                                                         
148       -0.7057052607                                                         
149        0.0035110250                                                         
150       -0.0032162450                                                         
151       -0.0020887481                                                         
152        0.0009145171                                                         
153        0.0001553606                                                         
154       -0.0013117797                                                         
155        0.0000000000                                                         
156        0.0003103879                                                         
157       -0.0000607962                                                         
158        0.0000000000                                                         
159        0.0000498752                                                         
160        0.0001983460                                                         
161        0.0000000000                                                         
162        0.0002978148                                                         
163       -0.0001223949                                                         
164        0.0000000000                                                         
165        0.0000073719                                                         
166        0.0000000114                                                         
167        0.0000000000                                                         
168        0.0000005762                                                         
169       -0.0000483606                                                         
170       -0.0000135944                                                         
171        0.0000619550                                                         
172        0.0000000000                                                         
173        0.0002205270                                                         
174        0.0000000000                                                         
175        0.0000768788                                                         
176        0.0000032798                                                         
177       -0.0000801586                                                         
178        0.0000000000                                                         
179       -0.0004074306                                                         
180        0.0000000000                                                         
181       -0.0000117293                                                         
182        0.0000051143                                                         
183        0.0000066149                                                         
184        0.0000000000                                                         
185        0.0000096478                                                         
186        0.0000000000                                                         
187       -0.0000008682                                                         
188        0.0000000000                                                         
189        0.0000303556                                                         
190        0.0000529066                                                         
191        0.0000000000                                                         
192        0.0000029246                                                         
193       -0.0000503020                                                         
194        0.0000000000                                                         
195       -0.0000939915                                                         
196        0.0000000000                                                         
197       -0.0005018243                                                         
198       -0.0008573907                                                         
199        0.0004990112                                                         
200       -0.0000428787                                                         
201       -0.0001017407                                                         
202       -0.0000075200                                                         
203        0.0000622266                                                         
204        0.0006379983                                                         
205        0.0000627929                                                         
206        0.0000307515                                                         
207       -0.0000202192                                                         
208       -0.0000105323                                                         
209        0.0000594681                                                         
210       -0.0000160280                                                         
211        0.0000256846                                                         
212       -0.0005018243                                                         
213       -0.0008573907                                                         
214        0.0004990112                                                         
215       -0.0000428787                                                         
216        0.0001017407                                                         
217       -0.0000075200                                                         
218        0.0000622266                                                         
219       -0.0006379983                                                         
220        0.0000627929                                                         
221        0.0000307515                                                         
222       -0.0000202192                                                         
223       -0.0000105323                                                         
224       -0.0000594681                                                         
225       -0.0000160280                                                         
226       -0.0000256846                                                         
227       -0.0005018243                                                         
228       -0.0008573907                                                         
229        0.0004990112                                                         
230        0.0000428787                                                         
231        0.0001017407                                                         
232       -0.0000075200                                                         
233       -0.0000622266                                                         
234       -0.0006379983                                                         
235        0.0000627929                                                         
236        0.0000307515                                                         
237       -0.0000202192                                                         
238       -0.0000105323                                                         
239        0.0000594681                                                         
240        0.0000160280                                                         
241       -0.0000256846                                                         
242       -0.0005018243                                                         
243       -0.0008573907                                                         
244        0.0004990112                                                         
245        0.0000428787                                                         
246       -0.0001017407                                                         
247       -0.0000075200                                                         
248       -0.0000622266                                                         
249        0.0006379983                                                         
250        0.0000627929                                                         
251        0.0000307515                                                         
252       -0.0000202192                                                         
253       -0.0000105323                                                         
254       -0.0000594681                                                         
255        0.0000160280                                                         
256        0.0000256846                                                         
 Sym= A                                                                         
 Ene=  -11.2548442601912                                                        
 Spin= Alpha                                                                    
 Occup= 1.0                                                                     
  1        0.0000000000                                                         
  2        0.0000000000                                                         
  3        0.0000000000                                                         
  4        0.0000000000                                                         
  5        0.0000000000                                                         
  6        0.0000000000                                                         
  7        0.0001537694                                                         
  8        0.0000000000                                                         
  9        0.0000000000                                                         
 10       -0.0002538061                                                         
 11        0.0000000000                                                         
 12        0.0000000000                                                         
 13       -0.0004849202                                                         
 14        0.0000000000                                                         
 15        0.0000000000                                                         
 16       -0.0000103116                                                         
 17        0.0000000000                                                         
 18        0.0000000000                                                         
 19        0.0000004847                                                         
 20        0.0000000000                                                         
 21        0.0000000000                                                         
 22        0.0000000000                                                         
 23        0.0000000000                                                         
 24        0.0000000000                                                         
 25        0.0000000000                                                         
 26        0.0000193844                                                         
 27        0.0000000000                                                         
 28        0.0000000000                                                         
 29        0.0000000000                                                         
 30        0.0000000000                                                         
 31        0.0000000000                                                         
 32       -0.0002768601                                                         
 33        0.0000000000                                                         
 34        0.0000000000                                                         
 35        0.0000000000                                                         
 36        0.0000000000                                                         
 37        0.0000000000                                                         
 38       -0.0000007135                                                         
 39        0.0000000000                                                         
 40        0.0000107741                                                         
 41        0.0000000000                                                         
 42        0.0000000000                                                         
 43        0.0000129136                                                         
 44        0.0000000000                                                         
 45        0.0000000000                                                         
 46       -0.0000452359                                                         
 47        0.0000000000                                                         
 48        0.0000000000                                                         
 49        0.0000000000                                                         
 50        0.0000000000                                                         
 51        0.0000000000                                                         
 52        0.0000000000                                                         
 53        0.0000000000                                                         
 54        0.0000000000                                                         
 55        0.0000000000                                                         
 56       -0.0006063526                                                         
 57        0.0000000000                                                         
 58        0.0000000000                                                         
 59        0.0000564933                                                         
 60        0.0000000000                                                         
 61        0.0000000000                                                         
 62        0.0012622938                                                         
 63        0.0000000000                                                         
 64        0.0000000000                                                         
 65        0.0000084695                                                         
 66        0.0000000000                                                         
 67        0.0000000000                                                         
 68        0.0000004426                                                         
 69        0.0000000000                                                         
 70        0.0000000000                                                         
 71        0.0000000000                                                         
 72        0.0000000000                                                         
 73        0.0000000000                                                         
 74        0.0000000000                                                         
 75       -0.0000164096                                                         
 76        0.0000000000                                                         
 77        0.0000000000                                                         
 78        0.0000000000                                                         
 79        0.0000000000                                                         
 80        0.0000000000                                                         
 81       -0.0006120569                                                         
 82        0.0000000000                                                         
 83        0.0000000000                                                         
 84        0.0000000000                                                         
 85        0.0000000000                                                         
 86        0.0000000000                                                         
 87       -0.0000045756                                                         
 88        0.0000000000                                                         
 89       -0.0000413181                                                         
 90        0.0000000000                                                         
 91        0.0000000000                                                         
 92       -0.0000949457                                                         
 93        0.0000000000                                                         
 94        0.0000000000                                                         
 95        0.0002189000                                                         
 96        0.0000000000                                                         
 97        0.0000000000                                                         
 98        0.0000000000                                                         
 99       -0.7053191116                                                         
100        0.0056637706                                                         
101       -0.0036857474                                                         
102       -0.0045575815                                                         
103        0.0010998609                                                         
104        0.0001655601                                                         
105        0.0007188138                                                         
106        0.0000000000                                                         
107        0.0003953327                                                         
108       -0.0008570889                                                         
109        0.0000000000                                                         
110        0.0000341308                                                         
111        0.0004899763                                                         
112        0.0000000000                                                         
113        0.0004386041                                                         
114        0.0001412830                                                         
115        0.0000000000                                                         
116        0.0000118033                                                         
117       -0.0000020761                                                         
118        0.0000000000                                                         
119        0.0000004061                                                         
120        0.0000309934                                                         
121       -0.0000705295                                                         
122        0.0000395361                                                         
123        0.0000000000                                                         
124       -0.0002723704                                                         
125        0.0000000000                                                         
126        0.0001277785                                                         
127        0.0001031813                                                         
128       -0.0002309598                                                         
129        0.0000000000                                                         
130        0.0001389962                                                         
131        0.0000000000                                                         
132       -0.0000105677                                                         
133        0.0000047316                                                         
134        0.0000058360                                                         
135        0.0000000000                                                         
136       -0.0000094963                                                         
137        0.0000000000                                                         
138        0.0000446755                                                         
139        0.0000000000                                                         
140        0.0000252019                                                         
141       -0.0002278195                                                         
142        0.0000000000                                                         
143        0.0000237946                                                         
144        0.0000937929                                                         
145        0.0000000000                                                         
146       -0.0000994003                                                         
147        0.0000000000                                                         
148        0.7053191116                                                         
149       -0.0056637706                                                         
150        0.0036857474                                                         
151        0.0045575815                                                         
152       -0.0010998609                                                         
153       -0.0001655601                                                         
154        0.0007188138                                                         
155        0.0000000000                                                         
156       -0.0003953327                                                         
157       -0.0008570889                                                         
158        0.0000000000                                                         
159       -0.0000341308                                                         
160        0.0004899763                                                         
161        0.0000000000                                                         
162       -0.0004386041                                                         
163        0.0001412830                                                         
164        0.0000000000                                                         
165       -0.0000118033                                                         
166       -0.0000020761                                                         
167        0.0000000000                                                         
168       -0.0000004061                                                         
169       -0.0000309934                                                         
170        0.0000705295                                                         
171       -0.0000395361                                                         
172        0.0000000000                                                         
173       -0.0002723704                                                         
174        0.0000000000                                                         
175       -0.0001277785                                                         
176       -0.0001031813                                                         
177        0.0002309598                                                         
178        0.0000000000                                                         
179        0.0001389962                                                         
180        0.0000000000                                                         
181        0.0000105677                                                         
182       -0.0000047316                                                         
183       -0.0000058360                                                         
184        0.0000000000                                                         
185       -0.0000094963                                                         
186        0.0000000000                                                         
187        0.0000446755                                                         
188        0.0000000000                                                         
189       -0.0000252019                                                         
190       -0.0002278195                                                         
191        0.0000000000                                                         
192       -0.0000237946                                                         
193        0.0000937929                                                         
194        0.0000000000                                                         
195        0.0000994003                                                         
196        0.0000000000                                                         
197       -0.0002358469                                                         
198       -0.0009133928                                                         
199        0.0002441380                                                         
200       -0.0000616389                                                         
201       -0.0001538511                                                         
202       -0.0000492512                                                         
203        0.0003153151                                                         
204        0.0005162576                                                         
205        0.0001264377                                                         
206       -0.0000410442                                                         
207        0.0000246384                                                         
208        0.0000164058                                                         
209        0.0000411833                                                         
210       -0.0000183261                                                         
211        0.0000449087                                                         
212       -0.0002358469                                                         
213       -0.0009133928                                                         
214        0.0002441380                                                         
215       -0.0000616389                                                         
216        0.0001538511                                                         
217       -0.0000492512                                                         
218        0.0003153151                                                         
219       -0.0005162576                                                         
220        0.0001264377                                                         
221       -0.0000410442                                                         
222        0.0000246384                                                         
223        0.0000164058                                                         
224       -0.0000411833                                                         
225       -0.0000183261                                                         
226       -0.0000449087                                                         
227        0.0002358469                                                         
228        0.0009133928                                                         
229       -0.0002441380                                                         
230       -0.0000616389                                                         
231       -0.0001538511                                                         
232        0.0000492512                                                         
233        0.0003153151                                                         
234        0.0005162576                                                         
235       -0.0001264377                                                         
236        0.0000410442                                                         
237       -0.0000246384                                                         
238       -0.0000164058                                                         
239       -0.0000411833                                                         
240       -0.0000183261                                                         
241        0.0000449087                                                         
242        0.0002358469                                                         
243        0.0009133928                                                         
244       -0.0002441380                                                         
245       -0.0000616389                                                         
246        0.0001538511                                                         
247        0.0000492512                                                         
248        0.0003153151                                                         
249       -0.0005162576                                                         
250       -0.0001264377                                                         
251        0.0000410442                                                         
252       -0.0000246384                                                         
253       -0.0000164058                                                         
254        0.0000411833                                                         
255       -0.0000183261                                                         
256       -0.0000449087                                                         
 Sym= A                                                                         
 Ene=  -1.40074114839188                                                        
 Spin= Alpha                                                                    
 Occup= 1.0                                                                     
  1        0.0119087203                                                         
  2       -0.7802865702                                                         
  3        0.0015867422                                                         
  4        0.0524241358                                                         
  5        0.0027082360                                                         
  6        0.0007046502                                                         
  7        0.0000000000                                                         
  8        0.0000000000                                                         
  9       -0.1961917492                                                         
 10        0.0000000000                                                         
 11        0.0000000000                                                         
 12       -0.0025310871                                                         
 13        0.0000000000                                                         
 14        0.0000000000                                                         
 15        0.0451313084                                                         
 16        0.0000000000                                                         
 17        0.0000000000                                                         
 18       -0.0000973270                                                         
 19        0.0000000000                                                         
 20        0.0000000000                                                         
 21       -0.0001521604                                                         
 22        0.0022388585                                                         
 23        0.0023738967                                                         
 24       -0.0046127552                                                         
 25        0.0000000000                                                         
 26        0.0000000000                                                         
 27        0.0000000000                                                         
 28        0.0056852698                                                         
 29        0.0055931148                                                         
 30       -0.0112783845                                                         
 31        0.0000000000                                                         
 32        0.0000000000                                                         
 33        0.0000000000                                                         
 34        0.0000258559                                                         
 35        0.0001263814                                                         
 36       -0.0001522373                                                         
 37        0.0000000000                                                         
 38        0.0000000000                                                         
 39        0.0000000000                                                         
 40        0.0000000000                                                         
 41        0.0000000000                                                         
 42       -0.0012841775                                                         
 43        0.0000000000                                                         
 44        0.0000000000                                                         
 45        0.0021435155                                                         
 46        0.0000000000                                                         
 47        0.0000000000                                                         
 48        0.0017090170                                                         
 49        0.0000000000                                                         
 50        0.0320802763                                                         
 51       -0.3689207091                                                         
 52       -0.0177038971                                                         
 53        0.1110771224                                                         
 54        0.0098321209                                                         
 55        0.0011131211                                                         
 56        0.0000000000                                                         
 57        0.0000000000                                                         
 58        0.2686192316                                                         
 59        0.0000000000                                                         
 60        0.0000000000                                                         
 61       -0.0530957704                                                         
 62        0.0000000000                                                         
 63        0.0000000000                                                         
 64       -0.0872298930                                                         
 65        0.0000000000                                                         
 66        0.0000000000                                                         
 67        0.0001483333                                                         
 68        0.0000000000                                                         
 69        0.0000000000                                                         
 70        0.0002221165                                                         
 71        0.0059498332                                                         
 72        0.0061742186                                                         
 73       -0.0121240517                                                         
 74        0.0000000000                                                         
 75        0.0000000000                                                         
 76        0.0000000000                                                         
 77        0.0062765232                                                         
 78        0.0040691861                                                         
 79       -0.0103457093                                                         
 80        0.0000000000                                                         
 81        0.0000000000                                                         
 82        0.0000000000                                                         
 83        0.0001343527                                                         
 84        0.0001589508                                                         
 85       -0.0002933035                                                         
 86        0.0000000000                                                         
 87        0.0000000000                                                         
 88        0.0000000000                                                         
 89        0.0000000000                                                         
 90        0.0000000000                                                         
 91        0.0020078592                                                         
 92        0.0000000000                                                         
 93        0.0000000000                                                         
 94       -0.0046530941                                                         
 95        0.0000000000                                                         
 96        0.0000000000                                                         
 97       -0.0013704834                                                         
 98        0.0000000000                                                         
 99        0.0051978130                                                         
100       -0.0487477869                                                         
101       -0.0024455789                                                         
102        0.0141901818                                                         
103        0.0016353029                                                         
104        0.0001755960                                                         
105        0.0176788702                                                         
106        0.0000000000                                                         
107        0.0283319940                                                         
108       -0.0013880864                                                         
109        0.0000000000                                                         
110       -0.0019067048                                                         
111       -0.0048522516                                                         
112        0.0000000000                                                         
113       -0.0076387825                                                         
114       -0.0000081660                                                         
115        0.0000000000                                                         
116       -0.0000273471                                                         
117        0.0000184796                                                         
118        0.0000000000                                                         
119        0.0000239317                                                         
120       -0.0002066713                                                         
121        0.0005945152                                                         
122       -0.0003878439                                                         
123        0.0000000000                                                         
124       -0.0014857179                                                         
125        0.0000000000                                                         
126       -0.0000706062                                                         
127        0.0009157196                                                         
128       -0.0008451135                                                         
129        0.0000000000                                                         
130        0.0000084504                                                         
131        0.0000000000                                                         
132        0.0000021615                                                         
133        0.0000120172                                                         
134       -0.0000141787                                                         
135        0.0000000000                                                         
136       -0.0000267586                                                         
137        0.0000000000                                                         
138        0.0002249991                                                         
139        0.0000000000                                                         
140       -0.0001628449                                                         
141       -0.0004279636                                                         
142        0.0000000000                                                         
143        0.0004629358                                                         
144       -0.0002470338                                                         
145        0.0000000000                                                         
146        0.0000255990                                                         
147        0.0000000000                                                         
148        0.0051978130                                                         
149       -0.0487477869                                                         
150       -0.0024455789                                                         
151        0.0141901818                                                         
152        0.0016353029                                                         
153        0.0001755960                                                         
154       -0.0176788702                                                         
155        0.0000000000                                                         
156        0.0283319940                                                         
157        0.0013880864                                                         
158        0.0000000000                                                         
159       -0.0019067048                                                         
160        0.0048522516                                                         
161        0.0000000000                                                         
162       -0.0076387825                                                         
163        0.0000081660                                                         
164        0.0000000000                                                         
165       -0.0000273471                                                         
166       -0.0000184796                                                         
167        0.0000000000                                                         
168        0.0000239317                                                         
169       -0.0002066713                                                         
170        0.0005945152                                                         
171       -0.0003878439                                                         
172        0.0000000000                                                         
173        0.0014857179                                                         
174        0.0000000000                                                         
175       -0.0000706062                                                         
176        0.0009157196                                                         
177       -0.0008451135                                                         
178        0.0000000000                                                         
179       -0.0000084504                                                         
180        0.0000000000                                                         
181        0.0000021615                                                         
182        0.0000120172                                                         
183       -0.0000141787                                                         
184        0.0000000000                                                         
185        0.0000267586                                                         
186        0.0000000000                                                         
187       -0.0002249991                                                         
188        0.0000000000                                                         
189       -0.0001628449                                                         
190        0.0004279636                                                         
191        0.0000000000                                                         
192        0.0004629358                                                         
193        0.0002470338                                                         
194        0.0000000000                                                         
195        0.0000255990                                                         
196        0.0000000000                                                         
197       -0.0117633288                                                         
198        0.0003473578                                                         
199        0.0037368712                                                         
200        0.0002036282                                                         
201        0.0002303241                                                         
202        0.0000854165                                                         
203        0.0008283849                                                         
204        0.0015616077                                                         
205        0.0007673798                                                         
206        0.0000143381                                                         
207       -0.0000722944                                                         
208        0.0000579563                                                         
209       -0.0001241256                                                         
210       -0.0002079689                                                         
211       -0.0000996988                                                         
212       -0.0117633288                                                         
213        0.0003473578                                                         
214        0.0037368712                                                         
215        0.0002036282                                                         
216       -0.0002303241                                                         
217        0.0000854165                                                         
218        0.0008283849                                                         
219       -0.0015616077                                                         
220        0.0007673798                                                         
221        0.0000143381                                                         
222       -0.0000722944                                                         
223        0.0000579563                                                         
224        0.0001241256                                                         
225       -0.0002079689                                                         
226        0.0000996988                                                         
227       -0.0117633288                                                         
228        0.0003473578                                                         
229        0.0037368712                                                         
230       -0.0002036282                                                         
231       -0.0002303241                                                         
232        0.0000854165                                                         
233       -0.0008283849                                                         
234       -0.0015616077                                                         
235        0.0007673798                                                         
236        0.0000143381                                                         
237       -0.0000722944                                                         
238        0.0000579563                                                         
239       -0.0001241256                                                         
240        0.0002079689                                                         
241        0.0000996988                                                         
242       -0.0117633288                                                         
243        0.0003473578                                                         
244        0.0037368712                                                         
245       -0.0002036282                                                         
246        0.0002303241                                                         
247        0.0000854165                                                         
248       -0.0008283849                                                         
249        0.0015616077                                                         
250        0.0007673798                                                         
251        0.0000143381                                                         
252       -0.0000722944                                                         
253        0.0000579563                                                         
254        0.0001241256                                                         
255        0.0002079689                                                         
256       -0.0000996988                                                         
 Sym= A                                                                         
 Ene=  -1.15253648839607                                                        
 Spin= Alpha                                                                    
 Occup= 1.0                                                                     
  1        0.0032119201                                                         
  2       -0.2083021084                                                         
  3       -0.0018078107                                                         
  4       -0.0007719389                                                         
  5        0.0011843109                                                         
  6        0.0002067832                                                         
  7        0.0000000000                                                         
  8        0.0000000000                                                         
  9       -0.0085783920                                                         
 10        0.0000000000                                                         
 11        0.0000000000                                                         
 12        0.0024888809                                                         
 13        0.0000000000                                                         
 14        0.0000000000                                                         
 15        0.0058301147                                                         
 16        0.0000000000                                                         
 17        0.0000000000                                                         
 18        0.0000928182                                                         
 19        0.0000000000                                                         
 20        0.0000000000                                                         
 21       -0.0000144501                                                         
 22        0.0002727293                                                         
 23        0.0003429312                                                         
 24       -0.0006156604                                                         
 25        0.0000000000                                                         
 26        0.0000000000                                                         
 27        0.0000000000                                                         
 28        0.0002142512                                                         
 29        0.0008739767                                                         
 30       -0.0010882278                                                         
 31        0.0000000000                                                         
 32        0.0000000000                                                         
 33        0.0000000000                                                         
 34       -0.0000079918                                                         
 35        0.0000262340                                                         
 36       -0.0000182422                                                         
 37        0.0000000000                                                         
 38        0.0000000000                                                         
 39        0.0000000000                                                         
 40        0.0000000000                                                         
 41        0.0000000000                                                         
 42       -0.0002487107                                                         
 43        0.0000000000                                                         
 44        0.0000000000                                                         
 45        0.0004862931                                                         
 46        0.0000000000                                                         
 47        0.0000000000                                                         
 48        0.0002598389                                                         
 49        0.0000000000                                                         
 50       -0.0127910461                                                         
 51        0.3305162100                                                         
 52       -0.0011559004                                                         
 53       -0.0688155685                                                         
 54       -0.0030615034                                                         
 55       -0.0004562271                                                         
 56        0.0000000000                                                         
 57        0.0000000000                                                         
 58        0.3286265791                                                         
 59        0.0000000000                                                         
 60        0.0000000000                                                         
 61       -0.0261211663                                                         
 62        0.0000000000                                                         
 63        0.0000000000                                                         
 64       -0.0905254075                                                         
 65        0.0000000000                                                         
 66        0.0000000000                                                         
 67        0.0005631724                                                         
 68        0.0000000000                                                         
 69        0.0000000000                                                         
 70        0.0002520642                                                         
 71        0.0006693894                                                         
 72       -0.0039068192                                                         
 73        0.0032374299                                                         
 74        0.0000000000                                                         
 75        0.0000000000                                                         
 76        0.0000000000                                                         
 77        0.0010051219                                                         
 78       -0.0054618776                                                         
 79        0.0044567556                                                         
 80        0.0000000000                                                         
 81        0.0000000000                                                         
 82        0.0000000000                                                         
 83        0.0000243442                                                         
 84       -0.0000868683                                                         
 85        0.0000625241                                                         
 86        0.0000000000                                                         
 87        0.0000000000                                                         
 88        0.0000000000                                                         
 89        0.0000000000                                                         
 90        0.0000000000                                                         
 91        0.0015795639                                                         
 92        0.0000000000                                                         
 93        0.0000000000                                                         
 94       -0.0008408953                                                         
 95        0.0000000000                                                         
 96        0.0000000000                                                         
 97       -0.0038977965                                                         
 98        0.0000000000                                                         
 99       -0.0226590461                                                         
100        0.4525732133                                                         
101       -0.0023259651                                                         
102       -0.1099402541                                                         
103       -0.0054261295                                                         
104       -0.0008364399                                                         
105       -0.1439072487                                                         
106        0.0000000000                                                         
107       -0.0814241002                                                         
108        0.0073593962                                                         
109        0.0000000000                                                         
110        0.0071012827                                                         
111        0.0431227274                                                         
112        0.0000000000                                                         
113        0.0282174759                                                         
114       -0.0004087198                                                         
115        0.0000000000                                                         
116       -0.0002421731                                                         
117       -0.0001266062                                                         
118        0.0000000000                                                         
119       -0.0000729523                                                         
120        0.0031241304                                                         
121       -0.0024695688                                                         
122       -0.0006545615                                                         
123        0.0000000000                                                         
124        0.0080983387                                                         
125        0.0000000000                                                         
126        0.0054957206                                                         
127       -0.0060321191                                                         
128        0.0005363985                                                         
129        0.0000000000                                                         
130        0.0075136926                                                         
131        0.0000000000                                                         
132        0.0000575099                                                         
133       -0.0000479102                                                         
134       -0.0000095997                                                         
135        0.0000000000                                                         
136        0.0001458798                                                         
137        0.0000000000                                                         
138       -0.0008199731                                                         
139        0.0000000000                                                         
140       -0.0005411595                                                         
141        0.0038432342                                                         
142        0.0000000000                                                         
143       -0.0007861526                                                         
144       -0.0013833148                                                         
145        0.0000000000                                                         
146        0.0024096310                                                         
147        0.0000000000                                                         
148       -0.0226590461                                                         
149        0.4525732133                                                         
150       -0.0023259651                                                         
151       -0.1099402541                                                         
152       -0.0054261295                                                         
153       -0.0008364399                                                         
154        0.1439072487                                                         
155        0.0000000000                                                         
156       -0.0814241002                                                         
157       -0.0073593962                                                         
158        0.0000000000                                                         
159        0.0071012827                                                         
160       -0.0431227274                                                         
161        0.0000000000                                                         
162        0.0282174759                                                         
163        0.0004087198                                                         
164        0.0000000000                                                         
165       -0.0002421731                                                         
166        0.0001266062                                                         
167        0.0000000000                                                         
168       -0.0000729523                                                         
169        0.0031241304                                                         
170       -0.0024695688                                                         
171       -0.0006545615                                                         
172        0.0000000000                                                         
173       -0.0080983387                                                         
174        0.0000000000                                                         
175        0.0054957206                                                         
176       -0.0060321191                                                         
177        0.0005363985                                                         
178        0.0000000000                                                         
179       -0.0075136926                                                         
180        0.0000000000                                                         
181        0.0000575099                                                         
182       -0.0000479102                                                         
183       -0.0000095997                                                         
184        0.0000000000                                                         
185       -0.0001458798                                                         
186        0.0000000000                                                         
187        0.0008199731                                                         
188        0.0000000000                                                         
189       -0.0005411595                                                         
190       -0.0038432342                                                         
191        0.0000000000                                                         
192       -0.0007861526                                                         
193        0.0013833148                                                         
194        0.0000000000                                                         
195        0.0024096310                                                         
196        0.0000000000                                                         
197        0.1363426744                                                         
198       -0.0247388932                                                         
199       -0.0514201371                                                         
200       -0.0019117765                                                         
201       -0.0022648435                                                         
202       -0.0011021587                                                         
203       -0.0059821815                                                         
204       -0.0034165133                                                         
205       -0.0035644411                                                         
206        0.0002744903                                                         
207       -0.0001152917                                                         
208       -0.0001591985                                                         
209        0.0007792438                                                         
210        0.0007800243                                                         
211        0.0004254970                                                         
212        0.1363426744                                                         
213       -0.0247388932                                                         
214       -0.0514201371                                                         
215       -0.0019117765                                                         
216        0.0022648435                                                         
217       -0.0011021587                                                         
218       -0.0059821815                                                         
219        0.0034165133                                                         
220       -0.0035644411                                                         
221        0.0002744903                                                         
222       -0.0001152917                                                         
223       -0.0001591985                                                         
224       -0.0007792438                                                         
225        0.0007800243                                                         
226       -0.0004254970                                                         
227        0.1363426744                                                         
228       -0.0247388932                                                         
229       -0.0514201371                                                         
230        0.0019117765                                                         
231        0.0022648435                                                         
232       -0.0011021587                                                         
233        0.0059821815                                                         
234        0.0034165133                                                         
235       -0.0035644411                                                         
236        0.0002744903                                                         
237       -0.0001152917                                                         
238       -0.0001591985                                                         
239        0.0007792438                                                         
240       -0.0007800243                                                         
241       -0.0004254970                                                         
242        0.1363426744                                                         
243       -0.0247388932                                                         
244       -0.0514201371                                                         
245        0.0019117765                                                         
246       -0.0022648435                                                         
247       -0.0011021587                                                         
248        0.0059821815                                                         
249       -0.0034165133                                                         
250       -0.0035644411                                                         
251        0.0002744903                                                         
252       -0.0001152917                                                         
253       -0.0001591985                                                         
254       -0.0007792438                                                         
255       -0.0007800243                                                         
256        0.0004254970                                                         
 Sym= A                                                                         
 Ene= -0.866547213010373                                                        
 Spin= Alpha                                                                    
 Occup= 1.0                                                                     
  1        0.0000000000                                                         
  2        0.0000000000                                                         
  3        0.0000000000                                                         
  4        0.0000000000                                                         
  5        0.0000000000                                                         
  6        0.0000000000                                                         
  7        0.0856629155                                                         
  8        0.0000000000                                                         
  9        0.0000000000                                                         
 10       -0.0006843359                                                         
 11        0.0000000000                                                         
 12        0.0000000000                                                         
 13       -0.0078275662                                                         
 14        0.0000000000                                                         
 15        0.0000000000                                                         
 16        0.0000864883                                                         
 17        0.0000000000                                                         
 18        0.0000000000                                                         
 19        0.0000373428                                                         
 20        0.0000000000                                                         
 21        0.0000000000                                                         
 22        0.0000000000                                                         
 23        0.0000000000                                                         
 24        0.0000000000                                                         
 25        0.0000000000                                                         
 26        0.0020816886                                                         
 27        0.0000000000                                                         
 28        0.0000000000                                                         
 29        0.0000000000                                                         
 30        0.0000000000                                                         
 31        0.0000000000                                                         
 32        0.0033691170                                                         
 33        0.0000000000                                                         
 34        0.0000000000                                                         
 35        0.0000000000                                                         
 36        0.0000000000                                                         
 37        0.0000000000                                                         
 38        0.0000776215                                                         
 39        0.0000000000                                                         
 40       -0.0001930948                                                         
 41        0.0000000000                                                         
 42        0.0000000000                                                         
 43       -0.0000242983                                                         
 44        0.0000000000                                                         
 45        0.0000000000                                                         
 46        0.0006035828                                                         
 47        0.0000000000                                                         
 48        0.0000000000                                                         
 49        0.0000000000                                                         
 50        0.0000000000                                                         
 51        0.0000000000                                                         
 52        0.0000000000                                                         
 53        0.0000000000                                                         
 54        0.0000000000                                                         
 55        0.0000000000                                                         
 56        0.2477333989                                                         
 57        0.0000000000                                                         
 58        0.0000000000                                                         
 59       -0.0050971038                                                         
 60        0.0000000000                                                         
 61        0.0000000000                                                         
 62       -0.0710452928                                                         
 63        0.0000000000                                                         
 64        0.0000000000                                                         
 65        0.0003714363                                                         
 66        0.0000000000                                                         
 67        0.0000000000                                                         
 68        0.0001548737                                                         
 69        0.0000000000                                                         
 70        0.0000000000                                                         
 71        0.0000000000                                                         
 72        0.0000000000                                                         
 73        0.0000000000                                                         
 74        0.0000000000                                                         
 75        0.0096839956                                                         
 76        0.0000000000                                                         
 77        0.0000000000                                                         
 78        0.0000000000                                                         
 79        0.0000000000                                                         
 80        0.0000000000                                                         
 81        0.0175435777                                                         
 82        0.0000000000                                                         
 83        0.0000000000                                                         
 84        0.0000000000                                                         
 85        0.0000000000                                                         
 86        0.0000000000                                                         
 87        0.0001922840                                                         
 88        0.0000000000                                                         
 89       -0.0008236309                                                         
 90        0.0000000000                                                         
 91        0.0000000000                                                         
 92       -0.0010847732                                                         
 93        0.0000000000                                                         
 94        0.0000000000                                                         
 95        0.0035556659                                                         
 96        0.0000000000                                                         
 97        0.0000000000                                                         
 98        0.0000000000                                                         
 99       -0.0156266464                                                         
100        0.4919718134                                                         
101       -0.0027331721                                                         
102       -0.0210480126                                                         
103       -0.0041768758                                                         
104       -0.0006577036                                                         
105        0.1682916432                                                         
106        0.0000000000                                                         
107       -0.0155991529                                                         
108       -0.0134334126                                                         
109        0.0000000000                                                         
110       -0.0047332534                                                         
111       -0.0471268837                                                         
112        0.0000000000                                                         
113       -0.0023157289                                                         
114        0.0000870642                                                         
115        0.0000000000                                                         
116       -0.0001875264                                                         
117        0.0001037333                                                         
118        0.0000000000                                                         
119       -0.0000133122                                                         
120       -0.0037134490                                                         
121        0.0035207757                                                         
122        0.0001926733                                                         
123        0.0000000000                                                         
124        0.0051296671                                                         
125        0.0000000000                                                         
126       -0.0050628218                                                         
127        0.0055889432                                                         
128       -0.0005261215                                                         
129        0.0000000000                                                         
130        0.0090612863                                                         
131        0.0000000000                                                         
132       -0.0000864794                                                         
133        0.0000836998                                                         
134        0.0000027796                                                         
135        0.0000000000                                                         
136        0.0000897492                                                         
137        0.0000000000                                                         
138       -0.0002121620                                                         
139        0.0000000000                                                         
140       -0.0007690122                                                         
141        0.0019640777                                                         
142        0.0000000000                                                         
143        0.0008052795                                                         
144       -0.0013275915                                                         
145        0.0000000000                                                         
146        0.0015017570                                                         
147        0.0000000000                                                         
148        0.0156266464                                                         
149       -0.4919718134                                                         
150        0.0027331721                                                         
151        0.0210480126                                                         
152        0.0041768758                                                         
153        0.0006577036                                                         
154        0.1682916432                                                         
155        0.0000000000                                                         
156        0.0155991529                                                         
157       -0.0134334126                                                         
158        0.0000000000                                                         
159        0.0047332534                                                         
160       -0.0471268837                                                         
161        0.0000000000                                                         
162        0.0023157289                                                         
163        0.0000870642                                                         
164        0.0000000000                                                         
165        0.0001875264                                                         
166        0.0001037333                                                         
167        0.0000000000                                                         
168        0.0000133122                                                         
169        0.0037134490                                                         
170       -0.0035207757                                                         
171       -0.0001926733                                                         
172        0.0000000000                                                         
173        0.0051296671                                                         
174        0.0000000000                                                         
175        0.0050628218                                                         
176       -0.0055889432                                                         
177        0.0005261215                                                         
178        0.0000000000                                                         
179        0.0090612863                                                         
180        0.0000000000                                                         
181        0.0000864794                                                         
182       -0.0000836998                                                         
183       -0.0000027796                                                         
184        0.0000000000                                                         
185        0.0000897492                                                         
186        0.0000000000                                                         
187       -0.0002121620                                                         
188        0.0000000000                                                         
189        0.0007690122                                                         
190        0.0019640777                                                         
191        0.0000000000                                                         
192       -0.0008052795                                                         
193       -0.0013275915                                                         
194        0.0000000000                                                         
195       -0.0015017570                                                         
196        0.0000000000                                                         
197        0.3194999661                                                         
198       -0.0648456709                                                         
199       -0.1056918759                                                         
200       -0.0028418439                                                         
201       -0.0068911712                                                         
202       -0.0024676918                                                         
203       -0.0019624783                                                         
204       -0.0074140998                                                         
205       -0.0029963195                                                         
206       -0.0004318306                                                         
207        0.0007212406                                                         
208       -0.0002894100                                                         
209        0.0011772642                                                         
210        0.0004339991                                                         
211        0.0009338485                                                         
212        0.3194999661                                                         
213       -0.0648456709                                                         
214       -0.1056918759                                                         
215       -0.0028418439                                                         
216        0.0068911712                                                         
217       -0.0024676918                                                         
218       -0.0019624783                                                         
219        0.0074140998                                                         
220       -0.0029963195                                                         
221       -0.0004318306                                                         
222        0.0007212406                                                         
223       -0.0002894100                                                         
224       -0.0011772642                                                         
225        0.0004339991                                                         
226       -0.0009338485                                                         
227       -0.3194999661                                                         
228        0.0648456709                                                         
229        0.1056918759                                                         
230       -0.0028418439                                                         
231       -0.0068911712                                                         
232        0.0024676918                                                         
233       -0.0019624783                                                         
234       -0.0074140998                                                         
235        0.0029963195                                                         
236        0.0004318306                                                         
237       -0.0007212406                                                         
238        0.0002894100                                                         
239       -0.0011772642                                                         
240        0.0004339991                                                         
241        0.0009338485                                                         
242       -0.3194999661                                                         
243        0.0648456709                                                         
244        0.1056918759                                                         
245       -0.0028418439                                                         
246        0.0068911712                                                         
247        0.0024676918                                                         
248       -0.0019624783                                                         
249        0.0074140998                                                         
250        0.0029963195                                                         
251        0.0004318306                                                         
252       -0.0007212406                                                         
253        0.0002894100                                                         
254        0.0011772642                                                         
255        0.0004339991                                                         
256       -0.0009338485                                                         
 Sym= A                                                                         
 Ene= -0.759468240022994                                                        
 Spin= Alpha                                                                    
 Occup= 1.0                                                                     
  1        0.0028431233                                                         
  2        0.2904577333                                                         
  3        0.0005186913                                                         
  4        0.0396457216                                                         
  5        0.0005127276                                                         
  6        0.0000876389                                                         
  7        0.0000000000                                                         
  8        0.0000000000                                                         
  9       -0.3063365699                                                         
 10        0.0000000000                                                         
 11        0.0000000000                                                         
 12        0.0016106237                                                         
 13        0.0000000000                                                         
 14        0.0000000000                                                         
 15        0.0181874688                                                         
 16        0.0000000000                                                         
 17        0.0000000000                                                         
 18       -0.0003737824                                                         
 19        0.0000000000                                                         
 20        0.0000000000                                                         
 21       -0.0001304380                                                         
 22        0.0014752258                                                         
 23        0.0012135349                                                         
 24       -0.0026887607                                                         
 25        0.0000000000                                                         
 26        0.0000000000                                                         
 27        0.0000000000                                                         
 28        0.0042248305                                                         
 29        0.0032134316                                                         
 30       -0.0074382621                                                         
 31        0.0000000000                                                         
 32        0.0000000000                                                         
 33        0.0000000000                                                         
 34        0.0000833945                                                         
 35        0.0000353678                                                         
 36       -0.0001187623                                                         
 37        0.0000000000                                                         
 38        0.0000000000                                                         
 39        0.0000000000                                                         
 40        0.0000000000                                                         
 41        0.0000000000                                                         
 42       -0.0005643996                                                         
 43        0.0000000000                                                         
 44        0.0000000000                                                         
 45        0.0009576010                                                         
 46        0.0000000000                                                         
 47        0.0000000000                                                         
 48        0.0007355978                                                         
 49        0.0000000000                                                         
 50        0.0088063194                                                         
 51       -0.5018029908                                                         
 52        0.0001104136                                                         
 53        0.0422543885                                                         
 54        0.0029132752                                                         
 55        0.0001792379                                                         
 56        0.0000000000                                                         
 57        0.0000000000                                                         
 58       -0.0849951256                                                         
 59        0.0000000000                                                         
 60        0.0000000000                                                         
 61       -0.0166358129                                                         
 62        0.0000000000                                                         
 63        0.0000000000                                                         
 64       -0.0392001397                                                         
 65        0.0000000000                                                         
 66        0.0000000000                                                         
 67       -0.0003178583                                                         
 68        0.0000000000                                                         
 69        0.0000000000                                                         
 70       -0.0000597620                                                         
 71        0.0009473277                                                         
 72        0.0038908422                                                         
 73       -0.0048381699                                                         
 74        0.0000000000                                                         
 75        0.0000000000                                                         
 76        0.0000000000                                                         
 77        0.0009445145                                                         
 78        0.0042473678                                                         
 79       -0.0051918823                                                         
 80        0.0000000000                                                         
 81        0.0000000000                                                         
 82        0.0000000000                                                         
 83        0.0000086597                                                         
 84        0.0000885605                                                         
 85       -0.0000972203                                                         
 86        0.0000000000                                                         
 87        0.0000000000                                                         
 88        0.0000000000                                                         
 89        0.0000000000                                                         
 90        0.0000000000                                                         
 91       -0.0002456957                                                         
 92        0.0000000000                                                         
 93        0.0000000000                                                         
 94       -0.0016258372                                                         
 95        0.0000000000                                                         
 96        0.0000000000                                                         
 97        0.0023629243                                                         
 98        0.0000000000                                                         
 99       -0.0032675931                                                         
100        0.2330709030                                                         
101       -0.0033172737                                                         
102        0.0268469917                                                         
103       -0.0005463676                                                         
104       -0.0001999399                                                         
105        0.1766635291                                                         
106        0.0000000000                                                         
107        0.2906663160                                                         
108       -0.0232658486                                                         
109        0.0000000000                                                         
110       -0.0196248426                                                         
111       -0.0522567597                                                         
112        0.0000000000                                                         
113       -0.0717333708                                                         
114        0.0001066480                                                         
115        0.0000000000                                                         
116        0.0003128124                                                         
117        0.0001164610                                                         
118        0.0000000000                                                         
119        0.0001858364                                                         
120       -0.0001772359                                                         
121        0.0053070551                                                         
122       -0.0051298192                                                         
123        0.0000000000                                                         
124       -0.0063802426                                                         
125        0.0000000000                                                         
126       -0.0000388517                                                         
127        0.0077825172                                                         
128       -0.0077436655                                                         
129        0.0000000000                                                         
130       -0.0064290414                                                         
131        0.0000000000                                                         
132       -0.0000140307                                                         
133        0.0001209320                                                         
134       -0.0001069013                                                         
135        0.0000000000                                                         
136       -0.0001191399                                                         
137        0.0000000000                                                         
138       -0.0003606653                                                         
139        0.0000000000                                                         
140       -0.0005173218                                                         
141       -0.0001046920                                                         
142        0.0000000000                                                         
143        0.0020376795                                                         
144        0.0011866880                                                         
145        0.0000000000                                                         
146       -0.0004857140                                                         
147        0.0000000000                                                         
148       -0.0032675931                                                         
149        0.2330709030                                                         
150       -0.0033172737                                                         
151        0.0268469917                                                         
152       -0.0005463676                                                         
153       -0.0001999399                                                         
154       -0.1766635291                                                         
155        0.0000000000                                                         
156        0.2906663160                                                         
157        0.0232658486                                                         
158        0.0000000000                                                         
159       -0.0196248426                                                         
160        0.0522567597                                                         
161        0.0000000000                                                         
162       -0.0717333708                                                         
163       -0.0001066480                                                         
164        0.0000000000                                                         
165        0.0003128124                                                         
166       -0.0001164610                                                         
167        0.0000000000                                                         
168        0.0001858364                                                         
169       -0.0001772359                                                         
170        0.0053070551                                                         
171       -0.0051298192                                                         
172        0.0000000000                                                         
173        0.0063802426                                                         
174        0.0000000000                                                         
175       -0.0000388517                                                         
176        0.0077825172                                                         
177       -0.0077436655                                                         
178        0.0000000000                                                         
179        0.0064290414                                                         
180        0.0000000000                                                         
181       -0.0000140307                                                         
182        0.0001209320                                                         
183       -0.0001069013                                                         
184        0.0000000000                                                         
185        0.0001191399                                                         
186        0.0000000000                                                         
187        0.0003606653                                                         
188        0.0000000000                                                         
189       -0.0005173218                                                         
190        0.0001046920                                                         
191        0.0000000000                                                         
192        0.0020376795                                                         
193       -0.0011866880                                                         
194        0.0000000000                                                         
195       -0.0004857140                                                         
196        0.0000000000                                                         
197        0.2760266716                                                         
198       -0.0497031729                                                         
199       -0.0824944501                                                         
200       -0.0027015215                                                         
201       -0.0064128614                                                         
202       -0.0003758971                                                         
203       -0.0008862524                                                         
204       -0.0081325519                                                         
205        0.0024116661                                                         
206       -0.0003290389                                                         
207        0.0010170732                                                         
208       -0.0006880343                                                         
209        0.0011002453                                                         
210       -0.0003319488                                                         
211        0.0002499989                                                         
212        0.2760266716                                                         
213       -0.0497031729                                                         
214       -0.0824944501                                                         
215       -0.0027015215                                                         
216        0.0064128614                                                         
217       -0.0003758971                                                         
218       -0.0008862524                                                         
219        0.0081325519                                                         
220        0.0024116661                                                         
221       -0.0003290389                                                         
222        0.0010170732                                                         
223       -0.0006880343                                                         
224       -0.0011002453                                                         
225       -0.0003319488                                                         
226       -0.0002499989                                                         
227        0.2760266716                                                         
228       -0.0497031729                                                         
229       -0.0824944501                                                         
230        0.0027015215                                                         
231        0.0064128614                                                         
232       -0.0003758971                                                         
233        0.0008862524                                                         
234        0.0081325519                                                         
235        0.0024116661                                                         
236       -0.0003290389                                                         
237        0.0010170732                                                         
238       -0.0006880343                                                         
239        0.0011002453                                                         
240        0.0003319488                                                         
241       -0.0002499989                                                         
242        0.2760266716                                                         
243       -0.0497031729                                                         
244       -0.0824944501                                                         
245        0.0027015215                                                         
246       -0.0064128614                                                         
247       -0.0003758971                                                         
248        0.0008862524                                                         
249       -0.0081325519                                                         
250        0.0024116661                                                         
251       -0.0003290389                                                         
252        0.0010170732                                                         
253       -0.0006880343                                                         
254       -0.0011002453                                                         
255        0.0003319488                                                         
256        0.0002499989                                                         
 Sym= A                                                                         
 Ene= -0.677363731148739                                                        
 Spin= Alpha                                                                    
 Occup= 1.0                                                                     
  1        0.0000000000                                                         
  2        0.0000000000                                                         
  3        0.0000000000                                                         
  4        0.0000000000                                                         
  5        0.0000000000                                                         
  6        0.0000000000                                                         
  7        0.0000000000                                                         
  8        0.1856681644                                                         
  9        0.0000000000                                                         
 10        0.0000000000                                                         
 11        0.0016610588                                                         
 12        0.0000000000                                                         
 13        0.0000000000                                                         
 14       -0.0048114910                                                         
 15        0.0000000000                                                         
 16        0.0000000000                                                         
 17        0.0001991997                                                         
 18        0.0000000000                                                         
 19        0.0000000000                                                         
 20        0.0000816862                                                         
 21        0.0000000000                                                         
 22        0.0000000000                                                         
 23        0.0000000000                                                         
 24        0.0000000000                                                         
 25        0.0000000000                                                         
 26        0.0000000000                                                         
 27        0.0035430749                                                         
 28        0.0000000000                                                         
 29        0.0000000000                                                         
 30        0.0000000000                                                         
 31        0.0000000000                                                         
 32        0.0000000000                                                         
 33        0.0085094073                                                         
 34        0.0000000000                                                         
 35        0.0000000000                                                         
 36        0.0000000000                                                         
 37        0.0000000000                                                         
 38        0.0000000000                                                         
 39        0.0001398388                                                         
 40        0.0000000000                                                         
 41       -0.0001715441                                                         
 42        0.0000000000                                                         
 43        0.0000000000                                                         
 44       -0.0005028311                                                         
 45        0.0000000000                                                         
 46        0.0000000000                                                         
 47        0.0010174634                                                         
 48        0.0000000000                                                         
 49        0.0000000000                                                         
 50        0.0000000000                                                         
 51        0.0000000000                                                         
 52        0.0000000000                                                         
 53        0.0000000000                                                         
 54        0.0000000000                                                         
 55        0.0000000000                                                         
 56        0.0000000000                                                         
 57        0.2509368116                                                         
 58        0.0000000000                                                         
 59        0.0000000000                                                         
 60       -0.0013110895                                                         
 61        0.0000000000                                                         
 62        0.0000000000                                                         
 63       -0.0525059833                                                         
 64        0.0000000000                                                         
 65        0.0000000000                                                         
 66        0.0004321591                                                         
 67        0.0000000000                                                         
 68        0.0000000000                                                         
 69        0.0001614937                                                         
 70        0.0000000000                                                         
 71        0.0000000000                                                         
 72        0.0000000000                                                         
 73        0.0000000000                                                         
 74        0.0000000000                                                         
 75        0.0000000000                                                         
 76        0.0020969112                                                         
 77        0.0000000000                                                         
 78        0.0000000000                                                         
 79        0.0000000000                                                         
 80        0.0000000000                                                         
 81        0.0000000000                                                         
 82        0.0017487091                                                         
 83        0.0000000000                                                         
 84        0.0000000000                                                         
 85        0.0000000000                                                         
 86        0.0000000000                                                         
 87        0.0000000000                                                         
 88        0.0000443522                                                         
 89        0.0000000000                                                         
 90       -0.0012196085                                                         
 91        0.0000000000                                                         
 92        0.0000000000                                                         
 93       -0.0008795009                                                         
 94        0.0000000000                                                         
 95        0.0000000000                                                         
 96        0.0045383264                                                         
 97        0.0000000000                                                         
 98        0.0000000000                                                         
 99        0.0000000000                                                         
100        0.0000000000                                                         
101        0.0000000000                                                         
102        0.0000000000                                                         
103        0.0000000000                                                         
104        0.0000000000                                                         
105        0.0000000000                                                         
106        0.4428400666                                                         
107        0.0000000000                                                         
108        0.0000000000                                                         
109       -0.0277714454                                                         
110        0.0000000000                                                         
111        0.0000000000                                                         
112       -0.0743800603                                                         
113        0.0000000000                                                         
114        0.0000000000                                                         
115        0.0004780517                                                         
116        0.0000000000                                                         
117        0.0000000000                                                         
118        0.0002669710                                                         
119        0.0000000000                                                         
120        0.0000000000                                                         
121        0.0000000000                                                         
122        0.0000000000                                                         
123        0.0029983581                                                         
124        0.0000000000                                                         
125        0.0027556237                                                         
126        0.0000000000                                                         
127        0.0000000000                                                         
128        0.0000000000                                                         
129       -0.0044348420                                                         
130        0.0000000000                                                         
131       -0.0021521197                                                         
132        0.0000000000                                                         
133        0.0000000000                                                         
134        0.0000000000                                                         
135        0.0000903529                                                         
136        0.0000000000                                                         
137        0.0000720502                                                         
138        0.0000000000                                                         
139       -0.0005220924                                                         
140        0.0000000000                                                         
141        0.0000000000                                                         
142        0.0017345803                                                         
143        0.0000000000                                                         
144        0.0000000000                                                         
145       -0.0001683033                                                         
146        0.0000000000                                                         
147        0.0030576894                                                         
148        0.0000000000                                                         
149        0.0000000000                                                         
150        0.0000000000                                                         
151        0.0000000000                                                         
152        0.0000000000                                                         
153        0.0000000000                                                         
154        0.0000000000                                                         
155        0.4428400666                                                         
156        0.0000000000                                                         
157        0.0000000000                                                         
158       -0.0277714454                                                         
159        0.0000000000                                                         
160        0.0000000000                                                         
161       -0.0743800603                                                         
162        0.0000000000                                                         
163        0.0000000000                                                         
164        0.0004780517                                                         
165        0.0000000000                                                         
166        0.0000000000                                                         
167        0.0002669710                                                         
168        0.0000000000                                                         
169        0.0000000000                                                         
170        0.0000000000                                                         
171        0.0000000000                                                         
172       -0.0029983581                                                         
173        0.0000000000                                                         
174        0.0027556237                                                         
175        0.0000000000                                                         
176        0.0000000000                                                         
177        0.0000000000                                                         
178        0.0044348420                                                         
179        0.0000000000                                                         
180       -0.0021521197                                                         
181        0.0000000000                                                         
182        0.0000000000                                                         
183        0.0000000000                                                         
184       -0.0000903529                                                         
185        0.0000000000                                                         
186        0.0000720502                                                         
187        0.0000000000                                                         
188       -0.0005220924                                                         
189        0.0000000000                                                         
190        0.0000000000                                                         
191        0.0017345803                                                         
192        0.0000000000                                                         
193        0.0000000000                                                         
194       -0.0001683033                                                         
195        0.0000000000                                                         
196       -0.0030576894                                                         
197        0.3537893433                                                         
198       -0.0473762034                                                         
199       -0.1039194719                                                         
200       -0.0054093827                                                         
201       -0.0053726761                                                         
202       -0.0031619353                                                         
203       -0.0074503049                                                         
204       -0.0068605718                                                         
205       -0.0045345856                                                         
206        0.0003261234                                                         
207        0.0000936829                                                         
208       -0.0004198062                                                         
209        0.0021328679                                                         
210        0.0012253013                                                         
211        0.0012653946                                                         
212       -0.3537893433                                                         
213        0.0473762034                                                         
214        0.1039194719                                                         
215        0.0054093827                                                         
216       -0.0053726761                                                         
217        0.0031619353                                                         
218        0.0074503049                                                         
219       -0.0068605718                                                         
220        0.0045345856                                                         
221       -0.0003261234                                                         
222       -0.0000936829                                                         
223        0.0004198062                                                         
224        0.0021328679                                                         
225       -0.0012253013                                                         
226        0.0012653946                                                         
227       -0.3537893433                                                         
228        0.0473762034                                                         
229        0.1039194719                                                         
230       -0.0054093827                                                         
231       -0.0053726761                                                         
232        0.0031619353                                                         
233       -0.0074503049                                                         
234       -0.0068605718                                                         
235        0.0045345856                                                         
236       -0.0003261234                                                         
237       -0.0000936829                                                         
238        0.0004198062                                                         
239       -0.0021328679                                                         
240        0.0012253013                                                         
241        0.0012653946                                                         
242        0.3537893433                                                         
243       -0.0473762034                                                         
244       -0.1039194719                                                         
245        0.0054093827                                                         
246       -0.0053726761                                                         
247       -0.0031619353                                                         
248        0.0074503049                                                         
249       -0.0068605718                                                         
250       -0.0045345856                                                         
251        0.0003261234                                                         
252        0.0000936829                                                         
253       -0.0004198062                                                         
254       -0.0021328679                                                         
255       -0.0012253013                                                         
256        0.0012653946                                                         
 Sym= A                                                                         
 Ene= -0.671890445298276                                                        
 Spin= Alpha                                                                    
 Occup= 1.0                                                                     
  1        0.0083380768                                                         
  2        0.3617694425                                                         
  3       -0.0023000818                                                         
  4        0.0544795866                                                         
  5        0.0024336961                                                         
  6        0.0003399629                                                         
  7        0.0000000000                                                         
  8        0.0000000000                                                         
  9       -0.6553979244                                                         
 10        0.0000000000                                                         
 11        0.0000000000                                                         
 12        0.0103934067                                                         
 13        0.0000000000                                                         
 14        0.0000000000                                                         
 15        0.0283813356                                                         
 16        0.0000000000                                                         
 17        0.0000000000                                                         
 18       -0.0005106910                                                         
 19        0.0000000000                                                         
 20        0.0000000000                                                         
 21       -0.0002819803                                                         
 22        0.0031302589                                                         
 23        0.0028723956                                                         
 24       -0.0060026545                                                         
 25        0.0000000000                                                         
 26        0.0000000000                                                         
 27        0.0000000000                                                         
 28        0.0083066304                                                         
 29        0.0068621051                                                         
 30       -0.0151687355                                                         
 31        0.0000000000                                                         
 32        0.0000000000                                                         
 33        0.0000000000                                                         
 34        0.0001586678                                                         
 35        0.0001002007                                                         
 36       -0.0002588684                                                         
 37        0.0000000000                                                         
 38        0.0000000000                                                         
 39        0.0000000000                                                         
 40        0.0000000000                                                         
 41        0.0000000000                                                         
 42       -0.0014173432                                                         
 43        0.0000000000                                                         
 44        0.0000000000                                                         
 45        0.0026528200                                                         
 46        0.0000000000                                                         
 47        0.0000000000                                                         
 48        0.0015992094                                                         
 49        0.0000000000                                                         
 50        0.0100908928                                                         
 51       -0.1346732060                                                         
 52       -0.0166040477                                                         
 53        0.0321549897                                                         
 54        0.0049161162                                                         
 55        0.0002505253                                                         
 56        0.0000000000                                                         
 57        0.0000000000                                                         
 58        0.4909610002                                                         
 59        0.0000000000                                                         
 60        0.0000000000                                                         
 61       -0.0529193363                                                         
 62        0.0000000000                                                         
 63        0.0000000000                                                         
 64       -0.2188513848                                                         
 65        0.0000000000                                                         
 66        0.0000000000                                                         
 67        0.0004079988                                                         
 68        0.0000000000                                                         
 69        0.0000000000                                                         
 70        0.0003043758                                                         
 71        0.0023561387                                                         
 72        0.0008522088                                                         
 73       -0.0032083475                                                         
 74        0.0000000000                                                         
 75        0.0000000000                                                         
 76        0.0000000000                                                         
 77       -0.0033610897                                                         
 78       -0.0031277475                                                         
 79        0.0064888372                                                         
 80        0.0000000000                                                         
 81        0.0000000000                                                         
 82        0.0000000000                                                         
 83        0.0000554545                                                         
 84        0.0000357516                                                         
 85       -0.0000912061                                                         
 86        0.0000000000                                                         
 87        0.0000000000                                                         
 88        0.0000000000                                                         
 89        0.0000000000                                                         
 90        0.0000000000                                                         
 91        0.0027378331                                                         
 92        0.0000000000                                                         
 93        0.0000000000                                                         
 94       -0.0046455213                                                         
 95        0.0000000000                                                         
 96        0.0000000000                                                         
 97       -0.0035679780                                                         
 98        0.0000000000                                                         
 99        0.0047663063                                                         
100       -0.0206702680                                                         
101       -0.0080007192                                                         
102        0.0181314539                                                         
103        0.0024158916                                                         
104        0.0002103411                                                         
105       -0.2369323979                                                         
106        0.0000000000                                                         
107       -0.1347966510                                                         
108        0.0197068156                                                         
109        0.0000000000                                                         
110        0.0096085330                                                         
111        0.0401457309                                                         
112        0.0000000000                                                         
113        0.0207889374                                                         
114       -0.0003286968                                                         
115        0.0000000000                                                         
116       -0.0003208161                                                         
117       -0.0001522376                                                         
118        0.0000000000                                                         
119       -0.0000847400                                                         
120        0.0031554676                                                         
121       -0.0043842187                                                         
122        0.0012287511                                                         
123        0.0000000000                                                         
124        0.0036990061                                                         
125        0.0000000000                                                         
126        0.0033708991                                                         
127       -0.0048032934                                                         
128        0.0014323943                                                         
129        0.0000000000                                                         
130        0.0063920162                                                         
131        0.0000000000                                                         
132        0.0000678510                                                         
133       -0.0000931351                                                         
134        0.0000252840                                                         
135        0.0000000000                                                         
136        0.0000694353                                                         
137        0.0000000000                                                         
138       -0.0002199014                                                         
139        0.0000000000                                                         
140       -0.0000411802                                                         
141        0.0015605567                                                         
142        0.0000000000                                                         
143       -0.0011539266                                                         
144       -0.0009008523                                                         
145        0.0000000000                                                         
146        0.0012774671                                                         
147        0.0000000000                                                         
148        0.0047663063                                                         
149       -0.0206702680                                                         
150       -0.0080007192                                                         
151        0.0181314539                                                         
152        0.0024158916                                                         
153        0.0002103411                                                         
154        0.2369323979                                                         
155        0.0000000000                                                         
156       -0.1347966510                                                         
157       -0.0197068156                                                         
158        0.0000000000                                                         
159        0.0096085330                                                         
160       -0.0401457309                                                         
161        0.0000000000                                                         
162        0.0207889374                                                         
163        0.0003286968                                                         
164        0.0000000000                                                         
165       -0.0003208161                                                         
166        0.0001522376                                                         
167        0.0000000000                                                         
168       -0.0000847400                                                         
169        0.0031554676                                                         
170       -0.0043842187                                                         
171        0.0012287511                                                         
172        0.0000000000                                                         
173       -0.0036990061                                                         
174        0.0000000000                                                         
175        0.0033708991                                                         
176       -0.0048032934                                                         
177        0.0014323943                                                         
178        0.0000000000                                                         
179       -0.0063920162                                                         
180        0.0000000000                                                         
181        0.0000678510                                                         
182       -0.0000931351                                                         
183        0.0000252840                                                         
184        0.0000000000                                                         
185       -0.0000694353                                                         
186        0.0000000000                                                         
187        0.0002199014                                                         
188        0.0000000000                                                         
189       -0.0000411802                                                         
190       -0.0015605567                                                         
191        0.0000000000                                                         
192       -0.0011539266                                                         
193        0.0009008523                                                         
194        0.0000000000                                                         
195        0.0012774671                                                         
196        0.0000000000                                                         
197       -0.1720345288                                                         
198        0.0211378181                                                         
199        0.0465471547                                                         
200        0.0010148686                                                         
201        0.0045667843                                                         
202        0.0006332408                                                         
203        0.0004949584                                                         
204        0.0076911872                                                         
205        0.0002136563                                                         
206        0.0005087408                                                         
207       -0.0008816854                                                         
208        0.0003729446                                                         
209       -0.0007419728                                                         
210        0.0000933906                                                         
211       -0.0004820075                                                         
212       -0.1720345288                                                         
213        0.0211378181                                                         
214        0.0465471547                                                         
215        0.0010148686                                                         
216       -0.0045667843                                                         
217        0.0006332408                                                         
218        0.0004949584                                                         
219       -0.0076911872                                                         
220        0.0002136563                                                         
221        0.0005087408                                                         
222       -0.0008816854                                                         
223        0.0003729446                                                         
224        0.0007419728                                                         
225        0.0000933906                                                         
226        0.0004820075                                                         
227       -0.1720345288                                                         
228        0.0211378181                                                         
229        0.0465471547                                                         
230       -0.0010148686                                                         
231       -0.0045667843                                                         
232        0.0006332408                                                         
233       -0.0004949584                                                         
234       -0.0076911872                                                         
235        0.0002136563                                                         
236        0.0005087408                                                         
237       -0.0008816854                                                         
238        0.0003729446                                                         
239       -0.0007419728                                                         
240       -0.0000933906                                                         
241        0.0004820075                                                         
242       -0.1720345288                                                         
243        0.0211378181                                                         
244        0.0465471547                                                         
245       -0.0010148686                                                         
246        0.0045667843                                                         
247        0.0006332408                                                         
248       -0.0004949584                                                         
249        0.0076911872                                                         
250        0.0002136563                                                         
251        0.0005087408                                                         
252       -0.0008816854                                                         
253        0.0003729446                                                         
254        0.0007419728                                                         
255       -0.0000933906                                                         
256       -0.0004820075                                                         
 Sym= A                                                                         
 Ene= -0.611043645211476                                                        
 Spin= Alpha                                                                    
 Occup= 1.0                                                                     
  1        0.0000000000                                                         
  2        0.0000000000                                                         
  3        0.0000000000                                                         
  4        0.0000000000                                                         
  5        0.0000000000                                                         
  6        0.0000000000                                                         
  7        0.6510303273                                                         
  8        0.0000000000                                                         
  9        0.0000000000                                                         
 10        0.0019451753                                                         
 11        0.0000000000                                                         
 12        0.0000000000                                                         
 13       -0.0104372587                                                         
 14        0.0000000000                                                         
 15        0.0000000000                                                         
 16        0.0006469222                                                         
 17        0.0000000000                                                         
 18        0.0000000000                                                         
 19        0.0002480593                                                         
 20        0.0000000000                                                         
 21        0.0000000000                                                         
 22        0.0000000000                                                         
 23        0.0000000000                                                         
 24        0.0000000000                                                         
 25        0.0000000000                                                         
 26        0.0080393494                                                         
 27        0.0000000000                                                         
 28        0.0000000000                                                         
 29        0.0000000000                                                         
 30        0.0000000000                                                         
 31        0.0000000000                                                         
 32        0.0201383326                                                         
 33        0.0000000000                                                         
 34        0.0000000000                                                         
 35        0.0000000000                                                         
 36        0.0000000000                                                         
 37        0.0000000000                                                         
 38        0.0003138723                                                         
 39        0.0000000000                                                         
 40       -0.0010124059                                                         
 41        0.0000000000                                                         
 42        0.0000000000                                                         
 43        0.0000525452                                                         
 44        0.0000000000                                                         
 45        0.0000000000                                                         
 46        0.0029846725                                                         
 47        0.0000000000                                                         
 48        0.0000000000                                                         
 49        0.0000000000                                                         
 50        0.0000000000                                                         
 51        0.0000000000                                                         
 52        0.0000000000                                                         
 53        0.0000000000                                                         
 54        0.0000000000                                                         
 55        0.0000000000                                                         
 56        0.5012306076                                                         
 57        0.0000000000                                                         
 58        0.0000000000                                                         
 59       -0.0088907443                                                         
 60        0.0000000000                                                         
 61        0.0000000000                                                         
 62       -0.0825338431                                                         
 63        0.0000000000                                                         
 64        0.0000000000                                                         
 65        0.0006738656                                                         
 66        0.0000000000                                                         
 67        0.0000000000                                                         
 68        0.0002848477                                                         
 69        0.0000000000                                                         
 70        0.0000000000                                                         
 71        0.0000000000                                                         
 72        0.0000000000                                                         
 73        0.0000000000                                                         
 74        0.0000000000                                                         
 75       -0.0055654380                                                         
 76        0.0000000000                                                         
 77        0.0000000000                                                         
 78        0.0000000000                                                         
 79        0.0000000000                                                         
 80        0.0000000000                                                         
 81        0.0028433348                                                         
 82        0.0000000000                                                         
 83        0.0000000000                                                         
 84        0.0000000000                                                         
 85        0.0000000000                                                         
 86        0.0000000000                                                         
 87       -0.0001268176                                                         
 88        0.0000000000                                                         
 89       -0.0025933532                                                         
 90        0.0000000000                                                         
 91        0.0000000000                                                         
 92       -0.0021897189                                                         
 93        0.0000000000                                                         
 94        0.0000000000                                                         
 95        0.0099697785                                                         
 96        0.0000000000                                                         
 97        0.0000000000                                                         
 98        0.0000000000                                                         
 99        0.0003761413                                                         
100       -0.0630440830                                                         
101        0.0010803733                                                         
102       -0.0357728141                                                         
103        0.0001716773                                                         
104       -0.0000342115                                                         
105       -0.0994382292                                                         
106        0.0000000000                                                         
107       -0.2352758486                                                         
108        0.0088556799                                                         
109        0.0000000000                                                         
110        0.0158491801                                                         
111        0.0227865615                                                         
112        0.0000000000                                                         
113        0.0371453567                                                         
114       -0.0000787253                                                         
115        0.0000000000                                                         
116       -0.0002778188                                                         
117       -0.0000571807                                                         
118        0.0000000000                                                         
119       -0.0001346667                                                         
120       -0.0016421032                                                         
121       -0.0034001282                                                         
122        0.0050422314                                                         
123        0.0000000000                                                         
124       -0.0013738505                                                         
125        0.0000000000                                                         
126       -0.0013955974                                                         
127       -0.0059421684                                                         
128        0.0073377657                                                         
129        0.0000000000                                                         
130       -0.0038913199                                                         
131        0.0000000000                                                         
132       -0.0000298402                                                         
133       -0.0000768568                                                         
134        0.0001066969                                                         
135        0.0000000000                                                         
136       -0.0000073822                                                         
137        0.0000000000                                                         
138        0.0004016343                                                         
139        0.0000000000                                                         
140       -0.0003899030                                                         
141       -0.0004206202                                                         
142        0.0000000000                                                         
143        0.0008583210                                                         
144       -0.0007842827                                                         
145        0.0000000000                                                         
146        0.0003113879                                                         
147        0.0000000000                                                         
148       -0.0003761413                                                         
149        0.0630440830                                                         
150       -0.0010803733                                                         
151        0.0357728141                                                         
152       -0.0001716773                                                         
153        0.0000342115                                                         
154       -0.0994382292                                                         
155        0.0000000000                                                         
156        0.2352758486                                                         
157        0.0088556799                                                         
158        0.0000000000                                                         
159       -0.0158491801                                                         
160        0.0227865615                                                         
161        0.0000000000                                                         
162       -0.0371453567                                                         
163       -0.0000787253                                                         
164        0.0000000000                                                         
165        0.0002778188                                                         
166       -0.0000571807                                                         
167        0.0000000000                                                         
168        0.0001346667                                                         
169        0.0016421032                                                         
170        0.0034001282                                                         
171       -0.0050422314                                                         
172        0.0000000000                                                         
173       -0.0013738505                                                         
174        0.0000000000                                                         
175        0.0013955974                                                         
176        0.0059421684                                                         
177       -0.0073377657                                                         
178        0.0000000000                                                         
179       -0.0038913199                                                         
180        0.0000000000                                                         
181        0.0000298402                                                         
182        0.0000768568                                                         
183       -0.0001066969                                                         
184        0.0000000000                                                         
185       -0.0000073822                                                         
186        0.0000000000                                                         
187        0.0004016343                                                         
188        0.0000000000                                                         
189        0.0003899030                                                         
190       -0.0004206202                                                         
191        0.0000000000                                                         
192       -0.0008583210                                                         
193       -0.0007842827                                                         
194        0.0000000000                                                         
195       -0.0003113879                                                         
196        0.0000000000                                                         
197       -0.1612766016                                                         
198        0.0299357097                                                         
199        0.0439690557                                                         
200        0.0012383365                                                         
201        0.0035973292                                                         
202       -0.0005326974                                                         
203       -0.0010630948                                                         
204        0.0030898104                                                         
205       -0.0046644839                                                         
206        0.0000555516                                                         
207       -0.0007124407                                                         
208        0.0006568890                                                         
209       -0.0003816212                                                         
210        0.0005057746                                                         
211        0.0003897623                                                         
212       -0.1612766016                                                         
213        0.0299357097                                                         
214        0.0439690557                                                         
215        0.0012383365                                                         
216       -0.0035973292                                                         
217       -0.0005326974                                                         
218       -0.0010630948                                                         
219       -0.0030898104                                                         
220       -0.0046644839                                                         
221        0.0000555516                                                         
222       -0.0007124407                                                         
223        0.0006568890                                                         
224        0.0003816212                                                         
225        0.0005057746                                                         
226       -0.0003897623                                                         
227        0.1612766016                                                         
228       -0.0299357097                                                         
229       -0.0439690557                                                         
230        0.0012383365                                                         
231        0.0035973292                                                         
232        0.0005326974                                                         
233       -0.0010630948                                                         
234        0.0030898104                                                         
235        0.0046644839                                                         
236       -0.0000555516                                                         
237        0.0007124407                                                         
238       -0.0006568890                                                         
239        0.0003816212                                                         
240        0.0005057746                                                         
241        0.0003897623                                                         
242        0.1612766016                                                         
243       -0.0299357097                                                         
244       -0.0439690557                                                         
245        0.0012383365                                                         
246       -0.0035973292                                                         
247        0.0005326974                                                         
248       -0.0010630948                                                         
249       -0.0030898104                                                         
250        0.0046644839                                                         
251       -0.0000555516                                                         
252        0.0007124407                                                         
253       -0.0006568890                                                         
254       -0.0003816212                                                         
255        0.0005057746                                                         
256       -0.0003897623                                                         
 Sym= A                                                                         
 Ene= -0.552622554043153                                                        
 Spin= Alpha                                                                    
 Occup= 1.0                                                                     
  1        0.0000000000                                                         
  2        0.0000000000                                                         
  3        0.0000000000                                                         
  4        0.0000000000                                                         
  5        0.0000000000                                                         
  6        0.0000000000                                                         
  7        0.0000000000                                                         
  8        0.0000000000                                                         
  9        0.0000000000                                                         
 10        0.0000000000                                                         
 11        0.0000000000                                                         
 12        0.0000000000                                                         
 13        0.0000000000                                                         
 14        0.0000000000                                                         
 15        0.0000000000                                                         
 16        0.0000000000                                                         
 17        0.0000000000                                                         
 18        0.0000000000                                                         
 19        0.0000000000                                                         
 20        0.0000000000                                                         
 21        0.0000000000                                                         
 22        0.0000000000                                                         
 23        0.0000000000                                                         
 24        0.0000000000                                                         
 25        0.0002137847                                                         
 26        0.0000000000                                                         
 27        0.0000000000                                                         
 28        0.0000000000                                                         
 29        0.0000000000                                                         
 30        0.0000000000                                                         
 31        0.0000312023                                                         
 32        0.0000000000                                                         
 33        0.0000000000                                                         
 34        0.0000000000                                                         
 35        0.0000000000                                                         
 36        0.0000000000                                                         
 37        0.0000021274                                                         
 38        0.0000000000                                                         
 39        0.0000000000                                                         
 40        0.0000000000                                                         
 41        0.0000000000                                                         
 42        0.0000000000                                                         
 43        0.0000000000                                                         
 44        0.0000000000                                                         
 45        0.0000000000                                                         
 46        0.0000000000                                                         
 47        0.0000000000                                                         
 48        0.0000000000                                                         
 49        0.0002730781                                                         
 50        0.0000000000                                                         
 51        0.0000000000                                                         
 52        0.0000000000                                                         
 53        0.0000000000                                                         
 54        0.0000000000                                                         
 55        0.0000000000                                                         
 56        0.0000000000                                                         
 57        0.0000000000                                                         
 58        0.0000000000                                                         
 59        0.0000000000                                                         
 60        0.0000000000                                                         
 61        0.0000000000                                                         
 62        0.0000000000                                                         
 63        0.0000000000                                                         
 64        0.0000000000                                                         
 65        0.0000000000                                                         
 66        0.0000000000                                                         
 67        0.0000000000                                                         
 68        0.0000000000                                                         
 69        0.0000000000                                                         
 70        0.0000000000                                                         
 71        0.0000000000                                                         
 72        0.0000000000                                                         
 73        0.0000000000                                                         
 74        0.0064894770                                                         
 75        0.0000000000                                                         
 76        0.0000000000                                                         
 77        0.0000000000                                                         
 78        0.0000000000                                                         
 79        0.0000000000                                                         
 80        0.0098536869                                                         
 81        0.0000000000                                                         
 82        0.0000000000                                                         
 83        0.0000000000                                                         
 84        0.0000000000                                                         
 85        0.0000000000                                                         
 86        0.0001165581                                                         
 87        0.0000000000                                                         
 88        0.0000000000                                                         
 89        0.0000000000                                                         
 90        0.0000000000                                                         
 91        0.0000000000                                                         
 92        0.0000000000                                                         
 93        0.0000000000                                                         
 94        0.0000000000                                                         
 95        0.0000000000                                                         
 96        0.0000000000                                                         
 97        0.0000000000                                                         
 98        0.0030706938                                                         
 99        0.0000000000                                                         
100        0.0000000000                                                         
101        0.0000000000                                                         
102        0.0000000000                                                         
103        0.0000000000                                                         
104        0.0000000000                                                         
105        0.0000000000                                                         
106        0.4794256235                                                         
107        0.0000000000                                                         
108        0.0000000000                                                         
109       -0.0249456122                                                         
110        0.0000000000                                                         
111        0.0000000000                                                         
112       -0.0464842557                                                         
113        0.0000000000                                                         
114        0.0000000000                                                         
115        0.0004293650                                                         
116        0.0000000000                                                         
117        0.0000000000                                                         
118        0.0002670954                                                         
119        0.0000000000                                                         
120        0.0000000000                                                         
121        0.0000000000                                                         
122        0.0000000000                                                         
123        0.0144800714                                                         
124        0.0000000000                                                         
125        0.0060500995                                                         
126        0.0000000000                                                         
127        0.0000000000                                                         
128        0.0000000000                                                         
129        0.0114523822                                                         
130        0.0000000000                                                         
131        0.0009713957                                                         
132        0.0000000000                                                         
133        0.0000000000                                                         
134        0.0000000000                                                         
135        0.0003096105                                                         
136        0.0000000000                                                         
137        0.0001368587                                                         
138        0.0000000000                                                         
139        0.0002224599                                                         
140        0.0000000000                                                         
141        0.0000000000                                                         
142       -0.0004528174                                                         
143        0.0000000000                                                         
144        0.0000000000                                                         
145       -0.0002145624                                                         
146        0.0000000000                                                         
147        0.0032390887                                                         
148        0.0000000000                                                         
149        0.0000000000                                                         
150        0.0000000000                                                         
151        0.0000000000                                                         
152        0.0000000000                                                         
153        0.0000000000                                                         
154        0.0000000000                                                         
155       -0.4794256235                                                         
156        0.0000000000                                                         
157        0.0000000000                                                         
158        0.0249456122                                                         
159        0.0000000000                                                         
160        0.0000000000                                                         
161        0.0464842557                                                         
162        0.0000000000                                                         
163        0.0000000000                                                         
164       -0.0004293650                                                         
165        0.0000000000                                                         
166        0.0000000000                                                         
167       -0.0002670954                                                         
168        0.0000000000                                                         
169        0.0000000000                                                         
170        0.0000000000                                                         
171        0.0000000000                                                         
172        0.0144800714                                                         
173        0.0000000000                                                         
174       -0.0060500995                                                         
175        0.0000000000                                                         
176        0.0000000000                                                         
177        0.0000000000                                                         
178        0.0114523822                                                         
179        0.0000000000                                                         
180       -0.0009713957                                                         
181        0.0000000000                                                         
182        0.0000000000                                                         
183        0.0000000000                                                         
184        0.0003096105                                                         
185        0.0000000000                                                         
186       -0.0001368587                                                         
187        0.0000000000                                                         
188       -0.0002224599                                                         
189        0.0000000000                                                         
190        0.0000000000                                                         
191        0.0004528174                                                         
192        0.0000000000                                                         
193        0.0000000000                                                         
194        0.0002145624                                                         
195        0.0000000000                                                         
196        0.0032390887                                                         
197        0.4566920644                                                         
198       -0.0580459748                                                         
199       -0.1090492995                                                         
200       -0.0050565680                                                         
201       -0.0064810716                                                         
202       -0.0035478779                                                         
203       -0.0065608881                                                         
204       -0.0062503975                                                         
205       -0.0039631285                                                         
206       -0.0001837197                                                         
207        0.0004356951                                                         
208       -0.0002519754                                                         
209        0.0016501892                                                         
210        0.0008432416                                                         
211        0.0012639745                                                         
212       -0.4566920644                                                         
213        0.0580459748                                                         
214        0.1090492995                                                         
215        0.0050565680                                                         
216       -0.0064810716                                                         
217        0.0035478779                                                         
218        0.0065608881                                                         
219       -0.0062503975                                                         
220        0.0039631285                                                         
221        0.0001837197                                                         
222       -0.0004356951                                                         
223        0.0002519754                                                         
224        0.0016501892                                                         
225       -0.0008432416                                                         
226        0.0012639745                                                         
227        0.4566920644                                                         
228       -0.0580459748                                                         
229       -0.1090492995                                                         
230        0.0050565680                                                         
231        0.0064810716                                                         
232       -0.0035478779                                                         
233        0.0065608881                                                         
234        0.0062503975                                                         
235       -0.0039631285                                                         
236       -0.0001837197                                                         
237        0.0004356951                                                         
238       -0.0002519754                                                         
239        0.0016501892                                                         
240       -0.0008432416                                                         
241       -0.0012639745                                                         
242       -0.4566920644                                                         
243        0.0580459748                                                         
244        0.1090492995                                                         
245       -0.0050565680                                                         
246        0.0064810716                                                         
247        0.0035478779                                                         
248       -0.0065608881                                                         
249        0.0062503975                                                         
250        0.0039631285                                                         
251        0.0001837197                                                         
252       -0.0004356951                                                         
253        0.0002519754                                                         
254        0.0016501892                                                         
255        0.0008432416                                                         
256       -0.0012639745                                                         
 Sym= A                                                                         
 Ene= -0.516881193564802                                                        
 Spin= Alpha                                                                    
 Occup= 1.0                                                                     
  1        0.0000000000                                                         
  2        0.0000000000                                                         
  3        0.0000000000                                                         
  4        0.0000000000                                                         
  5        0.0000000000                                                         
  6        0.0000000000                                                         
  7        0.0000000000                                                         
  8        0.7037555839                                                         
  9        0.0000000000                                                         
 10        0.0000000000                                                         
 11        0.0089892882                                                         
 12        0.0000000000                                                         
 13        0.0000000000                                                         
 14        0.0116461576                                                         
 15        0.0000000000                                                         
 16        0.0000000000                                                         
 17        0.0007407527                                                         
 18        0.0000000000                                                         
 19        0.0000000000                                                         
 20        0.0002965143                                                         
 21        0.0000000000                                                         
 22        0.0000000000                                                         
 23        0.0000000000                                                         
 24        0.0000000000                                                         
 25        0.0000000000                                                         
 26        0.0000000000                                                         
 27        0.0096958719                                                         
 28        0.0000000000                                                         
 29        0.0000000000                                                         
 30        0.0000000000                                                         
 31        0.0000000000                                                         
 32        0.0000000000                                                         
 33        0.0295765485                                                         
 34        0.0000000000                                                         
 35        0.0000000000                                                         
 36        0.0000000000                                                         
 37        0.0000000000                                                         
 38        0.0000000000                                                         
 39        0.0003907891                                                         
 40        0.0000000000                                                         
 41       -0.0005957493                                                         
 42        0.0000000000                                                         
 43        0.0000000000                                                         
 44       -0.0017810839                                                         
 45        0.0000000000                                                         
 46        0.0000000000                                                         
 47        0.0035683317                                                         
 48        0.0000000000                                                         
 49        0.0000000000                                                         
 50        0.0000000000                                                         
 51        0.0000000000                                                         
 52        0.0000000000                                                         
 53        0.0000000000                                                         
 54        0.0000000000                                                         
 55        0.0000000000                                                         
 56        0.0000000000                                                         
 57        0.4241779453                                                         
 58        0.0000000000                                                         
 59        0.0000000000                                                         
 60       -0.0059839194                                                         
 61        0.0000000000                                                         
 62        0.0000000000                                                         
 63       -0.0049945513                                                         
 64        0.0000000000                                                         
 65        0.0000000000                                                         
 66        0.0003513992                                                         
 67        0.0000000000                                                         
 68        0.0000000000                                                         
 69        0.0002389726                                                         
 70        0.0000000000                                                         
 71        0.0000000000                                                         
 72        0.0000000000                                                         
 73        0.0000000000                                                         
 74        0.0000000000                                                         
 75        0.0000000000                                                         
 76       -0.0237367566                                                         
 77        0.0000000000                                                         
 78        0.0000000000                                                         
 79        0.0000000000                                                         
 80        0.0000000000                                                         
 81        0.0000000000                                                         
 82       -0.0408693012                                                         
 83        0.0000000000                                                         
 84        0.0000000000                                                         
 85        0.0000000000                                                         
 86        0.0000000000                                                         
 87        0.0000000000                                                         
 88       -0.0004595977                                                         
 89        0.0000000000                                                         
 90       -0.0014090301                                                         
 91        0.0000000000                                                         
 92        0.0000000000                                                         
 93       -0.0025459344                                                         
 94        0.0000000000                                                         
 95        0.0000000000                                                         
 96        0.0067730247                                                         
 97        0.0000000000                                                         
 98        0.0000000000                                                         
 99        0.0000000000                                                         
100        0.0000000000                                                         
101        0.0000000000                                                         
102        0.0000000000                                                         
103        0.0000000000                                                         
104        0.0000000000                                                         
105        0.0000000000                                                         
106       -0.1664641612                                                         
107        0.0000000000                                                         
108        0.0000000000                                                         
109        0.0047108027                                                         
110        0.0000000000                                                         
111        0.0000000000                                                         
112       -0.0064395878                                                         
113        0.0000000000                                                         
114        0.0000000000                                                         
115       -0.0001568986                                                         
116        0.0000000000                                                         
117        0.0000000000                                                         
118       -0.0000925598                                                         
119        0.0000000000                                                         
120        0.0000000000                                                         
121        0.0000000000                                                         
122        0.0000000000                                                         
123       -0.0043351389                                                         
124        0.0000000000                                                         
125       -0.0062033675                                                         
126        0.0000000000                                                         
127        0.0000000000                                                         
128        0.0000000000                                                         
129       -0.0066868314                                                         
130        0.0000000000                                                         
131       -0.0079414390                                                         
132        0.0000000000                                                         
133        0.0000000000                                                         
134        0.0000000000                                                         
135       -0.0000948810                                                         
136        0.0000000000                                                         
137       -0.0001234047                                                         
138        0.0000000000                                                         
139       -0.0000666874                                                         
140        0.0000000000                                                         
141        0.0000000000                                                         
142       -0.0008907833                                                         
143        0.0000000000                                                         
144        0.0000000000                                                         
145        0.0010908455                                                         
146        0.0000000000                                                         
147       -0.0006497976                                                         
148        0.0000000000                                                         
149        0.0000000000                                                         
150        0.0000000000                                                         
151        0.0000000000                                                         
152        0.0000000000                                                         
153        0.0000000000                                                         
154        0.0000000000                                                         
155       -0.1664641612                                                         
156        0.0000000000                                                         
157        0.0000000000                                                         
158        0.0047108027                                                         
159        0.0000000000                                                         
160        0.0000000000                                                         
161       -0.0064395878                                                         
162        0.0000000000                                                         
163        0.0000000000                                                         
164       -0.0001568986                                                         
165        0.0000000000                                                         
166        0.0000000000                                                         
167       -0.0000925598                                                         
168        0.0000000000                                                         
169        0.0000000000                                                         
170        0.0000000000                                                         
171        0.0000000000                                                         
172        0.0043351389                                                         
173        0.0000000000                                                         
174       -0.0062033675                                                         
175        0.0000000000                                                         
176        0.0000000000                                                         
177        0.0000000000                                                         
178        0.0066868314                                                         
179        0.0000000000                                                         
180       -0.0079414390                                                         
181        0.0000000000                                                         
182        0.0000000000                                                         
183        0.0000000000                                                         
184        0.0000948810                                                         
185        0.0000000000                                                         
186       -0.0001234047                                                         
187        0.0000000000                                                         
188       -0.0000666874                                                         
189        0.0000000000                                                         
190        0.0000000000                                                         
191       -0.0008907833                                                         
192        0.0000000000                                                         
193        0.0000000000                                                         
194        0.0010908455                                                         
195        0.0000000000                                                         
196        0.0006497976                                                         
197       -0.1705049481                                                         
198        0.0301807701                                                         
199        0.0477097092                                                         
200        0.0021471447                                                         
201        0.0021961639                                                         
202        0.0007885237                                                         
203        0.0009329222                                                         
204       -0.0005747800                                                         
205       -0.0002217985                                                         
206       -0.0002464634                                                         
207       -0.0000315037                                                         
208        0.0002779671                                                         
209       -0.0005909652                                                         
210       -0.0000008108                                                         
211       -0.0000559320                                                         
212        0.1705049481                                                         
213       -0.0301807701                                                         
214       -0.0477097092                                                         
215       -0.0021471447                                                         
216        0.0021961639                                                         
217       -0.0007885237                                                         
218       -0.0009329222                                                         
219       -0.0005747800                                                         
220        0.0002217985                                                         
221        0.0002464634                                                         
222        0.0000315037                                                         
223       -0.0002779671                                                         
224       -0.0005909652                                                         
225        0.0000008108                                                         
226       -0.0000559320                                                         
227        0.1705049481                                                         
228       -0.0301807701                                                         
229       -0.0477097092                                                         
230        0.0021471447                                                         
231        0.0021961639                                                         
232       -0.0007885237                                                         
233        0.0009329222                                                         
234       -0.0005747800                                                         
235        0.0002217985                                                         
236        0.0002464634                                                         
237        0.0000315037                                                         
238       -0.0002779671                                                         
239        0.0005909652                                                         
240       -0.0000008108                                                         
241       -0.0000559320                                                         
242       -0.1705049481                                                         
243        0.0301807701                                                         
244        0.0477097092                                                         
245       -0.0021471447                                                         
246        0.0021961639                                                         
247        0.0007885237                                                         
248       -0.0009329222                                                         
249       -0.0005747800                                                         
250       -0.0002217985                                                         
251       -0.0002464634                                                         
252       -0.0000315037                                                         
253        0.0002779671                                                         
254        0.0005909652                                                         
255        0.0000008108                                                         
256       -0.0000559320                                                         
 Sym= A                                                                         
 Ene= -0.465743396310258                                                        
 Spin= Alpha                                                                    
 Occup= 1.0                                                                     
  1        0.0000844889                                                         
  2        0.0085641795                                                         
  3       -0.0016497353                                                         
  4        0.0195536490                                                         
  5        0.0000611812                                                         
  6        0.0000823491                                                         
  7        0.0000000000                                                         
  8        0.0000000000                                                         
  9        0.2324209969                                                         
 10        0.0000000000                                                         
 11        0.0000000000                                                         
 12        0.0062912838                                                         
 13        0.0000000000                                                         
 14        0.0000000000                                                         
 15        0.0184690509                                                         
 16        0.0000000000                                                         
 17        0.0000000000                                                         
 18        0.0001508933                                                         
 19        0.0000000000                                                         
 20        0.0000000000                                                         
 21        0.0000965890                                                         
 22       -0.0011529871                                                         
 23       -0.0009093317                                                         
 24        0.0020623188                                                         
 25        0.0000000000                                                         
 26        0.0000000000                                                         
 27        0.0000000000                                                         
 28       -0.0039053185                                                         
 29       -0.0036712628                                                         
 30        0.0075765812                                                         
 31        0.0000000000                                                         
 32        0.0000000000                                                         
 33        0.0000000000                                                         
 34       -0.0000415620                                                         
 35       -0.0000366438                                                         
 36        0.0000782058                                                         
 37        0.0000000000                                                         
 38        0.0000000000                                                         
 39        0.0000000000                                                         
 40        0.0000000000                                                         
 41        0.0000000000                                                         
 42        0.0005814568                                                         
 43        0.0000000000                                                         
 44        0.0000000000                                                         
 45       -0.0012098676                                                         
 46        0.0000000000                                                         
 47        0.0000000000                                                         
 48       -0.0005345027                                                         
 49        0.0000000000                                                         
 50       -0.0110322098                                                         
 51       -0.1724754999                                                         
 52        0.0199397301                                                         
 53       -0.0969667427                                                         
 54       -0.0050945982                                                         
 55       -0.0004841278                                                         
 56        0.0000000000                                                         
 57        0.0000000000                                                         
 58       -0.2293188671                                                         
 59        0.0000000000                                                         
 60        0.0000000000                                                         
 61        0.0353172057                                                         
 62        0.0000000000                                                         
 63        0.0000000000                                                         
 64        0.0423402649                                                         
 65        0.0000000000                                                         
 66        0.0000000000                                                         
 67        0.0001635562                                                         
 68        0.0000000000                                                         
 69        0.0000000000                                                         
 70       -0.0001201744                                                         
 71       -0.0088627390                                                         
 72       -0.0005127046                                                         
 73        0.0093754436                                                         
 74        0.0000000000                                                         
 75        0.0000000000                                                         
 76        0.0000000000                                                         
 77       -0.0072218033                                                         
 78        0.0025697822                                                         
 79        0.0046520211                                                         
 80        0.0000000000                                                         
 81        0.0000000000                                                         
 82        0.0000000000                                                         
 83       -0.0001857642                                                         
 84       -0.0000305256                                                         
 85        0.0002162898                                                         
 86        0.0000000000                                                         
 87        0.0000000000                                                         
 88        0.0000000000                                                         
 89        0.0000000000                                                         
 90        0.0000000000                                                         
 91        0.0011881319                                                         
 92        0.0000000000                                                         
 93        0.0000000000                                                         
 94       -0.0033220502                                                         
 95        0.0000000000                                                         
 96        0.0000000000                                                         
 97       -0.0002423455                                                         
 98        0.0000000000                                                         
 99        0.0040326503                                                         
100        0.0694105127                                                         
101       -0.0076739081                                                         
102        0.0221758534                                                         
103        0.0019656771                                                         
104        0.0002806300                                                         
105       -0.4760715722                                                         
106        0.0000000000                                                         
107        0.3262192663                                                         
108        0.0032443557                                                         
109        0.0000000000                                                         
110        0.0031146579                                                         
111        0.0332806329                                                         
112        0.0000000000                                                         
113       -0.0149970710                                                         
114       -0.0008709968                                                         
115        0.0000000000                                                         
116        0.0007155845                                                         
117       -0.0002659144                                                         
118        0.0000000000                                                         
119        0.0001742786                                                         
120        0.0084505880                                                         
121       -0.0035328995                                                         
122       -0.0049176885                                                         
123        0.0000000000                                                         
124       -0.0091499856                                                         
125        0.0000000000                                                         
126        0.0169696891                                                         
127       -0.0053801661                                                         
128       -0.0115895230                                                         
129        0.0000000000                                                         
130       -0.0167418713                                                         
131        0.0000000000                                                         
132        0.0001477226                                                         
133       -0.0000726899                                                         
134       -0.0000750327                                                         
135        0.0000000000                                                         
136       -0.0001907667                                                         
137        0.0000000000                                                         
138       -0.0018749786                                                         
139        0.0000000000                                                         
140        0.0002522804                                                         
141        0.0016150577                                                         
142        0.0000000000                                                         
143       -0.0001987506                                                         
144        0.0040098780                                                         
145        0.0000000000                                                         
146       -0.0005580907                                                         
147        0.0000000000                                                         
148        0.0040326503                                                         
149        0.0694105127                                                         
150       -0.0076739081                                                         
151        0.0221758534                                                         
152        0.0019656771                                                         
153        0.0002806300                                                         
154        0.4760715722                                                         
155        0.0000000000                                                         
156        0.3262192663                                                         
157       -0.0032443557                                                         
158        0.0000000000                                                         
159        0.0031146579                                                         
160       -0.0332806329                                                         
161        0.0000000000                                                         
162       -0.0149970710                                                         
163        0.0008709968                                                         
164        0.0000000000                                                         
165        0.0007155845                                                         
166        0.0002659144                                                         
167        0.0000000000                                                         
168        0.0001742786                                                         
169        0.0084505880                                                         
170       -0.0035328995                                                         
171       -0.0049176885                                                         
172        0.0000000000                                                         
173        0.0091499856                                                         
174        0.0000000000                                                         
175        0.0169696891                                                         
176       -0.0053801661                                                         
177       -0.0115895230                                                         
178        0.0000000000                                                         
179        0.0167418713                                                         
180        0.0000000000                                                         
181        0.0001477226                                                         
182       -0.0000726899                                                         
183       -0.0000750327                                                         
184        0.0000000000                                                         
185        0.0001907667                                                         
186        0.0000000000                                                         
187        0.0018749786                                                         
188        0.0000000000                                                         
189        0.0002522804                                                         
190       -0.0016150577                                                         
191        0.0000000000                                                         
192       -0.0001987506                                                         
193       -0.0040098780                                                         
194        0.0000000000                                                         
195       -0.0005580907                                                         
196        0.0000000000                                                         
197       -0.1305352716                                                         
198        0.0089293846                                                         
199        0.0186994581                                                         
200       -0.0021676977                                                         
201        0.0029731638                                                         
202        0.0037545831                                                         
203       -0.0077357277                                                         
204        0.0054854527                                                         
205        0.0098906851                                                         
206        0.0010708915                                                         
207       -0.0006901013                                                         
208       -0.0003807902                                                         
209        0.0005441558                                                         
210       -0.0007221112                                                         
211       -0.0015351739                                                         
212       -0.1305352716                                                         
213        0.0089293846                                                         
214        0.0186994581                                                         
215       -0.0021676977                                                         
216       -0.0029731638                                                         
217        0.0037545831                                                         
218       -0.0077357277                                                         
219       -0.0054854527                                                         
220        0.0098906851                                                         
221        0.0010708915                                                         
222       -0.0006901013                                                         
223       -0.0003807902                                                         
224       -0.0005441558                                                         
225       -0.0007221112                                                         
226        0.0015351739                                                         
227       -0.1305352716                                                         
228        0.0089293846                                                         
229        0.0186994581                                                         
230        0.0021676977                                                         
231       -0.0029731638                                                         
232        0.0037545831                                                         
233        0.0077357277                                                         
234       -0.0054854527                                                         
235        0.0098906851                                                         
236        0.0010708915                                                         
237       -0.0006901013                                                         
238       -0.0003807902                                                         
239        0.0005441558                                                         
240        0.0007221112                                                         
241        0.0015351739                                                         
242       -0.1305352716                                                         
243        0.0089293846                                                         
244        0.0186994581                                                         
245        0.0021676977                                                         
246        0.0029731638                                                         
247        0.0037545831                                                         
248        0.0077357277                                                         
249        0.0054854527                                                         
250        0.0098906851                                                         
251        0.0010708915                                                         
252       -0.0006901013                                                         
253       -0.0003807902                                                         
254       -0.0005441558                                                         
255        0.0007221112                                                         
256       -0.0015351739                                                         
 Sym= A                                                                         
 Ene= -0.389206220938980                                                        
 Spin= Alpha                                                                    
 Occup= 1.0                                                                     
  1        0.0000000000                                                         
  2        0.0000000000                                                         
  3        0.0000000000                                                         
  4        0.0000000000                                                         
  5        0.0000000000                                                         
  6        0.0000000000                                                         
  7        0.6419982915                                                         
  8        0.0000000000                                                         
  9        0.0000000000                                                         
 10        0.0060658893                                                         
 11        0.0000000000                                                         
 12        0.0000000000                                                         
 13        0.0593707500                                                         
 14        0.0000000000                                                         
 15        0.0000000000                                                         
 16        0.0005481650                                                         
 17        0.0000000000                                                         
 18        0.0000000000                                                         
 19        0.0002193381                                                         
 20        0.0000000000                                                         
 21        0.0000000000                                                         
 22        0.0000000000                                                         
 23        0.0000000000                                                         
 24        0.0000000000                                                         
 25        0.0000000000                                                         
 26        0.0014316817                                                         
 27        0.0000000000                                                         
 28        0.0000000000                                                         
 29        0.0000000000                                                         
 30        0.0000000000                                                         
 31        0.0000000000                                                         
 32        0.0124166498                                                         
 33        0.0000000000                                                         
 34        0.0000000000                                                         
 35        0.0000000000                                                         
 36        0.0000000000                                                         
 37        0.0000000000                                                         
 38        0.0000659161                                                         
 39        0.0000000000                                                         
 40       -0.0006278010                                                         
 41        0.0000000000                                                         
 42        0.0000000000                                                         
 43        0.0003087166                                                         
 44        0.0000000000                                                         
 45        0.0000000000                                                         
 46        0.0015746862                                                         
 47        0.0000000000                                                         
 48        0.0000000000                                                         
 49        0.0000000000                                                         
 50        0.0000000000                                                         
 51        0.0000000000                                                         
 52        0.0000000000                                                         
 53        0.0000000000                                                         
 54        0.0000000000                                                         
 55        0.0000000000                                                         
 56       -0.3981369182                                                         
 57        0.0000000000                                                         
 58        0.0000000000                                                         
 59        0.0030569628                                                         
 60        0.0000000000                                                         
 61        0.0000000000                                                         
 62        0.1364737282                                                         
 63        0.0000000000                                                         
 64        0.0000000000                                                         
 65       -0.0004821421                                                         
 66        0.0000000000                                                         
 67        0.0000000000                                                         
 68       -0.0001888900                                                         
 69        0.0000000000                                                         
 70        0.0000000000                                                         
 71        0.0000000000                                                         
 72        0.0000000000                                                         
 73        0.0000000000                                                         
 74        0.0000000000                                                         
 75       -0.0392907020                                                         
 76        0.0000000000                                                         
 77        0.0000000000                                                         
 78        0.0000000000                                                         
 79        0.0000000000                                                         
 80        0.0000000000                                                         
 81       -0.0391887945                                                         
 82        0.0000000000                                                         
 83        0.0000000000                                                         
 84        0.0000000000                                                         
 85        0.0000000000                                                         
 86        0.0000000000                                                         
 87       -0.0007312493                                                         
 88        0.0000000000                                                         
 89        0.0000338196                                                         
 90        0.0000000000                                                         
 91        0.0000000000                                                         
 92        0.0005131809                                                         
 93        0.0000000000                                                         
 94        0.0000000000                                                         
 95       -0.0006146397                                                         
 96        0.0000000000                                                         
 97        0.0000000000                                                         
 98        0.0000000000                                                         
 99       -0.0053716031                                                         
100       -0.1309556299                                                         
101        0.0134005112                                                         
102       -0.2152639928                                                         
103       -0.0024258578                                                         
104       -0.0003457371                                                         
105        0.0885399361                                                         
106        0.0000000000                                                         
107        0.4131239922                                                         
108       -0.0057119231                                                         
109        0.0000000000                                                         
110        0.0031277336                                                         
111        0.0442610155                                                         
112        0.0000000000                                                         
113        0.0369207632                                                         
114        0.0000337251                                                         
115        0.0000000000                                                         
116        0.0007733396                                                         
117        0.0000526018                                                         
118        0.0000000000                                                         
119        0.0002160048                                                         
120        0.0032365609                                                         
121        0.0035680447                                                         
122       -0.0068046056                                                         
123        0.0000000000                                                         
124       -0.0011334417                                                         
125        0.0000000000                                                         
126        0.0094150934                                                         
127        0.0018511688                                                         
128       -0.0112662622                                                         
129        0.0000000000                                                         
130       -0.0055840074                                                         
131        0.0000000000                                                         
132        0.0000616093                                                         
133        0.0000670152                                                         
134       -0.0001286245                                                         
135        0.0000000000                                                         
136        0.0000263886                                                         
137        0.0000000000                                                         
138       -0.0006908375                                                         
139        0.0000000000                                                         
140        0.0008382589                                                         
141       -0.0011436339                                                         
142        0.0000000000                                                         
143       -0.0011435554                                                         
144        0.0032161464                                                         
145        0.0000000000                                                         
146       -0.0013712212                                                         
147        0.0000000000                                                         
148        0.0053716031                                                         
149        0.1309556299                                                         
150       -0.0134005112                                                         
151        0.2152639928                                                         
152        0.0024258578                                                         
153        0.0003457371                                                         
154        0.0885399361                                                         
155        0.0000000000                                                         
156       -0.4131239922                                                         
157       -0.0057119231                                                         
158        0.0000000000                                                         
159       -0.0031277336                                                         
160        0.0442610155                                                         
161        0.0000000000                                                         
162       -0.0369207632                                                         
163        0.0000337251                                                         
164        0.0000000000                                                         
165       -0.0007733396                                                         
166        0.0000526018                                                         
167        0.0000000000                                                         
168       -0.0002160048                                                         
169       -0.0032365609                                                         
170       -0.0035680447                                                         
171        0.0068046056                                                         
172        0.0000000000                                                         
173       -0.0011334417                                                         
174        0.0000000000                                                         
175       -0.0094150934                                                         
176       -0.0018511688                                                         
177        0.0112662622                                                         
178        0.0000000000                                                         
179       -0.0055840074                                                         
180        0.0000000000                                                         
181       -0.0000616093                                                         
182       -0.0000670152                                                         
183        0.0001286245                                                         
184        0.0000000000                                                         
185        0.0000263886                                                         
186        0.0000000000                                                         
187       -0.0006908375                                                         
188        0.0000000000                                                         
189       -0.0008382589                                                         
190       -0.0011436339                                                         
191        0.0000000000                                                         
192        0.0011435554                                                         
193        0.0032161464                                                         
194        0.0000000000                                                         
195        0.0013712212                                                         
196        0.0000000000                                                         
197        0.1376317443                                                         
198        0.0110144877                                                         
199       -0.0131840031                                                         
200       -0.0006869383                                                         
201       -0.0036161158                                                         
202        0.0025619358                                                         
203       -0.0070152122                                                         
204       -0.0087483433                                                         
205        0.0036401205                                                         
206       -0.0000379468                                                         
207        0.0007435968                                                         
208       -0.0007056500                                                         
209        0.0010556908                                                         
210       -0.0000397834                                                         
211       -0.0003100874                                                         
212        0.1376317443                                                         
213        0.0110144877                                                         
214       -0.0131840031                                                         
215       -0.0006869383                                                         
216        0.0036161158                                                         
217        0.0025619358                                                         
218       -0.0070152122                                                         
219        0.0087483433                                                         
220        0.0036401205                                                         
221       -0.0000379468                                                         
222        0.0007435968                                                         
223       -0.0007056500                                                         
224       -0.0010556908                                                         
225       -0.0000397834                                                         
226        0.0003100874                                                         
227       -0.1376317443                                                         
228       -0.0110144877                                                         
229        0.0131840031                                                         
230       -0.0006869383                                                         
231       -0.0036161158                                                         
232       -0.0025619358                                                         
233       -0.0070152122                                                         
234       -0.0087483433                                                         
235       -0.0036401205                                                         
236        0.0000379468                                                         
237       -0.0007435968                                                         
238        0.0007056500                                                         
239       -0.0010556908                                                         
240       -0.0000397834                                                         
241       -0.0003100874                                                         
242       -0.1376317443                                                         
243       -0.0110144877                                                         
244        0.0131840031                                                         
245       -0.0006869383                                                         
246        0.0036161158                                                         
247       -0.0025619358                                                         
248       -0.0070152122                                                         
249        0.0087483433                                                         
250       -0.0036401205                                                         
251        0.0000379468                                                         
252       -0.0007435968                                                         
253        0.0007056500                                                         
254        0.0010556908                                                         
255       -0.0000397834                                                         
256        0.0003100874                                                         
 Sym= A                                                                         
 Ene=  0.120651192306561                                                        
 Spin= Alpha                                                                    
 Occup= 0.0                                                                     
  1        0.0000000000                                                         
  2        0.0000000000                                                         
  3        0.0000000000                                                         
  4        0.0000000000                                                         
  5        0.0000000000                                                         
  6        0.0000000000                                                         
  7        0.0000000000                                                         
  8        0.4192474295                                                         
  9        0.0000000000                                                         
 10        0.0000000000                                                         
 11       -0.0056100669                                                         
 12        0.0000000000                                                         
 13        0.0000000000                                                         
 14        0.1895116240                                                         
 15        0.0000000000                                                         
 16        0.0000000000                                                         
 17       -0.0001445531                                                         
 18        0.0000000000                                                         
 19        0.0000000000                                                         
 20        0.0001583664                                                         
 21        0.0000000000                                                         
 22        0.0000000000                                                         
 23        0.0000000000                                                         
 24        0.0000000000                                                         
 25        0.0000000000                                                         
 26        0.0000000000                                                         
 27       -0.0039720627                                                         
 28        0.0000000000                                                         
 29        0.0000000000                                                         
 30        0.0000000000                                                         
 31        0.0000000000                                                         
 32        0.0000000000                                                         
 33        0.0031174041                                                         
 34        0.0000000000                                                         
 35        0.0000000000                                                         
 36        0.0000000000                                                         
 37        0.0000000000                                                         
 38        0.0000000000                                                         
 39       -0.0001036403                                                         
 40        0.0000000000                                                         
 41        0.0000541979                                                         
 42        0.0000000000                                                         
 43        0.0000000000                                                         
 44       -0.0005390649                                                         
 45        0.0000000000                                                         
 46        0.0000000000                                                         
 47        0.0003764712                                                         
 48        0.0000000000                                                         
 49        0.0000000000                                                         
 50        0.0000000000                                                         
 51        0.0000000000                                                         
 52        0.0000000000                                                         
 53        0.0000000000                                                         
 54        0.0000000000                                                         
 55        0.0000000000                                                         
 56        0.0000000000                                                         
 57       -0.5514132766                                                         
 58        0.0000000000                                                         
 59        0.0000000000                                                         
 60       -0.0175552628                                                         
 61        0.0000000000                                                         
 62        0.0000000000                                                         
 63       -0.0745423860                                                         
 64        0.0000000000                                                         
 65        0.0000000000                                                         
 66       -0.0006989246                                                         
 67        0.0000000000                                                         
 68        0.0000000000                                                         
 69       -0.0002556226                                                         
 70        0.0000000000                                                         
 71        0.0000000000                                                         
 72        0.0000000000                                                         
 73        0.0000000000                                                         
 74        0.0000000000                                                         
 75        0.0000000000                                                         
 76       -0.0232123979                                                         
 77        0.0000000000                                                         
 78        0.0000000000                                                         
 79        0.0000000000                                                         
 80        0.0000000000                                                         
 81        0.0000000000                                                         
 82       -0.0085043256                                                         
 83        0.0000000000                                                         
 84        0.0000000000                                                         
 85        0.0000000000                                                         
 86        0.0000000000                                                         
 87        0.0000000000                                                         
 88       -0.0003949538                                                         
 89        0.0000000000                                                         
 90        0.0001028448                                                         
 91        0.0000000000                                                         
 92        0.0000000000                                                         
 93        0.0028604493                                                         
 94        0.0000000000                                                         
 95        0.0000000000                                                         
 96       -0.0031689837                                                         
 97        0.0000000000                                                         
 98        0.0000000000                                                         
 99        0.0000000000                                                         
100        0.0000000000                                                         
101        0.0000000000                                                         
102        0.0000000000                                                         
103        0.0000000000                                                         
104        0.0000000000                                                         
105        0.0000000000                                                         
106       -0.1163368970                                                         
107        0.0000000000                                                         
108        0.0000000000                                                         
109       -0.0744076805                                                         
110        0.0000000000                                                         
111        0.0000000000                                                         
112       -0.5510514111                                                         
113        0.0000000000                                                         
114        0.0000000000                                                         
115       -0.0001920770                                                         
116        0.0000000000                                                         
117        0.0000000000                                                         
118       -0.0000744139                                                         
119        0.0000000000                                                         
120        0.0000000000                                                         
121        0.0000000000                                                         
122        0.0000000000                                                         
123        0.0134322222                                                         
124        0.0000000000                                                         
125        0.0109905419                                                         
126        0.0000000000                                                         
127        0.0000000000                                                         
128        0.0000000000                                                         
129       -0.0163147995                                                         
130        0.0000000000                                                         
131        0.0232357417                                                         
132        0.0000000000                                                         
133        0.0000000000                                                         
134        0.0000000000                                                         
135        0.0003038838                                                         
136        0.0000000000                                                         
137        0.0003106260                                                         
138        0.0000000000                                                         
139        0.0005353680                                                         
140        0.0000000000                                                         
141        0.0000000000                                                         
142       -0.0008436535                                                         
143        0.0000000000                                                         
144        0.0000000000                                                         
145       -0.0007624505                                                         
146        0.0000000000                                                         
147       -0.0084897560                                                         
148        0.0000000000                                                         
149        0.0000000000                                                         
150        0.0000000000                                                         
151        0.0000000000                                                         
152        0.0000000000                                                         
153        0.0000000000                                                         
154        0.0000000000                                                         
155       -0.1163368970                                                         
156        0.0000000000                                                         
157        0.0000000000                                                         
158       -0.0744076805                                                         
159        0.0000000000                                                         
160        0.0000000000                                                         
161       -0.5510514111                                                         
162        0.0000000000                                                         
163        0.0000000000                                                         
164       -0.0001920770                                                         
165        0.0000000000                                                         
166        0.0000000000                                                         
167       -0.0000744139                                                         
168        0.0000000000                                                         
169        0.0000000000                                                         
170        0.0000000000                                                         
171        0.0000000000                                                         
172       -0.0134322222                                                         
173        0.0000000000                                                         
174        0.0109905419                                                         
175        0.0000000000                                                         
176        0.0000000000                                                         
177        0.0000000000                                                         
178        0.0163147995                                                         
179        0.0000000000                                                         
180        0.0232357417                                                         
181        0.0000000000                                                         
182        0.0000000000                                                         
183        0.0000000000                                                         
184       -0.0003038838                                                         
185        0.0000000000                                                         
186        0.0003106260                                                         
187        0.0000000000                                                         
188        0.0005353680                                                         
189        0.0000000000                                                         
190        0.0000000000                                                         
191       -0.0008436535                                                         
192        0.0000000000                                                         
193        0.0000000000                                                         
194       -0.0007624505                                                         
195        0.0000000000                                                         
196        0.0084897560                                                         
197        0.1731611522                                                         
198        0.0917780609                                                         
199        0.8035362220                                                         
200        0.0058653481                                                         
201        0.0019813599                                                         
202        0.0027421899                                                         
203       -0.0385531707                                                         
204       -0.0491732243                                                         
205       -0.0138641889                                                         
206       -0.0006282759                                                         
207        0.0018174381                                                         
208       -0.0011891623                                                         
209        0.0028801296                                                         
210        0.0001678100                                                         
211        0.0019336176                                                         
212       -0.1731611522                                                         
213       -0.0917780609                                                         
214       -0.8035362220                                                         
215       -0.0058653481                                                         
216        0.0019813599                                                         
217       -0.0027421899                                                         
218        0.0385531707                                                         
219       -0.0491732243                                                         
220        0.0138641889                                                         
221        0.0006282759                                                         
222       -0.0018174381                                                         
223        0.0011891623                                                         
224        0.0028801296                                                         
225       -0.0001678100                                                         
226        0.0019336176                                                         
227       -0.1731611522                                                         
228       -0.0917780609                                                         
229       -0.8035362220                                                         
230        0.0058653481                                                         
231        0.0019813599                                                         
232       -0.0027421899                                                         
233       -0.0385531707                                                         
234       -0.0491732243                                                         
235        0.0138641889                                                         
236        0.0006282759                                                         
237       -0.0018174381                                                         
238        0.0011891623                                                         
239       -0.0028801296                                                         
240        0.0001678100                                                         
241        0.0019336176                                                         
242        0.1731611522                                                         
243        0.0917780609                                                         
244        0.8035362220                                                         
245       -0.0058653481                                                         
246        0.0019813599                                                         
247        0.0027421899                                                         
248        0.0385531707                                                         
249       -0.0491732243                                                         
250       -0.0138641889                                                         
251       -0.0006282759                                                         
252        0.0018174381                                                         
253       -0.0011891623                                                         
254       -0.0028801296                                                         
255       -0.0001678100                                                         
256        0.0019336176                                                         
 Sym= A                                                                         
 Ene=  0.134846121979606                                                        
 Spin= Alpha                                                                    
 Occup= 0.0                                                                     
  1        0.0137071978                                                         
  2       -0.0019468316                                                         
  3       -0.0180387603                                                         
  4       -0.4223682674                                                         
  5        0.0068957713                                                         
  6        0.0005419407                                                         
  7        0.0000000000                                                         
  8        0.0000000000                                                         
  9       -0.0308449971                                                         
 10        0.0000000000                                                         
 11        0.0000000000                                                         
 12       -0.0287353529                                                         
 13        0.0000000000                                                         
 14        0.0000000000                                                         
 15       -0.1266574383                                                         
 16        0.0000000000                                                         
 17        0.0000000000                                                         
 18       -0.0005847401                                                         
 19        0.0000000000                                                         
 20        0.0000000000                                                         
 21       -0.0000018843                                                         
 22       -0.0000049171                                                         
 23        0.0003096926                                                         
 24       -0.0003047755                                                         
 25        0.0000000000                                                         
 26        0.0000000000                                                         
 27        0.0000000000                                                         
 28        0.0029202251                                                         
 29        0.0055504857                                                         
 30       -0.0084707108                                                         
 31        0.0000000000                                                         
 32        0.0000000000                                                         
 33        0.0000000000                                                         
 34       -0.0000041899                                                         
 35        0.0000284708                                                         
 36       -0.0000242809                                                         
 37        0.0000000000                                                         
 38        0.0000000000                                                         
 39        0.0000000000                                                         
 40        0.0000000000                                                         
 41        0.0000000000                                                         
 42       -0.0003800564                                                         
 43        0.0000000000                                                         
 44        0.0000000000                                                         
 45        0.0003403432                                                         
 46        0.0000000000                                                         
 47        0.0000000000                                                         
 48        0.0007998259                                                         
 49        0.0000000000                                                         
 50        0.0355833577                                                         
 51        0.2030063029                                                         
 52       -0.0608942835                                                         
 53        0.4109565050                                                         
 54        0.0178017895                                                         
 55        0.0010239109                                                         
 56        0.0000000000                                                         
 57        0.0000000000                                                         
 58        0.0315645396                                                         
 59        0.0000000000                                                         
 60        0.0000000000                                                         
 61        0.0002184437                                                         
 62        0.0000000000                                                         
 63        0.0000000000                                                         
 64       -0.1851346940                                                         
 65        0.0000000000                                                         
 66        0.0000000000                                                         
 67        0.0007624612                                                         
 68        0.0000000000                                                         
 69        0.0000000000                                                         
 70       -0.0000099646                                                         
 71       -0.0018727247                                                         
 72        0.0042773561                                                         
 73       -0.0024046314                                                         
 74        0.0000000000                                                         
 75        0.0000000000                                                         
 76        0.0000000000                                                         
 77       -0.0276258922                                                         
 78       -0.0144077838                                                         
 79        0.0420336760                                                         
 80        0.0000000000                                                         
 81        0.0000000000                                                         
 82        0.0000000000                                                         
 83       -0.0000153136                                                         
 84        0.0000873274                                                         
 85       -0.0000720138                                                         
 86        0.0000000000                                                         
 87        0.0000000000                                                         
 88        0.0000000000                                                         
 89        0.0000000000                                                         
 90        0.0000000000                                                         
 91       -0.0011978710                                                         
 92        0.0000000000                                                         
 93        0.0000000000                                                         
 94       -0.0000617126                                                         
 95        0.0000000000                                                         
 96        0.0000000000                                                         
 97        0.0036553254                                                         
 98        0.0000000000                                                         
 99       -0.0342080988                                                         
100       -0.3973835748                                                         
101        0.0356181760                                                         
102       -1.8397491596                                                         
103       -0.0110576590                                                         
104       -0.0033794293                                                         
105       -0.1267587379                                                         
106        0.0000000000                                                         
107       -0.0243900289                                                         
108       -0.0861228017                                                         
109        0.0000000000                                                         
110       -0.0518801124                                                         
111       -0.4937798561                                                         
112        0.0000000000                                                         
113       -0.1652396868                                                         
114       -0.0003529857                                                         
115        0.0000000000                                                         
116       -0.0001683812                                                         
117       -0.0000684833                                                         
118        0.0000000000                                                         
119       -0.0000145786                                                         
120       -0.0018152989                                                         
121       -0.0005693685                                                         
122        0.0023846673                                                         
123        0.0000000000                                                         
124       -0.0007846412                                                         
125        0.0000000000                                                         
126        0.0106573152                                                         
127       -0.0431379038                                                         
128        0.0324805886                                                         
129        0.0000000000                                                         
130       -0.0607418483                                                         
131        0.0000000000                                                         
132       -0.0000404165                                                         
133        0.0000433290                                                         
134       -0.0000029125                                                         
135        0.0000000000                                                         
136        0.0000338041                                                         
137        0.0000000000                                                         
138        0.0019701500                                                         
139        0.0000000000                                                         
140        0.0019696915                                                         
141       -0.0102520057                                                         
142        0.0000000000                                                         
143       -0.0008111161                                                         
144        0.0043415556                                                         
145        0.0000000000                                                         
146       -0.0050979586                                                         
147        0.0000000000                                                         
148       -0.0342080988                                                         
149       -0.3973835748                                                         
150        0.0356181760                                                         
151       -1.8397491596                                                         
152       -0.0110576590                                                         
153       -0.0033794293                                                         
154        0.1267587379                                                         
155        0.0000000000                                                         
156       -0.0243900289                                                         
157        0.0861228017                                                         
158        0.0000000000                                                         
159       -0.0518801124                                                         
160        0.4937798561                                                         
161        0.0000000000                                                         
162       -0.1652396868                                                         
163        0.0003529857                                                         
164        0.0000000000                                                         
165       -0.0001683812                                                         
166        0.0000684833                                                         
167        0.0000000000                                                         
168       -0.0000145786                                                         
169       -0.0018152989                                                         
170       -0.0005693685                                                         
171        0.0023846673                                                         
172        0.0000000000                                                         
173        0.0007846412                                                         
174        0.0000000000                                                         
175        0.0106573152                                                         
176       -0.0431379038                                                         
177        0.0324805886                                                         
178        0.0000000000                                                         
179        0.0607418483                                                         
180        0.0000000000                                                         
181       -0.0000404165                                                         
182        0.0000433290                                                         
183       -0.0000029125                                                         
184        0.0000000000                                                         
185       -0.0000338041                                                         
186        0.0000000000                                                         
187       -0.0019701500                                                         
188        0.0000000000                                                         
189        0.0019696915                                                         
190        0.0102520057                                                         
191        0.0000000000                                                         
192       -0.0008111161                                                         
193       -0.0043415556                                                         
194        0.0000000000                                                         
195       -0.0050979586                                                         
196        0.0000000000                                                         
197        0.0028003952                                                         
198        0.2067721407                                                         
199        1.1354875770
[truncated: 4,448,278 more chars]
