# Supplementary material for: Cyclopropanone: Preparation, Rotational Spectroscopy, and Semi-Experimental Equilibrium (r e SE) Structure
Source: J Am Chem Soc. 2026 Mar 30;148(13):14072–85. doi: 10.1021/jacs.5c23052 (PMC13067281; doi:10.1021/jacs.5c23052)
Supplement: Supplementary file 2 [file ja5c23052_si_002.zip › SI_revised/xrefiteration results-cyclopropanone.xlsx]

## Sheet: INPUT-results
Fitting A B & C axes.
RUN#	Isotopologues	Newest Isotopologue	Total Isotopologues	Total Relative Error	Bonds' Relative Error	Angles' Relative Error	Dihedrals' Relative Error	R1 value	R1 error	R2 value	R2 error	A1 value	A1 error	R3 value	R3 error	A2 value	A2 error	D1 value	D1 error
0	iso001 iso002 iso003 iso004 iso005	initial accepted set	5	0.00013664	9.55222e-05	3.31654e-05	9.19027e-05	1.19628	8.96366e-05	1.46569	7.077e-05	147.592	0.0019617	1.08049	3.70946e-05	118.564	0.00360262	74.3249	0.00683067
4	iso001 iso002 iso003 iso004 iso005 iso011 iso012 iso013 iso007	7	6	0.000137581	0.00011855	2.90199e-05	6.34984e-05	1.19628	0.000117445	1.46569	9.12434e-05	147.592	0.00234296	1.08049	2.51192e-05	118.562	0.00288025	74.3268	0.00471963
5	iso001 iso002 iso003 iso004 iso005 iso011 iso012 iso013 iso007 iso006	6	7	0.000157162	0.000139449	3.1357e-05	6.53504e-05	1.19628	0.000138936	1.46568	0.000107705	147.592	0.00274362	1.08052	2.55095e-05	118.565	0.00299408	74.3301	0.0048575
6	iso001 iso002 iso003 iso004 iso005 iso011 iso012 iso013 iso007 iso006 iso008	8	8	0.000168795	0.00015188	3.30166e-05	6.58339e-05	1.19628	0.000151739	1.46568	0.000117543	147.592	0.00298328	1.08052	2.52728e-05	118.563	0.00309522	74.33	0.00489344
7	iso001 iso002 iso003 iso004 iso005 iso011 iso012 iso013 iso007 iso006 iso008 iso009	9	9	0.000175134	0.000160907	3.30441e-05	6.07375e-05	1.19629	0.000161439	1.46567	0.000124725	147.591	0.00314719	1.08053	2.26166e-05	118.563	0.00299289	74.3313	0.0045147
8	iso001 iso002 iso003 iso004 iso005 iso011 iso012 iso013 iso007 iso006 iso008 iso009 iso010	10	10	0.000185765	0.000173492	3.38853e-05	5.71041e-05	1.1963	0.000174656	1.46566	0.000134569	147.591	0.00338006	1.08054	2.03437e-05	118.564	0.00296108	74.3331	0.00424472
			two sigma
				Total Relative Error	Bonds' Relative Error	Angles' Relative Error	Dihedrals' Relative Error	R1 value	R1 error	R2 value	R2 error	A1 value	A1 error	R3 value	R3 error	A2 value	A2 error	D1 value	D1 error
			5	0.00027328	0.000191044	6.63307e-05	0.000183805	1.19628	0.000179273	1.46569	0.00014154	147.592	0.0039234	1.08049	7.41892e-05	118.564	0.00720525	74.3249	0.0136613
			6	0.000275161	0.000237101	5.80399e-05	0.000126997	1.19628	0.000234889	1.46569	0.000182487	147.592	0.00468591	1.08049	5.02384e-05	118.562	0.0057605	74.3268	0.00943925
			7	0.000314324	0.000278897	6.2714e-05	0.000130701	1.19628	0.000277873	1.46568	0.000215411	147.592	0.00548724	1.08052	5.1019e-05	118.565	0.00598817	74.3301	0.009715
			8	0.00033759	0.00030376	6.60332e-05	0.000131668	1.19628	0.000303478	1.46568	0.000235085	147.592	0.00596657	1.08052	5.05456e-05	118.563	0.00619043	74.33	0.00978688
			9	0.000350268	0.000321814	6.60881e-05	0.000121475	1.19629	0.000322877	1.46567	0.000249449	147.591	0.00629438	1.08053	4.52332e-05	118.563	0.00598579	74.3313	0.0090294
			10	0.00037153	0.000346984	6.77705e-05	0.000114208	1.1963	0.000349312	1.46566	0.000269139	147.591	0.00676013	1.08054	4.06874e-05	118.564	0.00592216	74.3331	0.00848944
